# Supplementary material for: Naloxegol hydrogen oxalate displaying a hydrogen-bonded layer structure
Source: Acta Crystallogr E Crystallogr Commun. 2018 Mar 9;74(Pt 4):474–7. doi: 10.1107/S2056989018003675 (PMC5946971; doi:10.1107/S2056989018003675)
Supplement: Supplementary file 1 [file e-74-00474-sup1.cif]

##############################################################################
#                                                                            #
# This CIF contains the data in a paper accepted for publication in          #
# Acta Crystallographica Section E. It conforms to the requirements of       #
# Notes for Authors for Acta Crystallographica Section E, and has been       #
# peer reviewed under the auspices of the IUCr Commission on Journals.       #
#                                                                            #
# Full details of the Crystallographic Information File format               #
# are given in the paper "The Crystallographic Information File (CIF):       #
# a New Standard Archive File for Crystallography" by S. R. Hall, F. H.      #
# Allen and I. D. Brown [Acta Cryst. (1991), A47, 655-685].                  #
#                                                                            #
# The current version of the core CIF dictionary is obtainable from          #
# ftp://ftp.iucr.org/pub/cif_core.dic.                                       #
#                                                                            #
# Software is freely available for graphical display of the structure(s)     #
# in this CIF. For information consult the CIF software page                 #
# http://www.iucr.org/resources/cif/software.                                #
#                                                                            #
# This file may be used for bona fide research purposes within the           #
# scientific community so long as proper attribution is given to the journal # 
# article from which it was obtained.                                        #
#                                                                            #
##############################################################################
data_I
_database_code_depnum_ccdc_archive 'CCDC 1827135'
_audit_creation_method     SHELXL-2014/6
_journal_date_recd_electronic     2018-02-20
_journal_date_accepted     2018-03-02
_journal_name_full     'Acta Crystallographica, Section E'
_journal_year     2018
_journal_volume     74
_journal_issue      4
_journal_page_first     474
_journal_page_last     477
_journal_paper_category     GO
_journal_paper_doi     10.1107/S2056989018003675
_journal_coeditor_code     FY2125
_publ_contact_author_name     'Thomas Gelbrich'
_publ_contact_author_address
;
University of Innsbruck
Institute of Pharmacy
Innrain 52
6020 Innsbruck
Austria
;
_publ_contact_author_email     thomas.gelbrich@uibk.ac.at
_publ_contact_author_fax     '+43 512 507 2939'
_publ_contact_author_phone     '+43 512 507 58652'
_publ_section_title
;
Naloxegol hydrogen oxalate displaying an hydrogen-bonded layer structure
;
loop_
    _publ_author_name
    _publ_author_footnote
    _publ_author_address
    'Gelbrich, Thomas' .
;
University of Innsbruck
Institute of Pharmacy
Innrain 52
6020 Innsbruck
Austria
;
    'Langes, Christoph' .
;
University of Innsbruck
Institute of Pharmacy
Innrain 52
6020 Innsbruck
Austria
;
    'Stefinovic, Marijan' .
;
Sandoz GmbH
Biochemiestrasse 10
6250 Kundl
Austria
;
    'Griesser, Ulrich J.' .
;
University of Innsbruck
Institute of Pharmacy
Innrain 52
6020 Innsbruck
Austria
;
_publ_section_synopsis
;
Nodes representing hydrogen-bonded naloxegol and hemioxalate units form a
3,5-connected net which has the <b>3,5 L50</b> topology.
;
_chemical_name_systematic
;
(5\a,6\a)-6-[(2,5,8,11,14,17,20-Heptaoxadocosan-22-yl)oxy]-3,14-dihydroxy-17-\
(prop-2-en-1-yl)-4,5-epoxymorphinan-17-ium hydrogen oxalate
;
_chemical_name_common     'Naloxegol hydrogen oxalate'
_chemical_formula_moiety     'C34 H54 N O11 +, C2 H O4 -'
_chemical_formula_sum     'C36 H55 N O15'
_chemical_formula_iupac     'C34 H54 N O11 +, C2 H O4 -'
_chemical_formula_weight     741.81
_chemical_melting_point     ?
_shelx_space_group_comment
;
The symmetry employed for this shelxl refinement is uniquely defined
by the following loop, which should always be used as a source of
symmetry information in preference to the above space-group names.
They are only intended as comments.
;
_space_group_crystal_system     orthorhombic
_space_group_name_H-M_alt     'P 21 21 21'
_space_group_name_Hall     'P 2ac 2ab'
loop_
    _space_group_symop_operation_xyz
    'x, y, z'
    '-x+1/2, -y, z+1/2'
    '-x, y+1/2, -z+1/2'
    'x+1/2, -y+1/2, -z'
_cell_length_a     10.35810(10)
_cell_length_b     13.40390(10)
_cell_length_c     26.1689(2)
_cell_angle_alpha     90
_cell_angle_beta     90
_cell_angle_gamma     90
_cell_volume     3633.26(5)
_cell_formula_units_Z     4
_cell_measurement_reflns_used     31215
_cell_measurement_theta_min     3.3600
_cell_measurement_theta_max     67.5060
_cell_measurement_temperature     173(2)
_exptl_crystal_description     plate
_exptl_crystal_colour     colourless
_exptl_crystal_size_max     0.250
_exptl_crystal_size_mid     0.150
_exptl_crystal_size_min     0.050
_exptl_crystal_density_diffrn     1.356
_exptl_crystal_density_meas     ?
_exptl_crystal_density_method     ?
_exptl_crystal_F_000     1592
_exptl_absorpt_coefficient_mu     0.881
_exptl_absorpt_correction_type     multi-scan
_exptl_absorpt_process_details
;
(CrysAlis PRO; Rigaku OD, 2015)
;
_shelx_estimated_absorpt_T_min     0.810
_shelx_estimated_absorpt_T_max     0.957
_exptl_absorpt_correction_T_min     0.80917
_exptl_absorpt_correction_T_max     1.00000
_diffrn_ambient_temperature     173(2)
_diffrn_radiation_type     'Cu K\a'
_diffrn_radiation_wavelength     1.54184
_diffrn_radiation_monochromator     mirror
_diffrn_measurement_device_type
                         'Riguaku Oxford Diffraction Xcalibur Ruby Gemini Ultra'
_diffrn_measurement_device     'four-circle diffractometer'
_diffrn_measurement_method     '\w scans'
_diffrn_detector_area_resol_mean     10.3575
_diffrn_reflns_number     58082
_diffrn_reflns_av_R_equivalents     0.0563
_diffrn_reflns_theta_min     3.378
_diffrn_reflns_theta_max     67.541
_diffrn_reflns_theta_full     67.684
_diffrn_measured_fraction_theta_max     0.999
_diffrn_measured_fraction_theta_full     0.997
_diffrn_reflns_limit_h_min     -12
_diffrn_reflns_limit_h_max     12
_diffrn_reflns_limit_k_min     -16
_diffrn_reflns_limit_k_max     16
_diffrn_reflns_limit_l_min     -31
_diffrn_reflns_limit_l_max     31
_refine_special_details     ?
_reflns_number_total     6563
_reflns_number_gt     6429
_reflns_threshold_expression     'I > 2\s(I)'
_refine_ls_structure_factor_coef     Fsqd
_refine_ls_matrix_type     full
_refine_ls_R_factor_all     0.0484
_refine_ls_R_factor_gt     0.0476
_refine_ls_wR_factor_gt     0.1251
_refine_ls_wR_factor_ref     0.1262
_refine_ls_goodness_of_fit_ref     1.034
_refine_ls_restrained_S_all     1.034
_refine_ls_number_reflns     6563
_refine_ls_number_parameters     488
_refine_ls_number_restraints     4
_refine_ls_hydrogen_treatment     mixed
_refine_ls_weighting_scheme     calc
_refine_ls_weighting_details
              'w=1/[\s^2^(Fo^2^)+(0.0807P)^2^+1.8400P] where P=(Fo^2^+2Fc^2^)/3'
_atom_sites_solution_hydrogens     mixed
_atom_sites_solution_primary     direct
_atom_sites_solution_secondary     difmap
_refine_ls_shift/su_max     0.001
_refine_ls_shift/su_mean     0.000
_refine_diff_density_max     0.731
_refine_diff_density_min     -0.428
_refine_ls_extinction_method     none
_refine_ls_extinction_coef     .
_refine_ls_abs_structure_details
;
Flack <i>x</i> determined using 2777 quotients
[(<i>I</i>^+^)-(<i>I</i>^-^)]/[(<i>I</i>^+^)+(<i>I</i>^-^)]
(Parsons <i>et al.</i>,  2013)
;
_refine_ls_abs_structure_Flack     0.00(4)
loop_
    _atom_type_symbol
    _atom_type_description
    _atom_type_scat_dispersion_real
    _atom_type_scat_dispersion_imag
    _atom_type_scat_source
    'C' 'C' 0.0181 0.0091
                         'International Tables Vol C Tables 4.2.6.8 and 6.1.1.4'
    'H' 'H' 0.0000 0.0000
                         'International Tables Vol C Tables 4.2.6.8 and 6.1.1.4'
    'N' 'N' 0.0311 0.0180
                         'International Tables Vol C Tables 4.2.6.8 and 6.1.1.4'
    'O' 'O' 0.0492 0.0322
                         'International Tables Vol C Tables 4.2.6.8 and 6.1.1.4'
_computing_data_collection
;
CrysAlis PRO (Rigaku OD, 2015)
;
_computing_cell_refinement
;
CrysAlis PRO (Rigaku OD, 2015)
;
_computing_data_reduction
;
CrysAlis PRO (Rigaku OD, 2015)
;
_computing_structure_solution
;
SHELXT (Sheldrick, 2015a)
;
_computing_structure_refinement
;
SHELXL2014 (Sheldrick, 2015b)
;
_computing_molecular_graphics
;
XP in SHELXTL (Sheldrick, 2008), Mercury (Macrae <i>et al.</i>,
2006) and
<i>TOPOS</i> (Blatov, 2006)
;
_computing_publication_material
;
PLATON (Spek, 2009), publCIF (Westrip, 2010) and <i>TOPOS</i>
(Blatov, 2006)
;
loop_
    _atom_site_type_symbol
    _atom_site_label
    _atom_site_fract_x
    _atom_site_fract_y
    _atom_site_fract_z
    _atom_site_U_iso_or_equiv
    _atom_site_adp_type
    _atom_site_calc_flag
    _atom_site_occupancy
    _atom_site_disorder_assembly
    _atom_site_disorder_group
    O O1 0.7271(2) 0.23153(15) 0.60003(8) 0.0220(4) Uani d 1 . .
    C C2 0.6886(3) 0.1258(2) 0.60078(11) 0.0196(6) Uani d 1 . .
    H H2 0.7575 0.0854 0.6177 0.024 Uiso calc 1 . .
    C C3 0.5616(3) 0.1131(2) 0.62988(11) 0.0223(6) Uani d 1 . .
    H H3 0.5480 0.0404 0.6366 0.017(8) Uiso calc 1 . .
    C C4 0.4487(3) 0.1516(2) 0.59856(12) 0.0238(6) Uani d 1 . .
    H H4A 0.4632 0.2229 0.5904 0.029 Uiso calc 1 . .
    H H4B 0.3688 0.1468 0.6192 0.029 Uiso calc 1 . .
    C C5 0.4304(3) 0.0928(2) 0.54844(11) 0.0229(6) Uani d 1 . .
    H H5A 0.3603 0.0436 0.5534 0.027 Uiso calc 1 . .
    H H5B 0.4025 0.1398 0.5214 0.027 Uiso calc 1 . .
    C C6 0.5516(3) 0.0375(2) 0.52989(11) 0.0196(6) Uani d 1 . .
    C C7 0.5514(3) 0.0269(2) 0.47054(11) 0.0204(6) Uani d 1 . .
    H H7 0.4709 -0.0094 0.4607 0.025 Uiso calc 1 . .
    N N8 0.6650(2) -0.03899(18) 0.45687(9) 0.0225(5) Uani d 1 . .
    H H8 0.656(4) -0.0951(17) 0.4738(13) 0.028(9) Uiso d 1 . .
    C C9 0.7908(3) 0.0108(2) 0.47010(12) 0.0233(6) Uani d 1 . .
    H H9A 0.8002 0.0730 0.4501 0.028 Uiso calc 1 . .
    H H9B 0.8635 -0.0340 0.4612 0.028 Uiso calc 1 . .
    C C10 0.7950(3) 0.0347(2) 0.52665(11) 0.0218(6) Uani d 1 . .
    H H10A 0.8735 0.0743 0.5341 0.026 Uiso calc 1 . .
    H H10B 0.8004 -0.0282 0.5463 0.026 Uiso calc 1 . .
    C C11 0.6759(3) 0.0933(2) 0.54401(11) 0.0178(5) Uani d 1 . .
    C C12 0.6642(3) 0.1937(2) 0.51828(10) 0.0180(5) Uani d 1 . .
    C C13 0.6953(3) 0.2674(2) 0.55230(11) 0.0184(5) Uani d 1 . .
    C C14 0.6840(3) 0.3679(2) 0.53902(11) 0.0196(5) Uani d 1 . .
    C C15 0.6339(3) 0.3874(2) 0.49073(11) 0.0218(6) Uani d 1 . .
    H H15 0.6254 0.4548 0.4801 0.026 Uiso calc 1 . .
    C C16 0.5954(3) 0.3121(2) 0.45718(11) 0.0222(6) Uani d 1 . .
    H H16 0.5598 0.3289 0.4248 0.025(9) Uiso calc 1 . .
    C C17 0.6093(3) 0.2118(2) 0.47115(11) 0.0187(5) Uani d 1 . .
    C C18 0.5532(3) 0.1265(2) 0.44095(11) 0.0217(6) Uani d 1 . .
    H H18A 0.6041 0.1178 0.4093 0.026 Uiso calc 1 . .
    H H18B 0.4637 0.1438 0.4309 0.026 Uiso calc 1 . .
    O O19 0.5624(2) 0.16457(16) 0.67753(8) 0.0282(5) Uani d 1 . .
    C C20 0.6280(4) 0.1130(3) 0.71702(12) 0.0382(8) Uani d 1 . .
    H H20A 0.7192 0.1023 0.7072 0.046 Uiso calc 1 . .
    H H20B 0.5875 0.0469 0.7225 0.046 Uiso calc 1 . .
    C C21 0.6215(4) 0.1731(3) 0.76544(13) 0.0401(8) Uani d 1 . .
    H H21A 0.6797 0.1434 0.7913 0.048 Uiso calc 1 . .
    H H21B 0.6513 0.2420 0.7586 0.048 Uiso calc 1 . .
    O O22 0.4955(3) 0.1756(2) 0.78457(9) 0.0424(6) Uani d 1 . .
    C C23 0.4912(5) 0.2381(4) 0.82948(15) 0.0527(11) Uani d 1 . .
    H H23A 0.5172 0.3068 0.8201 0.063 Uiso calc 1 . .
    H H23B 0.5536 0.2128 0.8550 0.063 Uiso calc 1 . .
    C C24 0.3631(5) 0.2404(5) 0.85200(16) 0.0654(15) Uani d 1 . .
    H H24A 0.3331 0.1710 0.8571 0.079 Uiso calc 1 . .
    H H24B 0.3687 0.2722 0.8861 0.079 Uiso calc 1 . .
    O O25 0.2718(3) 0.2915(3) 0.82276(11) 0.0669(11) Uani d 1 . .
    C C26 0.1924(5) 0.3545(3) 0.85016(16) 0.0472(10) Uani d 1 . .
    H H26A 0.2447 0.4096 0.8646 0.057 Uiso calc 1 . .
    H H26B 0.1535 0.3173 0.8790 0.057 Uiso calc 1 . .
    C C27 0.0876(4) 0.3971(4) 0.81770(16) 0.0474(9) Uani d 1 . .
    H H27A 0.1269 0.4316 0.7881 0.057 Uiso calc 1 . .
    H H27B 0.0337 0.3420 0.8044 0.057 Uiso calc 1 . .
    O O28 0.0081(3) 0.4650(2) 0.84424(12) 0.0524(7) Uani d 1 . .
    C C29 -0.0852(6) 0.4273(6) 0.8764(2) 0.0780(17) Uani d 1 . .
    H H29A -0.1057 0.4793 0.9020 0.094 Uiso calc 1 . .
    H H29B -0.0469 0.3703 0.8951 0.094 Uiso calc 1 . .
    C C30 -0.2056(6) 0.3937(5) 0.8542(2) 0.0805(18) Uani d 1 . .
    H H30A -0.1831 0.3463 0.8267 0.097 Uiso calc 1 . .
    H H30B -0.2506 0.3546 0.8809 0.097 Uiso calc 1 . .
    O O31 -0.2970(3) 0.4601(3) 0.83377(12) 0.0574(8) Uani d 1 . .
    C C32 -0.2612(4) 0.5223(3) 0.79260(15) 0.0418(8) Uani d 1 . .
    H H32A -0.1729 0.5478 0.7987 0.050 Uiso calc 1 . .
    H H32B -0.3202 0.5804 0.7916 0.050 Uiso calc 1 . .
    C C33 -0.2645(4) 0.4709(3) 0.74176(15) 0.0407(8) Uani d 1 . .
    H H33A -0.3453 0.4321 0.7385 0.049 Uiso calc 1 . .
    H H33B -0.2624 0.5211 0.7140 0.049 Uiso calc 1 . .
    C C35 -0.1524(4) 0.3577(3) 0.68942(13) 0.0352(8) Uani d 1 . .
    H H35A -0.1437 0.4074 0.6616 0.042 Uiso calc 1 . .
    H H35B -0.2330 0.3195 0.6838 0.042 Uiso calc 1 . .
    O O34 -0.1574(2) 0.4068(2) 0.73736(9) 0.0376(6) Uani d 1 . .
    C C36 -0.0393(3) 0.2888(3) 0.68912(13) 0.0337(7) Uani d 1 . .
    H H36A -0.0422 0.2453 0.7197 0.040 Uiso calc 1 . .
    H H36B -0.0427 0.2458 0.6584 0.040 Uiso calc 1 . .
    O O37 0.0775(2) 0.34491(17) 0.68908(9) 0.0305(5) Uani d 1 . .
    C C38 0.1863(4) 0.2810(3) 0.69353(13) 0.0339(7) Uani d 1 . .
    H H38A 0.1900 0.2360 0.6636 0.041 Uiso calc 1 . .
    H H38B 0.1773 0.2393 0.7246 0.041 Uiso calc 1 . .
    C C39 0.3081(4) 0.3401(3) 0.69666(13) 0.0348(8) Uani d 1 . .
    H H39A 0.2995 0.3922 0.7233 0.042 Uiso calc 1 . .
    H H39B 0.3806 0.2958 0.7063 0.042 Uiso calc 1 . .
    O O40 0.3342(2) 0.3856(2) 0.64859(9) 0.0360(5) Uani d 1 . .
    C C41 0.4599(4) 0.4277(3) 0.64774(16) 0.0426(9) Uani d 1 . .
    H H41A 0.4677 0.4773 0.6751 0.064 Uiso calc 1 . .
    H H41B 0.4748 0.4600 0.6147 0.064 Uiso calc 1 . .
    H H41C 0.5241 0.3749 0.6529 0.064 Uiso calc 1 . .
    O O42 0.5589(2) -0.06069(15) 0.55118(8) 0.0240(4) Uani d 1 . .
    H H42 0.490(2) -0.091(3) 0.5438(15) 0.035(11) Uiso d 1 . .
    C C43 0.6689(3) -0.0737(2) 0.40195(12) 0.0297(7) Uani d 1 . .
    H H43A 0.6894 -0.0160 0.3798 0.036 Uiso calc 1 . .
    H H43B 0.7394 -0.1230 0.3981 0.036 Uiso calc 1 . .
    C C44 0.5460(4) -0.1197(3) 0.38398(14) 0.0366(8) Uani d 1 . .
    H H44 0.5046 -0.1676 0.4052 0.044 Uiso calc 1 . .
    C C45 0.4926(5) -0.0967(3) 0.34005(16) 0.0479(10) Uani d 1 . .
    H H45A 0.5324 -0.0490 0.3183 0.058 Uiso calc 1 . .
    H H45B 0.4141 -0.1277 0.3300 0.058 Uiso calc 1 . .
    O O46 0.7208(2) 0.44043(15) 0.57269(8) 0.0261(5) Uani d 1 . .
    H H46 0.702(5) 0.495(2) 0.5584(16) 0.048(13) Uiso d 1 . .
    O O1O 0.7871(2) 0.77819(16) 0.49246(11) 0.0347(6) Uani d 1 . .
    C C2O 0.7474(3) 0.6898(2) 0.49807(13) 0.0236(6) Uani d 1 . .
    O O3O 0.8110(2) 0.61333(17) 0.49334(13) 0.0470(7) Uani d 1 . .
    C C4O 0.6050(3) 0.6764(2) 0.51321(12) 0.0216(6) Uani d 1 . .
    O O5O 0.5729(2) 0.61010(17) 0.54246(9) 0.0322(5) Uani d 1 . .
    O O6O 0.5275(2) 0.73960(17) 0.49151(10) 0.0315(5) Uani d 1 . .
    H H6O 0.449(2) 0.730(4) 0.498(2) 0.069(16) Uiso d 1 . .
loop_
    _atom_site_aniso_label
    _atom_site_aniso_U_11
    _atom_site_aniso_U_22
    _atom_site_aniso_U_33
    _atom_site_aniso_U_12
    _atom_site_aniso_U_13
    _atom_site_aniso_U_23
    O1 0.0265(10) 0.0180(10) 0.0216(9) -0.0045(8) -0.0056(8) 0.0002(8)
    C2 0.0226(13) 0.0147(13) 0.0215(13) 0.0003(11) -0.0028(11) 0.0019(10)
    C3 0.0278(15) 0.0193(13) 0.0198(14) -0.0014(12) 0.0013(11) 0.0016(10)
    C4 0.0199(13) 0.0241(14) 0.0273(14) 0.0014(12) 0.0030(12) -0.0002(12)
    C5 0.0173(13) 0.0243(14) 0.0271(14) 0.0003(11) 0.0003(11) -0.0005(12)
    C6 0.0189(13) 0.0150(12) 0.0249(14) -0.0013(11) -0.0005(11) 0.0032(11)
    C7 0.0197(13) 0.0178(13) 0.0238(14) 0.0019(11) -0.0010(11) -0.0014(11)
    N8 0.0252(12) 0.0179(12) 0.0243(12) 0.0017(10) -0.0004(10) -0.0020(10)
    C9 0.0182(13) 0.0226(13) 0.0291(15) 0.0027(11) 0.0023(11) 0.0004(12)
    C10 0.0189(13) 0.0203(13) 0.0262(14) 0.0019(11) -0.0016(11) 0.0007(11)
    C11 0.0184(13) 0.0135(12) 0.0215(13) -0.0007(10) -0.0008(10) 0.0023(10)
    C12 0.0163(12) 0.0164(12) 0.0212(13) 0.0012(10) 0.0001(10) 0.0024(10)
    C13 0.0176(12) 0.0161(13) 0.0217(13) -0.0008(10) 0.0012(10) 0.0041(10)
    C14 0.0177(12) 0.0169(13) 0.0244(14) -0.0025(10) 0.0000(11) -0.0005(11)
    C15 0.0211(13) 0.0165(12) 0.0277(14) 0.0007(11) 0.0005(11) 0.0037(11)
    C16 0.0219(13) 0.0228(14) 0.0219(14) 0.0014(11) -0.0008(11) 0.0023(11)
    C17 0.0186(12) 0.0156(12) 0.0218(13) 0.0022(10) 0.0025(11) -0.0001(11)
    C18 0.0240(13) 0.0198(13) 0.0214(13) 0.0010(11) -0.0028(11) -0.0021(11)
    O19 0.0373(13) 0.0283(11) 0.0191(10) 0.0036(10) 0.0002(9) 0.0000(8)
    C20 0.041(2) 0.051(2) 0.0220(16) 0.0108(17) -0.0020(14) 0.0020(15)
    C21 0.0387(19) 0.058(2) 0.0235(16) 0.0002(17) -0.0030(14) -0.0006(16)
    O22 0.0419(14) 0.0598(17) 0.0256(11) 0.0039(13) 0.0025(10) -0.0024(11)
    C23 0.060(3) 0.065(3) 0.0329(18) 0.004(2) -0.0070(18) -0.0092(19)
    C24 0.074(3) 0.090(4) 0.032(2) 0.042(3) -0.008(2) -0.009(2)
    O25 0.071(2) 0.102(3) 0.0276(13) 0.047(2) -0.0056(14) -0.0071(15)
    C26 0.058(2) 0.044(2) 0.039(2) 0.0104(19) -0.0067(18) -0.0113(17)
    C27 0.047(2) 0.056(2) 0.039(2) 0.0106(19) 0.0011(17) -0.0036(18)
    O28 0.0580(17) 0.0458(16) 0.0534(17) 0.0114(14) -0.0022(14) -0.0053(13)
    C29 0.070(3) 0.105(5) 0.059(3) 0.026(3) 0.016(3) 0.020(3)
    C30 0.074(4) 0.100(5) 0.067(3) -0.013(3) -0.008(3) 0.031(3)
    O31 0.0538(18) 0.0617(19) 0.0568(18) 0.0099(15) 0.0151(14) 0.0050(15)
    C32 0.048(2) 0.0321(18) 0.045(2) 0.0065(17) 0.0026(17) -0.0059(15)
    C33 0.0324(18) 0.049(2) 0.0411(19) 0.0085(17) -0.0011(15) -0.0056(16)
    C35 0.0342(18) 0.047(2) 0.0248(16) -0.0012(16) -0.0008(13) -0.0086(14)
    O34 0.0338(12) 0.0496(14) 0.0295(12) 0.0102(11) -0.0037(10) -0.0114(11)
    C36 0.0366(18) 0.0351(18) 0.0294(16) -0.0035(15) 0.0030(14) -0.0080(14)
    O37 0.0283(11) 0.0313(12) 0.0318(12) 0.0049(10) -0.0001(9) -0.0001(9)
    C38 0.0380(18) 0.0323(17) 0.0315(16) 0.0122(15) 0.0023(14) 0.0029(13)
    C39 0.0365(18) 0.0407(19) 0.0273(16) 0.0099(15) -0.0043(14) 0.0012(14)
    O40 0.0288(12) 0.0489(14) 0.0304(12) -0.0003(11) -0.0034(9) 0.0052(11)
    C41 0.0294(17) 0.055(2) 0.044(2) -0.0014(17) -0.0054(15) 0.0014(17)
    O42 0.0264(11) 0.0151(9) 0.0304(11) -0.0044(8) -0.0008(9) 0.0043(8)
    C43 0.0410(18) 0.0231(15) 0.0248(15) 0.0055(14) 0.0005(14) -0.0067(12)
    C44 0.051(2) 0.0250(16) 0.0336(17) -0.0065(15) -0.0033(16) -0.0062(13)
    C45 0.057(2) 0.044(2) 0.043(2) -0.0039(19) -0.0128(19) -0.0030(17)
    O46 0.0336(12) 0.0146(10) 0.0302(11) -0.0038(9) -0.0051(9) -0.0006(8)
    O1O 0.0209(10) 0.0170(10) 0.0662(16) -0.0015(8) 0.0043(10) 0.0062(10)
    C2O 0.0180(13) 0.0163(13) 0.0364(16) 0.0010(11) -0.0023(12) 0.0000(12)
    O3O 0.0223(11) 0.0216(11) 0.097(2) 0.0050(9) 0.0067(13) -0.0051(13)
    C4O 0.0189(13) 0.0140(12) 0.0319(15) -0.0007(10) -0.0010(11) -0.0021(11)
    O5O 0.0284(11) 0.0259(11) 0.0422(13) -0.0028(9) 0.0019(10) 0.0087(10)
    O6O 0.0174(10) 0.0288(11) 0.0482(14) 0.0057(9) -0.0007(10) 0.0111(10)
_geom_special_details
;
 All esds (except the esd in the dihedral angle between two l.s. planes)
 are estimated using the full covariance matrix.  The cell esds are taken
 into account individually in the estimation of esds in distances, angles
 and torsion angles; correlations between esds in cell parameters are only
 used when they are defined by crystal symmetry.  An approximate (isotropic)
 treatment of cell esds is used for estimating esds involving l.s. planes.
;
loop_
    _geom_bond_atom_site_label_1
    _geom_bond_atom_site_label_2
    _geom_bond_site_symmetry_2
    _geom_bond_distance
    _geom_bond_publ_flag
    O1 C13 . 1.378(3) ?
    O1 C2 . 1.473(3) ?
    C2 C3 . 1.529(4) ?
    C2 C11 . 1.553(4) ?
    C2 H2 . 1.0000 ?
    C3 O19 . 1.425(4) ?
    C3 C4 . 1.519(4) ?
    C3 H3 . 1.0000 ?
    C4 C5 . 1.542(4) ?
    C4 H4A . 0.9900 ?
    C4 H4B . 0.9900 ?
    C5 C6 . 1.537(4) ?
    C5 H5A . 0.9900 ?
    C5 H5B . 0.9900 ?
    C6 O42 . 1.431(3) ?
    C6 C11 . 1.534(4) ?
    C6 C7 . 1.560(4) ?
    C7 N8 . 1.514(4) ?
    C7 C18 . 1.543(4) ?
    C7 H7 . 1.0000 ?
    N8 C9 . 1.505(4) ?
    N8 C43 . 1.512(4) ?
    N8 H8 . 0.879(14) ?
    C9 C10 . 1.515(4) ?
    C9 H9A . 0.9900 ?
    C9 H9B . 0.9900 ?
    C10 C11 . 1.531(4) ?
    C10 H10A . 0.9900 ?
    C10 H10B . 0.9900 ?
    C11 C12 . 1.509(4) ?
    C12 C13 . 1.368(4) ?
    C12 C17 . 1.379(4) ?
    C13 C14 . 1.396(4) ?
    C14 O46 . 1.367(3) ?
    C14 C15 . 1.391(4) ?
    C15 C16 . 1.396(4) ?
    C15 H15 . 0.9500 ?
    C16 C17 . 1.400(4) ?
    C16 H16 . 0.9500 ?
    C17 C18 . 1.506(4) ?
    C18 H18A . 0.9900 ?
    C18 H18B . 0.9900 ?
    O19 C20 . 1.417(4) ?
    C20 C21 . 1.503(5) ?
    C20 H20A . 0.9900 ?
    C20 H20B . 0.9900 ?
    C21 O22 . 1.398(5) ?
    C21 H21A . 0.9900 ?
    C21 H21B . 0.9900 ?
    O22 C23 . 1.444(5) ?
    C23 C24 . 1.452(7) ?
    C23 H23A . 0.9900 ?
    C23 H23B . 0.9900 ?
    C24 O25 . 1.396(5) ?
    C24 H24A . 0.9900 ?
    C24 H24B . 0.9900 ?
    O25 C26 . 1.380(5) ?
    C26 C27 . 1.492(6) ?
    C26 H26A . 0.9900 ?
    C26 H26B . 0.9900 ?
    C27 O28 . 1.411(5) ?
    C27 H27A . 0.9900 ?
    C27 H27B . 0.9900 ?
    O28 C29 . 1.377(7) ?
    C29 C30 . 1.447(9) ?
    C29 H29A . 0.9900 ?
    C29 H29B . 0.9900 ?
    C30 O31 . 1.405(7) ?
    C30 H30A . 0.9900 ?
    C30 H30B . 0.9900 ?
    O31 C32 . 1.412(5) ?
    C32 C33 . 1.499(5) ?
    C32 H32A . 0.9900 ?
    C32 H32B . 0.9900 ?
    C33 O34 . 1.408(4) ?
    C33 H33A . 0.9900 ?
    C33 H33B . 0.9900 ?
    C35 O34 . 1.418(4) ?
    C35 C36 . 1.492(5) ?
    C35 H35A . 0.9900 ?
    C35 H35B . 0.9900 ?
    C36 O37 . 1.425(4) ?
    C36 H36A . 0.9900 ?
    C36 H36B . 0.9900 ?
    O37 C38 . 1.420(4) ?
    C38 C39 . 1.492(5) ?
    C38 H38A . 0.9900 ?
    C38 H38B . 0.9900 ?
    C39 O40 . 1.424(4) ?
    C39 H39A . 0.9900 ?
    C39 H39B . 0.9900 ?
    O40 C41 . 1.420(5) ?
    C41 H41A . 0.9800 ?
    C41 H41B . 0.9800 ?
    C41 H41C . 0.9800 ?
    O42 H42 . 0.839(14) ?
    C43 C44 . 1.491(5) ?
    C43 H43A . 0.9900 ?
    C43 H43B . 0.9900 ?
    C44 C45 . 1.312(6) ?
    C44 H44 . 0.9500 ?
    C45 H45A . 0.9500 ?
    C45 H45B . 0.9500 ?
    O46 H46 . 0.842(14) ?
    O1O C2O . 1.263(4) ?
    C2O O3O . 1.225(4) ?
    C2O C4O . 1.538(4) ?
    C4O O5O . 1.219(4) ?
    C4O O6O . 1.298(4) ?
    O6O H6O . 0.848(14) ?
loop_
    _geom_angle_atom_site_label_1
    _geom_angle_atom_site_label_2
    _geom_angle_atom_site_label_3
    _geom_angle_site_symmetry_1
    _geom_angle_site_symmetry_3
    _geom_angle
    _geom_angle_publ_flag
    C13 O1 C2 . . 106.4(2) ?
    O1 C2 C3 . . 110.3(2) ?
    O1 C2 C11 . . 106.2(2) ?
    C3 C2 C11 . . 111.9(2) ?
    O1 C2 H2 . . 109.5 ?
    C3 C2 H2 . . 109.5 ?
    C11 C2 H2 . . 109.5 ?
    O19 C3 C4 . . 108.1(2) ?
    O19 C3 C2 . . 112.2(2) ?
    C4 C3 C2 . . 110.8(2) ?
    O19 C3 H3 . . 108.5 ?
    C4 C3 H3 . . 108.5 ?
    C2 C3 H3 . . 108.5 ?
    C3 C4 C5 . . 112.3(2) ?
    C3 C4 H4A . . 109.1 ?
    C5 C4 H4A . . 109.1 ?
    C3 C4 H4B . . 109.1 ?
    C5 C4 H4B . . 109.1 ?
    H4A C4 H4B . . 107.9 ?
    C6 C5 C4 . . 114.5(2) ?
    C6 C5 H5A . . 108.6 ?
    C4 C5 H5A . . 108.6 ?
    C6 C5 H5B . . 108.6 ?
    C4 C5 H5B . . 108.6 ?
    H5A C5 H5B . . 107.6 ?
    O42 C6 C11 . . 108.1(2) ?
    O42 C6 C5 . . 111.3(2) ?
    C11 C6 C5 . . 112.0(2) ?
    O42 C6 C7 . . 107.7(2) ?
    C11 C6 C7 . . 106.6(2) ?
    C5 C6 C7 . . 110.9(2) ?
    N8 C7 C18 . . 112.2(2) ?
    N8 C7 C6 . . 106.7(2) ?
    C18 C7 C6 . . 114.9(2) ?
    N8 C7 H7 . . 107.6 ?
    C18 C7 H7 . . 107.6 ?
    C6 C7 H7 . . 107.6 ?
    C9 N8 C43 . . 109.4(2) ?
    C9 N8 C7 . . 111.1(2) ?
    C43 N8 C7 . . 115.2(2) ?
    C9 N8 H8 . . 111(3) ?
    C43 N8 H8 . . 103(3) ?
    C7 N8 H8 . . 107(3) ?
    N8 C9 C10 . . 110.1(2) ?
    N8 C9 H9A . . 109.6 ?
    C10 C9 H9A . . 109.6 ?
    N8 C9 H9B . . 109.6 ?
    C10 C9 H9B . . 109.6 ?
    H9A C9 H9B . . 108.2 ?
    C9 C10 C11 . . 112.1(2) ?
    C9 C10 H10A . . 109.2 ?
    C11 C10 H10A . . 109.2 ?
    C9 C10 H10B . . 109.2 ?
    C11 C10 H10B . . 109.2 ?
    H10A C10 H10B . . 107.9 ?
    C12 C11 C10 . . 112.9(2) ?
    C12 C11 C6 . . 105.0(2) ?
    C10 C11 C6 . . 110.7(2) ?
    C12 C11 C2 . . 100.6(2) ?
    C10 C11 C2 . . 111.1(2) ?
    C6 C11 C2 . . 115.9(2) ?
    C13 C12 C17 . . 123.5(3) ?
    C13 C12 C11 . . 109.5(2) ?
    C17 C12 C11 . . 126.1(2) ?
    C12 C13 O1 . . 113.2(2) ?
    C12 C13 C14 . . 121.0(3) ?
    O1 C13 C14 . . 125.6(3) ?
    O46 C14 C15 . . 123.8(2) ?
    O46 C14 C13 . . 120.2(3) ?
    C15 C14 C13 . . 116.0(3) ?
    C14 C15 C16 . . 122.8(3) ?
    C14 C15 H15 . . 118.6 ?
    C16 C15 H15 . . 118.6 ?
    C15 C16 C17 . . 120.0(3) ?
    C15 C16 H16 . . 120.0 ?
    C17 C16 H16 . . 120.0 ?
    C12 C17 C16 . . 116.4(3) ?
    C12 C17 C18 . . 119.7(2) ?
    C16 C17 C18 . . 123.5(3) ?
    C17 C18 C7 . . 113.4(2) ?
    C17 C18 H18A . . 108.9 ?
    C7 C18 H18A . . 108.9 ?
    C17 C18 H18B . . 108.9 ?
    C7 C18 H18B . . 108.9 ?
    H18A C18 H18B . . 107.7 ?
    C20 O19 C3 . . 113.8(2) ?
    O19 C20 C21 . . 109.4(3) ?
    O19 C20 H20A . . 109.8 ?
    C21 C20 H20A . . 109.8 ?
    O19 C20 H20B . . 109.8 ?
    C21 C20 H20B . . 109.8 ?
    H20A C20 H20B . . 108.2 ?
    O22 C21 C20 . . 110.9(3) ?
    O22 C21 H21A . . 109.5 ?
    C20 C21 H21A . . 109.5 ?
    O22 C21 H21B . . 109.5 ?
    C20 C21 H21B . . 109.5 ?
    H21A C21 H21B . . 108.1 ?
    C21 O22 C23 . . 109.6(3) ?
    O22 C23 C24 . . 111.8(4) ?
    O22 C23 H23A . . 109.3 ?
    C24 C23 H23A . . 109.3 ?
    O22 C23 H23B . . 109.3 ?
    C24 C23 H23B . . 109.3 ?
    H23A C23 H23B . . 107.9 ?
    O25 C24 C23 . . 114.0(4) ?
    O25 C24 H24A . . 108.7 ?
    C23 C24 H24A . . 108.7 ?
    O25 C24 H24B . . 108.7 ?
    C23 C24 H24B . . 108.7 ?
    H24A C24 H24B . . 107.6 ?
    C26 O25 C24 . . 114.8(3) ?
    O25 C26 C27 . . 111.8(3) ?
    O25 C26 H26A . . 109.3 ?
    C27 C26 H26A . . 109.3 ?
    O25 C26 H26B . . 109.3 ?
    C27 C26 H26B . . 109.3 ?
    H26A C26 H26B . . 107.9 ?
    O28 C27 C26 . . 113.1(3) ?
    O28 C27 H27A . . 109.0 ?
    C26 C27 H27A . . 109.0 ?
    O28 C27 H27B . . 109.0 ?
    C26 C27 H27B . . 109.0 ?
    H27A C27 H27B . . 107.8 ?
    C29 O28 C27 . . 118.3(4) ?
    O28 C29 C30 . . 118.3(5) ?
    O28 C29 H29A . . 107.7 ?
    C30 C29 H29A . . 107.7 ?
    O28 C29 H29B . . 107.7 ?
    C30 C29 H29B . . 107.7 ?
    H29A C29 H29B . . 107.1 ?
    O31 C30 C29 . . 122.4(6) ?
    O31 C30 H30A . . 106.7 ?
    C29 C30 H30A . . 106.7 ?
    O31 C30 H30B . . 106.7 ?
    C29 C30 H30B . . 106.7 ?
    H30A C30 H30B . . 106.6 ?
    C30 O31 C32 . . 119.2(4) ?
    O31 C32 C33 . . 113.6(3) ?
    O31 C32 H32A . . 108.8 ?
    C33 C32 H32A . . 108.8 ?
    O31 C32 H32B . . 108.8 ?
    C33 C32 H32B . . 108.8 ?
    H32A C32 H32B . . 107.7 ?
    O34 C33 C32 . . 109.6(3) ?
    O34 C33 H33A . . 109.8 ?
    C32 C33 H33A . . 109.8 ?
    O34 C33 H33B . . 109.8 ?
    C32 C33 H33B . . 109.8 ?
    H33A C33 H33B . . 108.2 ?
    O34 C35 C36 . . 108.7(3) ?
    O34 C35 H35A . . 110.0 ?
    C36 C35 H35A . . 110.0 ?
    O34 C35 H35B . . 110.0 ?
    C36 C35 H35B . . 110.0 ?
    H35A C35 H35B . . 108.3 ?
    C33 O34 C35 . . 112.6(3) ?
    O37 C36 C35 . . 109.9(3) ?
    O37 C36 H36A . . 109.7 ?
    C35 C36 H36A . . 109.7 ?
    O37 C36 H36B . . 109.7 ?
    C35 C36 H36B . . 109.7 ?
    H36A C36 H36B . . 108.2 ?
    C38 O37 C36 . . 110.8(3) ?
    O37 C38 C39 . . 110.8(3) ?
    O37 C38 H38A . . 109.5 ?
    C39 C38 H38A . . 109.5 ?
    O37 C38 H38B . . 109.5 ?
    C39 C38 H38B . . 109.5 ?
    H38A C38 H38B . . 108.1 ?
    O40 C39 C38 . . 109.9(3) ?
    O40 C39 H39A . . 109.7 ?
    C38 C39 H39A . . 109.7 ?
    O40 C39 H39B . . 109.7 ?
    C38 C39 H39B . . 109.7 ?
    H39A C39 H39B . . 108.2 ?
    C41 O40 C39 . . 111.0(3) ?
    O40 C41 H41A . . 109.5 ?
    O40 C41 H41B . . 109.5 ?
    H41A C41 H41B . . 109.5 ?
    O40 C41 H41C . . 109.5 ?
    H41A C41 H41C . . 109.5 ?
    H41B C41 H41C . . 109.5 ?
    C6 O42 H42 . . 108(3) ?
    C44 C43 N8 . . 113.9(3) ?
    C44 C43 H43A . . 108.8 ?
    N8 C43 H43A . . 108.8 ?
    C44 C43 H43B . . 108.8 ?
    N8 C43 H43B . . 108.8 ?
    H43A C43 H43B . . 107.7 ?
    C45 C44 C43 . . 122.6(4) ?
    C45 C44 H44 . . 118.7 ?
    C43 C44 H44 . . 118.7 ?
    C44 C45 H45A . . 120.0 ?
    C44 C45 H45B . . 120.0 ?
    H45A C45 H45B . . 120.0 ?
    C14 O46 H46 . . 106(3) ?
    O3O C2O O1O . . 126.7(3) ?
    O3O C2O C4O . . 116.4(3) ?
    O1O C2O C4O . . 116.9(2) ?
    O5O C4O O6O . . 125.6(3) ?
    O5O C4O C2O . . 120.5(3) ?
    O6O C4O C2O . . 113.8(3) ?
    C4O O6O H6O . . 114(4) ?
loop_
    _geom_torsion_atom_site_label_1
    _geom_torsion_atom_site_label_2
    _geom_torsion_atom_site_label_3
    _geom_torsion_atom_site_label_4
    _geom_torsion_site_symmetry_1
    _geom_torsion_site_symmetry_2
    _geom_torsion_site_symmetry_3
    _geom_torsion_site_symmetry_4
    _geom_torsion
    _geom_torsion_publ_flag
    C13 O1 C2 C3 . . . . -102.0(2) ?
    C13 O1 C2 C11 . . . . 19.4(3) ?
    O1 C2 C3 O19 . . . . -47.5(3) ?
    C11 C2 C3 O19 . . . . -165.5(2) ?
    O1 C2 C3 C4 . . . . 73.5(3) ?
    C11 C2 C3 C4 . . . . -44.5(3) ?
    O19 C3 C4 C5 . . . . -173.9(2) ?
    C2 C3 C4 C5 . . . . 62.7(3) ?
    C3 C4 C5 C6 . . . . -22.0(3) ?
    C4 C5 C6 O42 . . . . 88.8(3) ?
    C4 C5 C6 C11 . . . . -32.4(3) ?
    C4 C5 C6 C7 . . . . -151.3(2) ?
    O42 C6 C7 N8 . . . . -51.1(3) ?
    C11 C6 C7 N8 . . . . 64.7(3) ?
    C5 C6 C7 N8 . . . . -173.2(2) ?
    O42 C6 C7 C18 . . . . -176.1(2) ?
    C11 C6 C7 C18 . . . . -60.3(3) ?
    C5 C6 C7 C18 . . . . 61.9(3) ?
    C18 C7 N8 C9 . . . . 61.4(3) ?
    C6 C7 N8 C9 . . . . -65.2(3) ?
    C18 C7 N8 C43 . . . . -63.7(3) ?
    C6 C7 N8 C43 . . . . 169.7(2) ?
    C43 N8 C9 C10 . . . . -173.1(2) ?
    C7 N8 C9 C10 . . . . 58.6(3) ?
    N8 C9 C10 C11 . . . . -52.4(3) ?
    C9 C10 C11 C12 . . . . -62.4(3) ?
    C9 C10 C11 C6 . . . . 55.1(3) ?
    C9 C10 C11 C2 . . . . -174.6(2) ?
    O42 C6 C11 C12 . . . . 177.3(2) ?
    C5 C6 C11 C12 . . . . -59.7(3) ?
    C7 C6 C11 C12 . . . . 61.8(3) ?
    O42 C6 C11 C10 . . . . 55.1(3) ?
    C5 C6 C11 C10 . . . . 178.1(2) ?
    C7 C6 C11 C10 . . . . -60.4(3) ?
    O42 C6 C11 C2 . . . . -72.6(3) ?
    C5 C6 C11 C2 . . . . 50.4(3) ?
    C7 C6 C11 C2 . . . . 171.8(2) ?
    O1 C2 C11 C12 . . . . -18.8(3) ?
    C3 C2 C11 C12 . . . . 101.6(3) ?
    O1 C2 C11 C10 . . . . 101.0(3) ?
    C3 C2 C11 C10 . . . . -138.6(2) ?
    O1 C2 C11 C6 . . . . -131.4(2) ?
    C3 C2 C11 C6 . . . . -11.0(3) ?
    C10 C11 C12 C13 . . . . -106.3(3) ?
    C6 C11 C12 C13 . . . . 132.9(2) ?
    C2 C11 C12 C13 . . . . 12.2(3) ?
    C10 C11 C12 C17 . . . . 84.4(3) ?
    C6 C11 C12 C17 . . . . -36.4(4) ?
    C2 C11 C12 C17 . . . . -157.2(3) ?
    C17 C12 C13 O1 . . . . 169.0(2) ?
    C11 C12 C13 O1 . . . . -0.7(3) ?
    C17 C12 C13 C14 . . . . -6.1(4) ?
    C11 C12 C13 C14 . . . . -175.8(3) ?
    C2 O1 C13 C12 . . . . -12.2(3) ?
    C2 O1 C13 C14 . . . . 162.7(3) ?
    C12 C13 C14 O46 . . . . -177.2(3) ?
    O1 C13 C14 O46 . . . . 8.3(4) ?
    C12 C13 C14 C15 . . . . 3.0(4) ?
    O1 C13 C14 C15 . . . . -171.5(3) ?
    O46 C14 C15 C16 . . . . -179.2(3) ?
    C13 C14 C15 C16 . . . . 0.6(4) ?
    C14 C15 C16 C17 . . . . -1.4(4) ?
    C13 C12 C17 C16 . . . . 5.0(4) ?
    C11 C12 C17 C16 . . . . 173.0(3) ?
    C13 C12 C17 C18 . . . . -167.3(3) ?
    C11 C12 C17 C18 . . . . 0.6(4) ?
    C15 C16 C17 C12 . . . . -1.3(4) ?
    C15 C16 C17 C18 . . . . 170.8(3) ?
    C12 C17 C18 C7 . . . . 6.4(4) ?
    C16 C17 C18 C7 . . . . -165.4(3) ?
    N8 C7 C18 C17 . . . . -97.9(3) ?
    C6 C7 C18 C17 . . . . 24.1(3) ?
    C4 C3 O19 C20 . . . . 157.5(3) ?
    C2 C3 O19 C20 . . . . -80.0(3) ?
    C3 O19 C20 C21 . . . . -179.4(3) yes
    O19 C20 C21 O22 . . . . 69.0(4) yes
    C20 C21 O22 C23 . . . . -177.0(3) yes
    C21 O22 C23 C24 . . . . -177.9(4) yes
    O22 C23 C24 O25 . . . . -69.9(6) yes
    C23 C24 O25 C26 . . . . -136.1(5) yes
    C24 O25 C26 C27 . . . . -173.2(5) yes
    O25 C26 C27 O28 . . . . -177.6(4) yes
    C26 C27 O28 C29 . . . . -78.4(5) yes
    C27 O28 C29 C30 . . . . -81.2(7) yes
    O28 C29 C30 O31 . . . . -70.5(8) yes
    C29 C30 O31 C32 . . . . 60.2(8) yes
    C30 O31 C32 C33 . . . . 80.4(5) yes
    O31 C32 C33 O34 . . . . -74.8(4) yes
    C32 C33 O34 C35 . . . . -178.3(3) yes
    C36 C35 O34 C33 . . . . -177.8(3) yes
    O34 C35 C36 O37 . . . . -68.8(4) yes
    C35 C36 O37 C38 . . . . 174.7(3) yes
    C36 O37 C38 C39 . . . . -176.6(3) yes
    O37 C38 C39 O40 . . . . -70.0(3) yes
    C38 C39 O40 C41 . . . . -169.8(3) yes
    C9 N8 C43 C44 . . . . -177.1(3) ?
    C7 N8 C43 C44 . . . . -51.1(3) ?
    N8 C43 C44 C45 . . . . 133.6(4) ?
    O3O C2O C4O O5O . . . . 35.8(5) ?
    O1O C2O C4O O5O . . . . -143.3(3) ?
    O3O C2O C4O O6O . . . . -143.1(3) ?
    O1O C2O C4O O6O . . . . 37.8(4) ?
loop_
    _geom_hbond_atom_site_label_D
    _geom_hbond_atom_site_label_H
    _geom_hbond_atom_site_label_A
    _geom_hbond_site_symmetry_A
    _geom_hbond_distance_DH
    _geom_hbond_distance_HA
    _geom_hbond_distance_DA
    _geom_hbond_angle_DHA
    N8 H8 O1O 1_545 0.879(14) 2.23(3) 2.911(3) 134(3)
    O42 H42 O3O 4_456 0.839(14) 2.12(2) 2.906(3) 157(4)
    O46 H46 O5O . 0.842(14) 2.09(3) 2.853(3) 151(5)
    O6O H6O O1O 4_466 0.848(14) 1.692(16) 2.536(3) 173(6)
_shelx_hkl_file
;
   0   0   2 2403.62   58.18
   0   0   3   -0.01    0.15
   0   0   4 1948.91   48.95
   0   0   5    0.95    0.49
   0   0   6 9999.00  240.34
   0   0   7    0.33    0.93
   0   0   8  368.27   13.75
   0   0   9    1.17    0.94
   0   0  10  182.94    9.56
   0   0  11    0.47    0.93
   0   0  12  114.75    8.11
   0   0  13   -0.12    1.31
   0   0  14 1274.26   41.47
   0   0  15   -0.19    0.90
   0   0 -15    0.22    0.39
   0   0  15    0.42    0.31
   0   0  15    0.36    0.34
   0   0  15    0.46    0.43
   0   0  16  138.96    6.22
   0   0 -16  144.18    6.18
   0   0  16  137.74    6.12
   0   0  16  138.21    6.13
   0   0 -17    0.13    0.29
   0   0  17   -0.05    0.43
   0   0  17    0.19    0.47
   0   0  17    0.32    0.27
   0   0 -17    0.10    0.18
   0   0  17    0.77    1.07
   0   0  17   -0.61    0.41
   0   0  17    0.13    0.37
   0   0  18   53.70    3.69
   0   0  18   52.59    3.60
   0   0  18   54.29    7.20
   0   0 -18   51.32    3.57
   0   0 -18   50.27    3.51
   0   0 -18   39.27    3.09
   0   0  18   49.17    3.49
   0   0  18   43.61    3.30
   0   0  19    0.78    0.73
   0   0  19    0.27    0.37
   0   0  19    1.23    0.78
   0   0 -19    0.85    0.59
   0   0  19    2.10    0.88
   0   0 -19    0.94    0.45
   0   0  19   -0.88    0.98
   0   0 -20  388.31   13.04
   0   0  20  398.82   13.10
   0   0  20  396.70   13.12
   0   0  20  309.90   12.38
   0   0 -20  337.77   12.67
   0   0  20  411.09   13.38
   0   0  20  373.83   22.31
   0   0 -21    1.35    0.69
   0   0  21    1.57    0.92
   0   0 -21    1.66    0.82
   0   0  21    1.67    1.53
   0   0  21    1.38    0.78
   0   0  21    2.27    0.95
   0   0 -21    0.92    1.21
   0   0  22  226.36    9.27
   0   0 -22  179.37   16.39
   0   0 -22  210.27    9.15
   0   0  22  163.04   15.19
   0   0  22  229.72    9.51
   0   0  22  229.18    9.33
   0   0  23    0.22    0.63
   0   0  23    0.60    0.62
   0   0 -23    0.65    0.60
   0   0 -24   37.07    3.32
   0   0  24   36.55    3.31
   0   0  24   33.59    3.24
   0   0  24   44.59    3.70
   0   0 -25    0.30    0.46
   0   0  25    0.42    0.34
   0   0  25   -0.87    0.82
   0   0  26   21.52    2.42
   0   0  26   26.35    2.79
   0   0 -26   26.53    2.87
   0   0 -26   20.33    2.35
   0   0 -27   -0.04    0.59
   0   0  27   -0.13    0.58
   0   0  27   -0.50    0.52
   0   0 -28   25.54    2.65
   0   0  28   22.92    2.45
   0   0  29    0.60    0.59
   0   0 -29   -0.31    0.56
   0   0 -30    3.14    0.86
   0   0 -31    0.03    0.25
   0  -1   0    0.05    0.10
   0   1   0    0.22    0.18
   0   1  -1  301.50    8.14
   0   1  -1  284.30    8.28
   0  -1   1  288.18    8.36
   0   1   1  292.60    8.33
   0   1   2  124.16    4.27
   0   1  -2  125.68    4.26
   0   1   2  125.22    3.88
   0  -1   2  123.19    4.58
   0   1   3  122.30    4.84
   0  -1   3  122.30    4.86
   0   1  -3  118.94    3.76
   0   1   3  117.27    4.13
   0   1  -3  121.52    4.13
   0   1   4  215.10    7.55
   0   1   4  198.36    6.20
   0   1  -4  202.46    6.20
   0  -1   4  211.28    7.52
   0   1   5  276.52    9.74
   0  -1   5  268.51    9.63
   0   1   6  498.58   15.59
   0  -1   6  465.59   15.31
   0  -1   7 5249.83  131.56
   0   1   7 5453.77  131.90
   0   1   8  392.51   14.34
   0  -1   8  372.91   14.11
   0   1   9  503.65   17.97
   0  -1   9  496.83   17.77
   0  -1  10    4.10    1.43
   0   1  10    6.44    1.94
   0   1  11   77.76    6.28
   0  -1  11   77.97    6.20
   0  -1  12  200.41   10.98
   0   1  12  200.21   10.90
   0   1  13 2641.93   73.29
   0  -1  13 2610.61   73.12
   0   1  14    7.90    2.30
   0  -1  14    6.13    2.05
   0   1 -15   46.08    3.09
   0   1  15   47.65    3.17
   0  -1  15   49.55    3.23
   0  -1  15   49.10    3.18
   0  -1  15   46.76    3.12
   0  -1  15   58.87    6.63
   0   1  15   46.28    3.09
   0   1  15   45.06    3.13
   0  -1 -16    0.41    0.40
   0   1  16    0.01    0.28
   0   1  16    0.50    0.49
   0  -1  16    0.36    0.33
   0   1  16    0.07    0.21
   0  -1  16   -0.36    0.46
   0  -1  16   -0.35    1.16
   0  -1  16    0.03    0.37
   0   1  16   -0.14    1.38
   0   1 -16    0.54    0.50
   0   1 -16    1.08    0.55
   0   1  16   -0.22    0.32
   0  -1 -16    0.28    0.33
   0   1  17  312.17   17.49
   0   1  17  223.57    8.70
   0  -1 -17  220.79    8.84
   0  -1 -17  233.62    8.88
   0   1  17  242.59    9.02
   0   1 -17  240.43    9.10
   0   1  17  189.13    8.48
   0   1  17  252.86    9.25
   0  -1  17  249.47    9.18
   0  -1  17  306.09   17.39
   0  -1  17  257.50    9.31
   0  -1  17  253.64    9.22
   0   1 -17  248.41    9.12
   0   1  17  248.76    9.25
   0   1  18    9.36    1.50
   0   1  18    8.71    1.45
   0  -1 -18    9.89    1.53
   0  -1  18   11.64    3.18
   0   1  18   11.40    3.35
   0   1 -18   10.94    1.63
   0   1 -18   10.46    1.54
   0   1  18    7.29    1.32
   0   1  18   10.84    1.67
   0  -1  18    9.05    1.48
   0  -1 -18   11.87    1.63
   0  -1  18    8.22    1.42
   0  -1  18    8.86    1.48
   0  -1  18   10.04    1.56
   0   1  18    7.56    1.30
   0  -1  19  225.46    8.84
   0   1  19  220.47    8.69
   0   1  19  226.15    8.88
   0   1  19  230.96   16.39
   0  -1  19  232.52   16.53
   0  -1  19  181.60    8.25
   0   1  19  198.81    8.25
   0  -1  19  220.17    8.70
   0  -1 -19  210.90    8.55
   0  -1 -19  205.19    8.55
   0   1  19  219.22    8.60
   0   1 -19  211.68    8.70
   0   1 -19  216.08    8.62
   0   1  19  179.61    8.18
   0  -1  19  224.33    8.73
   0  -1 -19  197.24    8.32
   0  -1 -20  201.90    8.67
   0  -1  20  229.98    9.08
   0   1 -20  219.04    8.85
   0  -1 -20  200.18    8.56
   0   1  20  220.45    8.96
   0  -1  20  216.57    8.83
   0   1  20  219.05    8.90
   0   1 -20  215.70    8.92
   0  -1 -20  203.63    8.61
   0   1  20  220.20    8.75
   0  -1 -20  205.37    8.71
   0  -1  20  210.37   16.37
   0  -1  20  178.09    8.28
   0  -1  20  221.14    8.88
   0   1 -20  194.06   15.99
   0   1 -21  166.87    7.52
   0   1  21  162.32    7.33
   0  -1 -21  129.72    6.83
   0   1  21  167.52    7.64
   0  -1  21  156.57    7.42
   0   1 -21  158.34    7.51
   0  -1 -21  140.41    7.06
   0  -1  21  169.57    7.56
   0  -1  21  136.89   13.49
   0  -1 -21  149.80    7.20
   0   1 -21  127.55   13.24
   0  -1  21  171.20    7.69
   0   1  21  158.85    7.62
   0   1 -22   55.82    4.12
   0   1 -22   29.25    6.54
   0   1 -22   54.19    4.11
   0  -1 -22   51.22    3.87
   0  -1 -22   37.30    7.45
   0  -1  22   34.68    6.81
   0   1  22   59.79    4.30
   0  -1  22   57.89    4.15
   0   1  22   55.52    4.18
   0  -1  22   59.64    4.28
   0   1  22   54.67    3.98
   0  -1 -22   47.78    3.76
   0  -1  22   56.15    4.12
   0  -1 -23  149.32    7.46
   0  -1  23  174.60    7.98
   0  -1 -23  155.19    7.56
   0  -1  23  180.66    8.13
   0  -1  23  185.24    8.26
   0   1 -23  165.05    7.97
   0   1  23  180.19    8.01
   0   1  23  181.20    8.23
   0   1  23  161.06    7.85
   0   1  24  324.59   12.57
   0   1 -24  349.31   12.93
   0  -1  24  378.48   13.09
   0  -1  24  377.36   13.26
   0   1  24  386.80   13.37
   0  -1 -24  297.81   12.05
   0  -1  25   43.35    3.69
   0  -1  25   39.53    3.39
   0  -1 -25   40.87    3.78
   0   1 -25   35.03    3.26
   0   1  25   40.45    3.58
   0   1  25   30.77    3.02
   0  -1  26   14.04    1.97
   0  -1 -26   17.15    2.32
   0   1 -26   13.54    1.93
   0   1  26   10.85    1.68
   0   1  26   14.66    2.09
   0  -1  26   19.09    2.34
   0   1 -27    4.11    1.05
   0   1 -27    3.53    1.16
   0  -1  27    3.52    0.97
   0  -1 -27    4.16    1.20
   0  -1  27    4.14    1.06
   0   1  27    3.69    1.08
   0   1  27    2.39    0.74
   0   1 -28    1.76    0.65
   0  -1  28    0.75    0.44
   0  -1  28    0.62    0.49
   0  -1 -28    0.82    0.55
   0   1 -28    0.84    0.76
   0  -1  29    4.18    1.04
   0  -1 -29    2.55    0.78
   0   1 -29    4.63    1.08
   0   1 -30    0.53    0.53
   0  -1 -30   -0.25    0.48
   0   1 -31   46.22    3.10
   0  -1 -31   48.31    3.18
   0   1 -31   48.75    3.15
   0   2   0   18.19    1.70
   0  -2   0   15.28    1.27
   0   2   0   15.37    1.57
   0   2   0   17.68    1.08
   0  -2   1  644.19   17.27
   0   2  -1  712.03   18.48
   0   2  -1  663.62   16.60
   0   2   1  677.19   18.61
   0   2  -1  648.16   18.45
   0   2   2  200.17    7.21
   0   2  -2  201.21    5.93
   0  -2   2  192.77    7.24
   0   2  -2  202.86    6.91
   0   2  -2  204.30    7.25
   0   2  -3  763.22   20.76
   0   2  -3  766.13   19.80
   0   2   3  778.48   20.87
   0  -2   3  751.64   21.21
   0   2   3  725.35   19.85
   0   2  -4  105.02    4.55
   0   2  -4  107.87    4.74
   0   2   4  109.34    4.80
   0  -2   4  111.88    5.29
   0   2  -4  102.54    4.15
   0   2   4  103.48    4.10
   0   2   5 1904.04   46.93
   0   2   5 1754.83   45.70
   0   2  -5 1843.62   45.82
   0   2  -5 1838.31   46.74
   0   2   6 1227.73   31.86
   0   2  -6 1242.81   31.69
   0   2   7  785.38   21.65
   0  -2   7  949.82   25.67
   0  -2   8   28.30    3.16
   0   2   8   24.50    2.95
   0   2   9  124.42    7.50
   0  -2   9  129.09    7.61
   0   2  10 4258.54  109.01
   0  -2  10 4245.41  108.86
   0   2  11 2511.07   68.50
   0  -2  11 2494.38   68.35
   0  -2  12  915.21   29.83
   0   2  12  913.10   29.93
   0   2  13  134.89    9.49
   0  -2  13  135.01    9.41
   0   2  13  117.58    7.23
   0   2  14   23.62    2.16
   0   2 -14   25.25    2.13
   0  -2  14   28.19    4.36
   0   2  14   31.95    4.72
   0  -2  15   66.32    3.88
   0  -2  15   66.79    3.85
   0   2  15   63.57    3.80
   0   2 -15   64.76    3.86
   0   2 -15   65.42    3.78
   0   2  15   68.44    3.96
   0  -2  15   67.28    3.88
   0   2  15   62.47    3.72
   0   2  15   68.93    4.01
   0  -2  16  408.48   12.65
   0   2  16  395.15   12.58
   0   2  16  401.84   12.80
   0   2 -16  391.91   12.47
   0   2  16  294.63   11.79
   0   2  16  393.06   12.44
   0   2  16  397.28   12.68
   0  -2  16  401.02   12.63
   0  -2  16  491.83   21.84
   0  -2 -16  322.44   11.77
   0   2 -16  373.50   12.50
   0  -2  16  398.24   12.66
   0   2 -17  862.73   24.02
   0  -2  17  872.19   24.18
   0   2 -17  924.98   35.07
   0   2  17  867.72   24.09
   0   2  17  688.47   23.35
   0  -2  17  876.53   24.16
   0  -2 -17  752.15   23.35
   0  -2  17  883.07   24.26
   0   2  17  848.31   24.37
   0  -2 -17  862.80   24.25
   0  -2  17 1020.77   36.31
   0   2  17  885.29   24.40
   0   2  17  854.38   23.92
   0   2 -17  874.45   24.33
   0   2  17  869.07   24.25
   0  -2  18   64.07    4.14
   0  -2  18   61.49    4.05
   0   2  18   60.31    4.14
   0  -2  18   73.23    8.59
   0  -2  18   60.01    4.03
   0  -2 -18   55.86    3.77
   0   2 -18   62.87    7.97
   0   2 -18   64.23    4.17
   0  -2 -18   63.51    4.18
   0   2  18   61.70    4.09
   0   2  18   64.55    4.06
   0   2  18   66.05    4.26
   0   2 -18   64.86    4.09
   0   2  18   65.05    4.19
   0  -2  19  128.33    6.23
   0   2  19  121.69    6.20
   0  -2 -19  111.79    5.77
   0  -2 -19  119.73    6.18
   0  -2  19  120.27    6.05
   0   2 -19  121.52    6.21
   0   2 -19  125.52    6.12
   0   2 -19  100.84   10.84
   0  -2  19  115.52   11.49
   0   2  19  115.28    6.17
   0  -2  19  121.71    6.14
   0   2  19  127.29    6.15
   0   2  19  115.71    5.90
   0   2  20   45.28    3.63
   0   2 -20   46.57    3.65
   0   2 -20   32.02    6.25
   0   2  20   42.32    3.54
   0  -2 -20   34.07    3.02
   0  -2  20   42.50    7.14
   0  -2  20   39.87    3.30
   0  -2  20   44.95    3.56
   0   2 -20   47.25    3.58
   0  -2  20   49.00    3.70
   0  -2  20   45.21    3.53
   0  -2 -20   44.64    3.56
   0   2  20   46.54    3.57
   0  -2  21   38.35    3.34
   0   2 -21   39.55    3.46
   0  -2  21   39.67    7.15
   0   2 -21   36.31    3.23
   0   2  21   35.72    3.22
   0   2  21   34.26    3.19
   0  -2 -21   38.79    3.35
   0  -2  21   36.23    3.24
   0  -2  21   39.85    3.39
   0   2  21   34.78    3.22
   0  -2  21   31.41    2.94
   0   2 -22  184.42    8.40
   0  -2  22  194.15    8.42
   0   2  22  171.70    8.12
   0   2 -22  103.45   12.23
   0  -2  22  190.61    8.34
   0  -2  22  186.68    8.24
   0   2 -22  187.44    8.26
   0  -2 -22  154.96    7.74
   0   2  22  190.70    8.46
   0  -2  22  130.84   13.64
   0  -2 -22  178.10    8.12
   0  -2 -23    6.63    1.67
   0  -2 -23    3.07    0.94
   0   2  23    3.53    1.10
   0   2 -23    4.81    1.32
   0  -2  23    3.02    1.08
   0  -2  23    4.66    1.20
   0   2  23    4.51    1.45
   0  -2  23    4.20    1.25
   0  -2 -23    2.93    0.92
   0   2  24   85.74    5.37
   0  -2  24  102.57    5.83
   0  -2  24   98.38    5.74
   0  -2 -24   87.73    5.39
   0   2  24   99.42    5.82
   0  -2 -24  100.12    6.04
   0   2 -24   90.61    5.65
   0  -2  24   99.02    5.71
   0  -2  25  458.94   15.42
   0   2  25  469.41   15.57
   0   2 -25  444.80   15.39
   0  -2 -25  499.95   16.24
   0  -2  25  459.66   15.30
   0   2  26   22.71    2.60
   0   2  26   16.62    2.06
   0   2 -26   20.21    2.46
   0  -2 -26   23.72    2.79
   0  -2  26   23.19    2.62
   0  -2  27   26.47    2.69
   0  -2 -27   24.31    2.75
   0  -2  27   17.00    2.05
   0   2 -27   20.43    2.36
   0  -2 -28   -0.08    0.50
   0  -2  28    0.56    0.46
   0   2 -28   -0.98    0.76
   0  -2  28   -0.70    0.65
   0   2 -28   -0.19    0.44
   0  -2  29    3.21    0.86
   0  -2 -29    4.04    0.97
   0   2 -29    3.33    0.79
   0   2 -29    4.31    1.06
   0   2 -30    8.17    1.30
   0  -2 -30    7.89    1.31
   0   2 -30    8.18    1.36
   0  -2  30    9.71    1.41
   0  -2 -31   53.56    3.31
   0   2 -31   49.27    3.16
   0   3   0    0.25    0.55
   0  -3   0    0.57    0.42
   0   3   0    1.40    0.73
   0  -3  -1  282.24    9.64
   0  -3   1  276.59    9.06
   0   3   1  296.49   10.53
   0   3  -1  314.21   10.60
   0   3  -1  284.71    8.10
   0   3  -1  295.73   10.51
   0  -3   2  119.54    5.79
   0   3  -2  123.22    5.68
   0   3   2  122.11    5.92
   0   3  -2  121.08    5.85
   0   3  -2  113.00    3.91
   0   3  -3  364.73   10.74
   0   3   3  395.18   13.08
   0  -3   3  387.66   13.14
   0   3  -3  398.40   13.05
   0   3  -3  393.83   12.52
   0   3  -4 1780.57   46.35
   0   3  -4 1691.83   44.40
   0  -3   4 1849.52   47.01
   0   3   4 1844.39   46.61
   0   3  -5 1107.90   29.52
   0   3   5 1141.47   30.88
   0  -3   5 1164.57   31.68
   0   3  -5 1042.00   29.33
   0   3  -5 1122.00   30.70
   0  -3   6 1399.72   36.37
   0   3  -6 1200.96   33.10
   0   3   6 1328.39   34.93
   0   3  -6 1227.38   34.18
   0   3  -6 1279.15   34.59
   0   3  -7   52.16    3.11
   0  -3   7   59.18    4.69
   0   3  -7   57.01    4.06
   0   3  -8    3.03    1.01
   0  -3   8    2.36    1.19
   0  -3   9  474.08   17.54
   0   3  -9  428.67   16.30
   0  -3  10    8.78    2.37
   0   3  10    6.80    1.78
   0   3 -10    8.12    1.91
   0   3 -11   30.50    3.91
   0   3  11   28.64    3.63
   0  -3  11   32.19    4.16
   0  -3  12  153.09    9.89
   0   3  12  138.95    8.67
   0   3 -12  137.51    9.11
   0   3 -13 1052.70   35.64
   0   3  13 1050.67   33.87
   0  -3  13 1161.01   37.07
   0   3 -14  201.19    7.81
   0   3 -14  202.93    7.72
   0   3  14  206.30    7.94
   0   3 -14  226.23   13.07
   0   3  14  196.43    7.70
   0  -3  14  193.01    7.63
   0   3  14  218.71   11.43
   0  -3  14  202.88    7.74
   0   3  14  200.87    7.70
   0   3 -15  148.41    6.37
   0  -3  15  173.85   12.08
   0   3  15  146.70    6.32
   0   3  15  145.88    6.49
   0   3 -15  145.34    6.44
   0   3  15  139.63    6.29
   0  -3  15  149.86    6.40
   0   3 -15  156.35   11.29
   0  -3  15  144.82    6.28
   0   3  15  126.98    6.19
   0  -3  15  154.75    6.47
   0   3  16  108.04    5.51
   0   3 -16  105.68    5.30
   0   3 -16  105.50    9.55
   0   3 -16  105.67    5.43
   0  -3  16  105.06    5.31
   0   3  16  109.72    5.37
   0  -3  16  100.65    5.22
   0  -3  16  102.91    5.25
   0  -3  16  122.44   10.51
   0   3  16  101.44    5.34
   0   3  16  103.82    5.31
   0  -3  17   14.24    3.72
   0   3  17   15.74    1.90
   0  -3  17   16.07    1.93
   0  -3  17   16.86    1.99
   0   3 -17   11.77    3.22
   0   3  17   15.64    1.96
   0   3  17   14.23    1.83
   0   3 -17   15.08    1.92
   0  -3  17   15.30    1.93
   0   3 -17   15.97    1.92
   0  -3 -17   14.81    1.91
   0   3  17   14.27    1.88
   0   3 -18   20.88    4.56
   0  -3 -18   22.00    2.43
   0   3  18   20.72    2.37
   0   3 -18   22.25    2.33
   0   3  18   24.36    2.52
   0  -3  18   26.01    2.55
   0  -3  18   29.42    5.43
   0   3 -18   23.26    2.46
   0  -3  18   22.16    2.35
   0  -3  18   26.16    2.56
   0   3  18   23.85    2.44
   0   3  18   23.16    2.39
   0  -3  19  121.34    6.16
   0   3  19  127.93    6.46
   0  -3  19  130.36    6.39
   0  -3  19  124.08   12.03
   0  -3  19  125.12    6.27
   0   3 -19  117.25    6.03
   0   3 -19  126.72    6.41
   0  -3 -19  123.57    6.34
   0   3  19  112.97    6.16
   0   3 -20   10.38    1.71
   0   3  20   11.87    1.85
   0   3 -20    7.12    2.18
   0  -3  20    9.85    1.63
   0   3  20   10.48    1.77
   0   3 -20    9.05    1.56
   0   3 -20    9.36    1.56
   0  -3 -20    7.48    1.47
   0  -3  20   11.22    3.94
   0  -3  20   12.90    1.90
   0  -3  20    9.08    1.60
   0  -3  21    3.71    2.46
   0  -3 -21    5.22    1.28
   0   3 -21    6.78    1.42
   0   3  21    6.84    1.38
   0   3 -21    6.68    1.50
   0  -3  21    5.37    1.31
   0   3 -21    4.57    1.12
   0  -3  21    5.64    1.24
   0  -3 -21    5.90    1.44
   0   3  21    6.32    1.41
   0  -3  21    5.79    1.29
   0  -3  21    7.55    1.50
   0   3  22   49.51    3.98
   0   3  22   40.44    3.56
   0  -3 -22   52.31    4.25
   0   3 -22   47.85    3.80
   0  -3  22   48.91    3.90
   0  -3  22   46.86    3.79
   0  -3  22   51.47    4.02
   0  -3 -22   48.89    3.90
   0   3 -22   47.09    3.89
   0   3  23   -0.16    0.74
   0  -3 -23    0.23    0.62
   0   3 -23    0.17    0.63
   0  -3  23   -1.42    0.99
   0  -3  23    0.49    0.59
   0  -3 -23    0.20    0.55
   0  -3 -23   -1.24    1.04
   0  -3  23   -0.12    0.58
   0   3  23    0.54    0.48
   0   3  24  112.02    6.41
   0  -3  24  150.99    7.26
   0  -3 -24  155.96    7.76
   0  -3  24  146.19    7.20
   0  -3 -24  140.05    7.08
   0   3  24  150.79    7.39
   0  -3  24  148.40    7.26
   0  -3 -24  117.28    6.58
   0   3 -24  156.42    7.54
   0  -3  25   -0.52    0.77
   0  -3 -25   -0.24    0.44
   0   3 -25    0.27    0.62
   0  -3  25   -0.21    0.55
   0  -3 -25   -0.03    0.63
   0   3  25   -0.85    0.54
   0  -3 -25   -0.25    0.38
   0  -3 -26   28.79    3.04
   0   3 -26   25.06    2.74
   0  -3  26   27.52    2.82
   0  -3  27   13.94    1.95
   0  -3 -27   14.28    2.03
   0   3 -27   11.36    1.79
   0  -3 -28   20.06    2.35
   0  -3  28   17.42    2.04
   0   3 -28   17.30    2.14
   0  -3  28   12.25    1.60
   0   3 -28   15.74    1.96
   0  -3 -29   95.39    5.10
   0   3 -29   89.81    4.83
   0  -3  29   83.52    4.59
   0   3 -29   91.10    4.96
   0   3 -30   94.43    4.74
   0  -3 -30   99.90    5.01
   0   3 -30   95.97    4.87
   0  -3  30   91.87    4.60
   0  -4   0 1520.77   41.42
   0   4   0 1589.80   43.44
   0   4   1  486.58   16.15
   0   4  -1  478.21   15.79
   0   4  -1  452.60   15.78
   0  -4  -1  425.94   14.33
   0   4   1  456.37   15.81
   0  -4   1  415.86   13.66
   0   4   2  384.85   13.65
   0  -4   2  379.27   13.44
   0   4   2  393.96   13.95
   0  -4  -2  358.98   12.58
   0   4  -2  385.89   13.31
   0   4  -2  389.45   13.72
   0   4  -3   32.18    3.25
   0   4  -3   24.68    1.55
   0  -4   3   28.75    3.10
   0   4   3   30.47    3.30
   0   4  -3   26.87    2.81
   0   4   3   30.45    3.17
   0   4  -4  820.63   24.27
   0   4   4  853.03   25.15
   0   4   4  830.65   24.39
   0  -4   4  839.79   24.43
   0   4   5    0.53    0.89
   0   4   5   -0.16    0.90
   0   4  -5    0.65    0.31
   0  -4   5   -0.75    0.93
   0   4  -5    0.91    0.64
   0   4   6  157.31    8.58
   0   4  -6  131.13    6.56
   0  -4   6  155.93    8.27
   0   4   6  150.13    7.82
   0   4  -6  154.04    7.85
   0   4  -6  137.98    6.24
   0   4  -7 1019.01   29.43
   0   4  -7 1032.27   29.78
   0  -4   7 1159.52   33.09
   0   4   7 1152.24   33.38
   0   4  -8    0.41    0.28
   0  -4   8    0.52    0.74
   0   4  -8    0.22    0.32
   0   4   8    1.15    1.17
   0   4  -9  395.13   14.73
   0   4   9  430.00   16.86
   0  -4   9  443.15   17.10
   0  -4  10   14.97    2.93
   0   4  10   11.54    2.49
   0   4 -10    9.32    1.99
   0   4  11 1183.90   37.49
   0  -4  11 1255.33   38.52
   0   4 -11 1126.88   35.90
   0  -4  12  156.61   10.36
   0   4  12  138.22    9.28
   0   4 -12  124.89    8.75
   0  -4  13   34.71    2.63
   0  -4  13   42.28    5.45
   0   4 -13   36.69    2.77
   0  -4  13   39.18    2.80
   0   4 -13   42.85    5.04
   0   4  13   39.39    2.81
   0   4 -13   39.32    2.87
   0   4  13   47.09    5.32
   0   4  13   38.30    2.91
   0   4  14   29.18    2.47
   0   4  14   24.60    2.33
   0   4 -14   27.15    4.28
   0  -4  14   25.00    2.25
   0   4 -14   24.13    2.20
   0  -4  14   27.67    2.37
   0  -4  14   29.74    2.48
   0   4  14   25.87    2.42
   0  -4  14   26.86    2.33
   0   4  14   30.62    4.36
   0   4 -14   27.81    2.46
   0   4 -14   30.25    2.52
   0  -4  14   32.78    5.02
   0  -4  15  335.15   11.40
   0   4  15  331.30   11.34
   0   4  15  316.17   11.38
   0   4 -15  349.48   11.60
   0  -4 -15  339.10   11.76
   0   4 -15  338.67   11.59
   0   4  15  336.60   11.66
   0   4 -15  344.94   17.56
   0  -4  15  334.62   11.37
   0  -4  15  399.14   19.71
   0  -4  15  316.85   11.14
   0   4 -15  294.87   10.89
   0   4  15  357.66   16.91
   0  -4  15  335.34   11.39
   0  -4  16   78.83    4.50
   0  -4 -16   77.08    4.72
   0   4  16   70.35    4.43
   0   4 -16   72.62    7.67
   0   4 -16   77.72    4.55
   0  -4  16   78.45    4.52
   0   4  16   75.85    4.61
   0  -4  16   76.78    4.49
   0  -4  16   85.41    8.90
   0   4  16   74.79    4.42
   0   4 -16   79.46    4.66
   0   4  17   11.82    1.77
   0  -4 -17   11.90    1.77
   0   4  17   10.23    1.56
   0   4  17   12.14    1.76
   0  -4  17   13.74    1.80
   0  -4 -17   12.28    1.82
   0  -4  17   12.50    3.53
   0   4 -17   20.18    2.16
   0  -4  17   11.33    1.63
   0  -4  17   11.99    1.68
   0   4 -17   11.72    1.70
   0   4 -18   17.89    2.14
   0  -4 -18   19.46    2.33
   0  -4  18   17.05    2.11
   0  -4  18   18.22    2.17
   0   4  18   18.33    2.25
   0  -4 -18   16.81    2.13
   0   4  18   14.17    1.96
   0  -4  18   12.94    3.75
   0  -4  18   14.71    1.92
   0   4 -18   16.28    2.09
   0  -4  19  281.15   10.81
   0   4 -19  293.75   11.15
   0   4  19  253.17   10.62
   0  -4  19  281.08   10.85
   0   4 -19  289.18   10.88
   0  -4  19  271.79   18.85
   0  -4  19  288.84   10.88
   0  -4 -19  292.11   11.06
   0   4  19  300.50   11.27
   0  -4 -19  294.20   11.37
   0  -4  20   66.38    9.19
   0   4  20   81.18    5.17
   0  -4  20   77.93    4.96
   0   4 -20   78.45    4.94
   0  -4  20   79.48    5.00
   0   4 -20   78.83    4.94
   0  -4 -20   82.54    5.10
   0  -4 -20   83.99    5.33
   0   4 -20   82.57    5.18
   0   4  20   71.32    4.84
   0  -4  20   80.59    5.00
   0   4 -21   32.12    3.04
   0   4 -21   36.90    3.29
   0  -4  21   33.88    3.19
   0   4  21   26.93    2.84
   0  -4 -21   34.91    3.37
   0  -4  21   26.53    6.15
   0  -4  21   31.30    3.03
   0  -4 -21   30.97    3.12
   0  -4  21   33.91    3.18
   0   4 -21   32.52    3.19
   0  -4  22  107.68    6.04
   0  -4  22  132.19    6.79
   0  -4 -22  149.21    7.49
   0   4 -22  139.36    6.92
   0   4  22  111.81    6.33
   0   4 -22  140.05    7.15
   0   4 -22  125.90    6.54
   0  -4  22  135.63    6.92
   0  -4 -22  134.69    6.94
   0  -4  22  134.46    6.88
   0   4 -23    4.73    1.23
   0   4 -23    4.47    1.13
   0  -4  23    6.23    1.56
   0  -4 -23    6.36    1.52
   0  -4  23    6.33    1.36
   0  -4 -23    7.68    1.54
   0  -4  23    5.06    1.29
   0  -4  24   12.15    1.91
   0  -4 -24   11.68    2.02
   0  -4 -24   12.55    1.92
   0  -4  24   10.89    1.78
   0  -4 -24   10.88    1.88
   0   4 -24   13.75    2.11
   0  -4  24   16.75    2.33
   0   4 -25   16.35    2.23
   0  -4 -25   11.74    1.81
   0  -4  25   15.90    2.20
   0  -4 -25   16.05    2.27
   0  -4  25   15.38    2.04
   0  -4 -25   14.27    2.04
   0  -4 -26   13.44    2.05
   0   4 -26   16.63    2.18
   0  -4  26   16.29    2.16
   0  -4 -26   13.49    1.86
   0  -4  27    3.57    0.96
   0   4 -27    4.89    1.23
   0  -4 -27    5.10    1.31
   0   4 -27    4.21    1.13
   0  -4  28    1.00    0.56
   0   4 -28   -0.39    0.60
   0  -4 -28   -0.10    0.44
   0  -4  28   -0.22    0.53
   0   4 -28    0.23    0.46
   0   4 -28    0.00    0.46
   0  -4  29    7.17    1.23
   0  -4 -29    7.43    1.29
   0   4 -29    7.18    1.20
   0   4 -29    6.60    1.14
   0   4 -29    8.09    1.38
   0  -4 -30   32.43    2.53
   0  -4  30   30.08    2.33
   0   4 -30   36.25    2.66
   0   4  30   35.85    2.55
   0   5   0   -0.04    0.70
   0   5   0    0.26    0.70
   0  -5   0    1.20    0.78
   0   5   1  281.83   12.29
   0   5  -1  281.97   12.10
   0   5   1  266.93   12.02
   0  -5   1  253.75   10.08
   0  -5  -1  260.53   10.71
   0   5  -1  268.19   12.06
   0   5   2   61.45    5.17
   0   5  -2   61.92    4.99
   0   5   2   65.68    5.41
   0  -5  -2   57.33    4.44
   0   5  -2   62.72    5.23
   0  -5   2   57.78    4.94
   0   5   3  689.23   23.13
   0   5  -3  671.24   22.77
   0   5  -3  667.84   22.09
   0   5   3  667.81   22.70
   0  -5   3  647.71   22.38
   0  -5  -3  668.30   21.82
   0   5   4    1.99    1.36
   0   5  -4    0.51    0.87
   0   5   4    2.16    0.90
   0  -5  -4    1.17    0.69
   0   5  -4    0.52    0.17
   0  -5   4    1.08    1.27
   0   5   5   99.96    6.63
   0  -5   5   95.00    6.55
   0   5   5   94.81    6.79
   0   5  -5   92.70    6.44
   0   5   6  652.58   21.57
   0   5  -6  581.84   18.44
   0  -5   6  639.25   20.91
   0   5  -7  265.46   10.85
   0   5   7  289.51   13.46
   0  -5   7  291.03   13.09
   0   5  -8   18.38    2.42
   0  -5   8   22.62    3.44
   0   5  -8   16.28    2.12
   0   5   8   23.76    3.61
   0   5  -9  538.87   18.75
   0   5   9  648.57   23.37
   0   5  -9  544.14   18.31
   0  -5   9  659.09   23.27
   0  -5  10  584.97   23.01
   0   5  10  570.07   22.97
   0  -5  11  544.36   21.62
   0   5  11  442.97   14.02
   0   5  11  553.25   21.76
   0   5 -11  449.81   14.25
   0  -5  12   49.55    3.20
   0  -5  12   49.20    3.22
   0   5 -12   56.18    3.50
   0   5  12   53.62    3.36
   0  -5  12   58.57    6.51
   0   5  12   47.47    3.36
   0   5 -12   49.19    3.29
   0   5 -12   55.61    3.45
   0   5  12   60.23    6.44
   0  -5  13   83.48    4.41
   0  -5  13   69.21    4.08
   0  -5  13   83.22    4.37
   0  -5 -13   69.20    4.24
   0   5  13   88.46    8.08
   0  -5  13  101.84    8.89
   0   5  13   76.34    4.47
   0   5 -13   85.08    4.56
   0   5  13   75.09    4.33
   0   5 -13   81.70    4.42
   0   5  13   85.38    4.47
   0   5 -13   85.40    4.55
   0   5  14  231.10    9.29
   0   5  14  251.87    9.29
   0  -5  14  241.43    9.12
   0  -5  14  260.21    9.31
   0  -5 -14  236.78    9.34
   0  -5  14  265.76    9.40
   0  -5  14  209.14    8.66
   0   5  14  291.72   15.63
   0   5 -14  256.58    9.46
   0   5 -14  262.48    9.41
   0  -5  14  294.51   16.54
   0   5 -14  263.50    9.54
   0   5  14  247.64    9.36
   0  -5  15   10.36    1.57
   0   5 -15   11.54    1.66
   0   5 -15   11.60    1.60
   0   5  15   10.81    1.62
   0  -5  15   12.69    1.69
   0   5 -15   12.78    1.76
   0  -5  15   13.05    1.70
   0   5  15   10.80    2.84
   0   5  15   11.85    1.68
   0  -5 -15   12.27    1.77
   0   5  15   12.18    1.70
   0  -5  15   12.07    3.48
   0  -5  15   12.49    1.69
   0   5  16   93.34    5.30
   0   5 -16  104.47    5.55
   0  -5 -16  100.90    5.58
   0   5 -16  104.10    5.50
   0  -5  16  105.72    5.46
   0  -5  16  105.31    5.46
   0  -5  16   99.49    5.29
   0  -5  16   93.25    5.13
   0   5  16   98.51    5.41
   0  -5  16  108.25   10.60
   0   5 -17  208.42    8.53
   0  -5  17  204.08    8.43
   0  -5  17  191.37    8.15
   0  -5 -17  202.09    8.39
   0   5 -17  212.03    8.63
   0   5  17  183.07    8.18
   0   5  17  171.37    7.94
   0  -5 -17  193.89    8.58
   0  -5  17  186.05   14.71
   0  -5  17  203.20    8.34
   0   5 -17  191.84    8.10
   0   5 -18   22.40    2.40
   0  -5  18   24.21    2.56
   0  -5  18   27.30    2.69
   0  -5 -18   28.03    2.80
   0   5 -18   26.30    2.72
   0   5 -18   28.36    2.75
   0  -5  18   24.48    2.53
   0  -5  18   22.67    4.96
   0  -5 -18   27.18    2.82
   0  -5  19   69.84    9.40
   0  -5 -19   91.17    5.33
   0  -5  19   82.35    5.12
   0   5 -19   82.97    5.20
   0  -5 -19   85.71    5.42
   0  -5  19   84.85    5.16
   0  -5  19   85.11    5.10
   0   5 -19   89.86    5.42
   0   5 -19   87.39    5.20
   0  -5  20    9.42    1.62
   0  -5  20    8.00    1.49
   0  -5 -20    9.33    1.74
   0   5 -20    8.54    1.61
   0  -5  20    8.22    1.53
   0  -5  20    9.90    3.84
   0  -5 -20    8.78    1.60
   0   5 -20    9.04    1.58
   0   5 -20    9.60    1.70
   0  -5  21  155.19    7.54
   0  -5  21  146.21    7.28
   0   5 -21  166.00    7.95
   0  -5  21  154.13    7.54
   0   5 -21  169.64    7.78
   0  -5 -21  159.88    8.01
   0   5 -21  148.31    7.49
   0  -5 -21  161.44    7.76
   0  -5 -22   -0.43    0.70
   0  -5  22   -0.31    0.73
   0  -5  22    0.11    0.61
   0  -5 -22   -0.72    0.73
   0  -5  22   -0.47    0.57
   0   5 -22   -0.54    0.71
   0   5 -22   -0.21    0.57
   0   5 -23  100.53    5.93
   0  -5  23   90.32    5.52
   0  -5 -23  102.41    5.85
   0  -5  23   89.20    5.36
   0  -5  23   97.61    5.71
   0   5 -23   92.55    5.48
   0  -5 -23   94.21    5.91
   0  -5 -24   32.58    3.27
   0  -5  24   29.80    2.88
   0   5 -24   26.99    2.72
   0  -5  24   33.01    3.13
   0  -5 -24   34.93    3.20
   0   5 -24   38.79    3.43
   0  -5  24   33.02    3.13
   0   5 -25    3.10    0.91
   0  -5 -25    2.08    0.89
   0   5 -25    2.39    0.90
   0  -5 -25    2.35    0.90
   0  -5 -25    3.44    1.15
   0  -5  25    1.74    0.70
   0  -5  26    2.56    0.98
   0  -5 -26    3.32    1.07
   0   5 -26    2.44    1.05
   0   5 -26    2.97    1.00
   0  -5 -26    1.63    0.69
   0   5 -26    2.74    0.82
   0  -5 -26    2.17    0.77
   0   5 -27    0.65    0.46
   0  -5 -27    0.82    0.51
   0  -5 -27    1.17    0.56
   0  -5  27    1.95    0.76
   0   5 -27    1.69    0.70
   0   5 -28   13.20    1.73
   0   5 -28   14.16    1.83
   0  -5  28   14.44    1.76
   0   5 -28   11.06    1.51
   0  -5 -28   12.34    1.69
   0   5 -29   11.34    1.44
   0  -5  29   11.23    1.41
   0  -5 -29    9.47    1.33
   0   5 -29   11.95    1.54
   0   5  29   11.28    1.43
   0   6   0  609.57   21.28
   0   6   0  555.22   20.73
   0   6   1  172.00   10.05
   0   6  -1  174.90   10.16
   0   6  -1  181.41   10.14
   0   6   1  182.49   10.27
   0  -6  -1  157.15    8.58
   0   6   2  712.84   25.40
   0  -6   2  742.08   25.49
   0  -6  -2  701.99   23.84
   0   6  -2  745.51   25.76
   0   6  -2  746.47   25.35
   0   6   2  726.71   25.64
   0   6  -3   94.60    6.99
   0  -6  -3   89.31    6.52
   0   6   3   92.65    7.24
   0   6   3   91.66    7.13
   0  -6   3   92.67    6.99
   0   6  -3   90.88    7.16
   0  -6  -4  227.60   11.60
   0   6   4  243.65   12.57
   0  -6   4  225.71   11.98
   0  -6   5   62.34    6.11
   0   6   5   62.76    6.06
   0  -6  -5   64.69    5.83
   0   6   6  129.17    9.22
   0  -6  -6  138.66    9.06
   0   6  -6  119.16    7.76
   0  -6   6  141.16    9.28
   0   6   7   14.21    2.99
   0  -6   7   14.73    3.00
   0  -6  -7   14.02    3.02
   0   6  -7   14.23    2.51
   0   6   8  239.23   13.30
   0   6  -8  196.51   10.23
   0  -6   8  227.28   12.69
   0   6   9   95.28    8.15
   0   6  -9   72.00    4.06
   0   6   9   69.31    4.07
   0   6  -9   69.51    3.94
   0  -6   9   87.98    7.60
   0  -6  10  467.02   20.19
   0   6  10  397.76   13.00
   0   6  10  458.97   20.21
   0   6 -10  416.14   12.90
   0   6 -10  417.11   13.02
   0   6 -11   32.00    2.60
   0  -6  11   48.06    6.04
   0  -6  11   37.49    2.78
   0   6 -11   37.12    2.84
   0  -6  11   39.80    2.83
   0  -6  11   30.83    2.48
   0   6  11   38.74    3.03
   0   6  11   45.70    5.92
   0   6 -11   38.80    2.97
   0   6  12   24.92    2.44
   0   6 -12   21.34    2.16
   0  -6  12   21.47    2.07
   0  -6  12   25.17    2.29
   0   6 -12   25.40    2.46
   0   6 -12   24.90    2.34
   0  -6 -12   21.12    2.18
   0   6  12   27.83    4.68
   0  -6  12   25.19    2.27
   0  -6  12   31.45    5.03
   0   6 -13    0.47    0.39
   0   6  13    0.61    0.45
   0   6  13    1.09    1.08
   0  -6 -13    0.45    0.39
   0   6 -13    0.25    0.40
   0  -6  13   -0.20    0.45
   0  -6  13    0.26    0.22
   0   6 -13    0.49    0.62
   0  -6  13    0.46    0.27
   0  -6  13    0.08    0.53
   0  -6  13    1.42    1.74
   0   6  14   84.36    8.60
   0  -6 -14   64.68    4.28
   0  -6  14   67.53    4.19
   0  -6  14   75.38    4.36
   0  -6  14   84.41    8.93
   0  -6  14   59.41    3.84
   0   6 -14   76.52    4.54
   0   6 -14   79.34    4.66
   0   6 -14   75.78    4.49
   0  -6  14   76.87    4.45
   0   6  14   75.10    4.62
   0   6  15  155.90    7.34
   0   6  15  165.75   12.62
   0  -6  15  149.50    6.97
   0  -6  15  172.48   13.46
   0  -6  15  167.32    7.21
   0   6 -15  165.95    7.41
   0   6 -15  169.64    7.45
   0  -6  15  164.19    7.23
   0   6 -15  160.07    7.23
   0  -6 -15  151.25    7.28
   0   6 -15  164.49    7.36
   0   6 -16    2.94    0.96
   0   6 -16    2.58    0.88
   0   6  16    2.66    0.87
   0   6 -16    2.29    0.80
   0  -6  16    2.03    0.66
   0  -6  16    2.07    0.67
   0  -6 -16    3.40    0.94
   0  -6  16    2.31    0.79
   0  -6  16    1.72    1.57
   0   6 -17    2.91    0.92
   0  -6 -17    5.17    1.34
   0  -6  17    3.26    0.99
   0   6  17    2.47    0.72
   0   6 -17    2.99    0.90
   0  -6  17    1.41    0.72
   0  -6  17    3.97    1.10
   0   6 -17    3.46    1.09
   0  -6 -17    2.18    0.88
   0  -6  17    2.52    1.85
   0   6  18  154.48    7.59
   0  -6 -18  165.50    8.12
   0  -6  18  175.60    7.92
   0  -6 -18  182.81    8.12
   0  -6  18  180.07    8.04
   0   6 -18  181.43    8.16
   0   6 -18  189.88    8.35
   0   6 -18  182.70    8.12
   0  -6  18  151.72   14.02
   0   6 -18  166.22    7.71
   0   6 -19   92.10    5.50
   0  -6  19   82.99    5.16
   0  -6  19   86.15    5.26
   0  -6 -19   61.85    8.99
   0   6 -19   77.72    4.87
   0   6 -19   91.37    5.51
   0  -6 -19   89.80    5.37
   0  -6  19   67.54    9.41
   0  -6 -19   81.41    5.35
   0   6 -19   88.06    5.33
   0  -6  20  148.69    7.34
   0  -6  20  155.23    7.48
   0  -6 -20  161.23    7.64
   0   6 -20  155.41    7.61
   0  -6  20  132.35    6.83
   0  -6 -20  143.19    7.50
   0   6 -20  151.51    7.41
   0   6 -20  163.98    7.84
   0  -6 -21    2.63    0.94
   0   6 -21    4.19    1.26
   0   6 -21    2.54    0.98
   0  -6 -21    3.24    1.16
   0  -6  21    4.39    1.22
   0   6 -21    2.72    0.95
   0  -6  21    3.41    1.18
   0   6 -22   39.62    3.56
   0  -6 -22   32.84    3.07
   0  -6 -22   34.91    3.38
   0  -6  22   34.50    3.20
   0   6 -22   40.71    3.66
   0  -6  22   38.50    3.43
   0   6 -22   36.85    3.39
   0  -6 -22   43.04    3.63
   0  -6 -23   27.68    2.91
   0  -6  23   31.13    2.98
   0   6 -23   26.07    2.89
   0  -6 -23   27.04    2.95
   0  -6  23   25.51    2.76
   0   6 -23   28.18    2.88
   0   6 -23   29.85    3.04
   0   6 -24   24.07    2.67
   0   6 -24   19.22    2.39
   0   6 -24   20.17    2.32
   0  -6  24   20.50    2.41
   0  -6  24   17.78    2.22
   0  -6 -24   18.31    2.38
   0  -6 -24   20.57    2.43
   0   6 -25   20.21    2.37
   0  -6 -25   19.28    2.31
   0   6 -25   19.22    2.33
   0   6 -25   17.37    2.06
   0   6 -25   16.93    2.17
   0  -6 -25   18.91    2.26
   0  -6 -25   18.61    2.23
   0  -6  25   17.63    2.17
   0   6 -26   -0.27    0.48
   0  -6 -26   -0.16    0.40
   0   6 -26   -0.02    0.53
   0   6 -26   -0.53    0.51
   0  -6 -26   -0.08    0.31
   0  -6  26   -0.55    0.37
   0  -6 -26   -0.34    0.41
   0   6 -27    5.22    1.02
   0   6  27    7.15    1.27
   0  -6 -27    4.70    0.98
   0  -6  27    5.42    1.18
   0   6 -27    6.95    1.29
   0  -6 -27    4.14    0.91
   0   6 -27    3.62    0.88
   0  -6 -27    3.94    0.90
   0   6 -27    5.05    1.06
   0   6 -28    4.65    0.99
   0  -6  28    3.78    0.86
   0  -6 -28    3.64    0.82
   0   6  28    5.98    1.06
   0   6 -28    6.07    1.13
   0   6  29    3.37    0.75
   0  -7   0   -1.17    0.75
   0   7   0    0.21    0.76
   0  -7   1   31.32    4.33
   0   7  -1   34.84    4.60
   0  -7  -1   34.02    3.99
   0   7   1   38.63    4.88
   0   7  -2    3.00    1.56
   0   7   2    0.05    1.05
   0  -7  -2    0.16    0.55
   0  -7   2    0.99    1.26
   0  -7   3  274.93   14.40
   0  -7  -3  258.01   13.11
   0   7   3  277.53   14.58
   0  -7  -4  111.52    8.21
   0   7   4  107.16    8.63
   0  -7   4  118.81    8.97
   0   7   5  338.81   11.38
   0  -7  -5  382.00   17.09
   0   7  -5  324.89   11.22
   0  -7   5  418.34   18.24
   0   7   5  406.85   18.21
   0   7   6  374.20   17.68
   0   7   6  323.61   10.86
   0   7  -6  304.38   10.61
   0   7   6  317.45   10.83
   0   7  -6  299.85   10.62
   0  -7  -6  374.77   17.14
   0   7  -6  312.35   10.74
   0  -7   6  366.95   17.27
   0   7  -6  329.06   15.25
   0   7  -7  126.16    5.78
   0   7   7  133.29    6.00
   0  -7   7  158.75   10.84
   0   7   7  136.88    6.07
   0   7  -7  123.53    5.77
   0   7  -7  132.01    5.98
   0   7  -7  138.70    9.03
   0   7   7  150.59   10.81
   0   7   7  129.75    5.91
   0  -7  -7  157.49   10.84
   0   7   7  119.22    5.65
   0   7  -7  131.30    5.91
   0  -7  -8  135.13   10.38
   0  -7   8  155.71   10.89
   0   7   8  110.02    5.41
   0   7  -8  129.79    8.59
   0   7  -8  116.71    5.55
   0   7  -8  125.31    5.71
   0   7  -8  123.78    5.79
   0   7   8  158.66   11.21
   0   7   8  127.46    5.89
   0   7  -8  101.68    5.24
   0   7  -8  126.99    5.75
   0   7  -9    2.74    0.78
   0   7  -9    1.85    0.57
   0   7  -9    0.70    0.34
   0   7  -9    1.27    0.49
   0  -7   9    1.15    1.20
   0   7   9    0.92    0.40
   0   7   9    1.74    1.21
   0   7  -9    1.84    0.57
   0   7   9    1.26    0.50
   0   7   9    3.96    0.98
   0  -7  -9    0.12    0.74
   0   7 -10   46.39    3.37
   0   7 -10   40.31    3.07
   0   7  10   44.92    3.37
   0   7 -10   42.90    3.33
   0   7  10   50.18    6.54
   0   7 -10   48.75    3.39
   0   7 -10   47.69    3.32
   0  -7  10   43.37    3.08
   0  -7  10   50.60    6.41
   0   7  10   39.89    3.06
   0  -7  10   46.09    3.20
   0   7 -11  366.80   12.99
   0   7 -11  454.59   13.93
   0   7  11  376.18   13.12
   0  -7  11  382.71   13.01
   0   7 -11  323.50   12.53
   0   7  11  445.03   14.09
   0   7 -11  431.91   13.99
   0   7  11  489.17   22.61
   0   7 -11  461.32   14.10
   0  -7  11  486.94   22.43
   0  -7 -11  494.33   22.96
   0   7 -11  448.14   13.90
   0  -7  11  430.71   13.47
   0  -7  12   25.23    2.38
   0   7 -12   26.05    2.45
   0  -7  12   27.49    2.51
   0   7  12   29.16    2.79
   0   7 -12   28.73    2.79
   0  -7  12   31.71    5.27
   0   7 -12   27.57    2.66
   0   7  12   23.64    2.35
   0   7  12   36.81    5.85
   0  -7 -12   30.52    5.54
   0   7 -12   29.42    2.71
   0  -7  12   28.74    2.56
   0   7 -12   29.26    2.72
   0  -7  13  212.79    8.42
   0  -7  13  213.40   15.15
   0   7 -13  218.02    8.70
   0   7 -13  194.04    8.18
   0   7 -13  216.38    8.67
   0  -7  13  210.41    8.34
   0   7  13  171.99    7.86
   0   7  13  214.48    8.83
   0   7  13  221.24   15.27
   0   7 -13  201.05    8.72
   0  -7 -13  224.85   15.84
   0   7 -13  217.51    8.75
   0  -7  13  184.24    7.90
   0   7  14  276.02   10.45
   0  -7 -14  207.27    9.42
   0   7 -14  287.26   10.46
   0   7 -14  285.66   10.34
   0  -7  14  225.04    9.27
   0   7 -14  267.85   10.18
   0  -7  14  258.29   17.39
   0  -7 -14  271.10   18.15
   0  -7  14  269.33   10.02
   0   7  14  252.22   16.75
   0   7 -14  262.64   10.46
   0  -7  14  261.39    9.86
   0   7 -14  257.20    9.88
   0   7 -15    0.01    0.55
   0  -7 -15    1.93    0.80
   0   7 -15    0.22    0.46
   0   7  15   -0.46    0.40
   0  -7  15    1.11    0.64
   0   7 -15    0.44    0.39
   0   7 -15    0.96    0.67
   0  -7 -15    0.87    0.55
   0   7  15   -0.23    0.52
   0   7  15   -0.98    1.11
   0  -7  15    0.87    0.59
   0   7 -15    0.87    0.55
   0  -7  15   -0.17    0.40
   0  -7  16  102.91    5.73
   0   7 -16  106.58    6.15
   0   7 -16  104.75    5.75
   0  -7  16   96.84   10.78
   0   7 -16  113.85    6.07
   0  -7  16  104.69    5.71
   0  -7 -16   89.35    5.51
   0   7  16  105.33    5.95
   0  -7 -16   98.56   11.14
   0  -7 -16  107.37    5.89
   0   7  16   78.79    9.40
   0   7 -16  114.01    6.11
   0   7 -16  105.63    5.86
   0  -7  17   55.66    4.02
   0   7 -17   59.20    4.24
   0  -7 -17   57.67    4.26
   0   7 -17   54.06    4.30
   0   7 -17   64.50    4.49
   0   7  17   57.02    4.23
   0  -7 -17   59.33    4.28
   0  -7  17   59.91    4.23
   0   7 -17   61.02    4.38
   0  -7  17   57.69    4.09
   0   7 -17   55.90    4.12
   0  -7 -17   56.52    8.53
   0  -7  17   50.81    8.06
   0  -7  18   -0.93    0.57
   0   7  18   -0.37    0.48
   0   7 -18   -0.14    0.69
   0   7 -18   -0.72    0.61
   0  -7 -18   -1.19    1.41
   0   7 -18    0.07    0.45
   0  -7 -18    0.38    0.68
   0  -7 -18   -0.14    0.53
   0   7 -18    0.36    0.66
   0   7 -18   -0.08    0.65
   0  -7  18    0.61    0.59
   0   7 -19  430.60   14.62
   0  -7  19  415.32   14.31
   0   7 -19  415.46   14.75
   0   7 -19  446.58   14.81
   0  -7 -19  428.82   14.54
   0  -7  19  372.29   13.74
   0   7 -19  389.18   13.91
   0   7  19  354.56   13.58
   0  -7 -19  376.28   14.13
   0   7 -20    9.35    1.83
   0  -7  20   10.39    1.89
   0   7 -20    7.07    1.60
   0   7 -20    8.02    1.50
   0  -7 -20    8.94    1.77
   0  -7 -20    6.37    1.44
   0  -7  20    6.51    1.33
   0   7 -20    7.88    1.46
   0  -7 -21  112.50    6.18
   0  -7  21  107.72    6.05
   0   7 -21  109.50    6.28
   0  -7 -21   99.10    5.94
   0   7 -21  113.18    6.25
   0   7 -21  114.90    6.30
   0  -7  21   91.73    5.52
   0  -7  22   14.78    2.02
   0   7 -22   15.97    2.20
   0  -7 -22   16.23    2.24
   0  -7 -22   14.85    2.07
   0  -7  22   13.21    1.91
   0   7 -22   16.95    2.22
   0  -7 -22   12.38    1.87
   0   7 -22   14.47    2.16
   0   7 -23   61.75    4.36
   0   7  23   53.86    4.04
   0   7 -23   60.04    4.38
   0  -7 -23   62.61    4.34
   0  -7 -23   50.72    3.95
   0   7 -23   56.75    4.17
   0  -7  23   55.82    4.09
   0  -7 -23   55.14    3.90
   0   7 -24    5.11    1.18
   0   7 -24    4.98    1.10
   0   7 -24    3.44    1.08
   0  -7 -24    5.16    1.26
   0  -7 -24    4.83    1.18
   0  -7  24    4.60    1.18
   0   7  24    6.06    1.22
   0   7 -24    3.66    1.09
   0  -7 -25   -0.06    0.43
   0   7  25    0.76    0.55
   0  -7 -25   -0.13    0.36
   0  -7 -25    0.60    0.40
   0   7 -25   -0.10    0.43
   0   7 -25   -0.09    0.48
   0   7 -25    0.48    0.44
   0  -7  25   -0.12    0.46
   0   7 -25    0.66    0.56
   0   7 -26   15.02    1.86
   0   7 -26   15.10    1.88
   0   7  26   10.35    1.48
   0  -7  26   12.94    1.66
   0   7 -26   13.26    1.71
   0  -7 -26   13.90    1.77
   0  -7 -26   13.80    1.74
   0   7 -26   12.70    1.57
   0  -7 -27   17.61    1.84
   0   7  27   12.60    1.51
   0   7 -27   22.13    2.09
   0  -7  27   16.64    1.77
   0   7 -27   25.65    2.30
   0   7 -27   17.95    1.83
   0  -7 -27   19.73    1.90
   0   7  27   24.93    2.31
   0   7 -28   18.28    1.82
   0   7  28   19.10    1.87
   0   8   0  168.71    6.92
   0   8   0  167.39    6.90
   0  -8   0  196.52   12.73
   0   8   0  163.35    6.82
   0   8   0  161.90    6.86
   0   8   0  157.69    6.76
   0   8   0  145.83    6.53
   0   8   0  184.68   12.19
   0   8   0  159.92    6.86
   0   8   1   -0.16    0.36
   0   8   1    0.11    0.29
   0   8   1   -0.11    1.03
   0  -8  -1    0.97    0.78
   0   8   1    0.15    0.39
   0   8  -1    0.75    0.51
   0   8  -1    0.73    0.48
   0   8   1   -0.22    0.42
   0   8   1    0.39    0.38
   0   8  -1    0.43    0.81
   0   8  -1    0.13    0.26
   0   8  -1    0.04    0.33
   0   8   1    0.18    0.34
   0   8  -1    0.53    0.38
   0   8   1    0.33    0.36
   0   8  -1    0.02    0.31
   0   8  -1    0.16    0.26
   0   8  -2   19.21    1.96
   0   8  -2   18.57    1.97
   0   8   2   19.35    3.93
   0  -8  -2   17.41    3.27
   0   8  -2   19.53    2.02
   0   8  -2   14.48    1.74
   0   8   2   16.60    1.83
   0   8   2   20.20    2.04
   0   8  -2   15.25    1.79
   0   8   2   18.49    2.02
   0   8   2   18.13    1.97
   0   8   2   18.89    1.98
   0   8  -2   18.63    1.96
   0   8  -2   17.84    1.95
   0   8  -2   19.96    2.04
   0   8   2   17.15    1.90
   0  -8   2   22.55    3.99
   0   8   2   19.10    2.03
   0   8  -2   17.72    1.97
   0   8   3  164.48    6.96
   0   8   3  165.29    6.91
   0   8   3  188.83   12.47
   0   8  -3  161.32    6.75
   0  -8   3  196.94   12.68
   0   8  -3  163.43    6.85
   0   8   3  168.69    6.93
   0   8  -3  169.15    6.93
   0   8  -3  140.17    6.39
   0   8  -3  177.02    7.07
   0   8  -3  164.86    6.95
   0   8  -3  161.90    6.85
   0   8  -3  147.61    6.69
   0   8   3  142.08    6.44
   0   8   3  164.62    6.91
   0   8   3  157.63    6.92
   0  -8  -3  180.71   11.20
   0   8  -3  146.66    6.64
   0   8  -4   70.25    4.18
   0   8  -4   85.07    4.51
   0   8  -4   75.20    4.26
   0  -8   4   84.36    8.09
   0   8  -4   61.31    3.89
   0   8  -4   61.57    3.83
   0   8  -4   75.97    4.30
   0   8   4   73.93    4.26
   0   8  -4   70.15    4.06
   0   8   4   85.72    8.20
   0   8   4   74.63    4.30
   0   8   4   59.25    3.77
   0   8  -4   66.54    4.01
   0   8   4   80.78    4.40
   0   8  -4   78.61    4.42
   0   8   4   78.31    4.45
   0   8   4   78.37    4.36
   0   8  -4   82.23    4.50
   0  -8  -4   85.58    7.71
   0  -8   5   53.44    6.55
   0   8  -5   48.59    3.39
   0  -8  -5   58.88    6.46
   0   8   5   49.86    3.41
   0   8  -5   42.73    3.19
   0   8   5   49.41    3.41
   0   8   5   51.89    6.42
   0   8  -5   45.09    3.29
   0   8   5   50.37    3.43
   0   8   5   50.50    3.52
   0   8  -5   55.47    6.19
   0   8  -5   45.58    3.28
   0   8   5   35.45    2.83
   0   8  -5   44.16    3.12
   0   8  -5   52.19    3.50
   0   8  -5   50.39    3.41
   0   8  -5   51.35    3.46
   0   8  -5   51.93    3.56
   0   8   5   44.94    3.26
   0   8  -5   37.82    2.90
   0   8  -6   29.15    2.51
   0   8  -6   37.28    5.03
   0   8   6   33.99    2.79
   0  -8   6   33.83    5.10
   0   8  -6   24.94    2.30
   0   8   6   35.59    2.88
   0   8  -6   36.06    2.86
   0   8   6   35.53    2.94
   0   8   6   34.28    2.80
   0   8  -6   33.77    2.82
   0   8  -6   36.93    2.95
   0   8   6   46.32    6.10
   0   8   6   36.09    2.92
   0   8  -6   37.80    2.97
   0  -8  -6   37.74    5.33
   0   8  -6   36.64    2.90
   0   8  -6   33.91    2.79
   0   8   6   32.82    2.76
   0  -8   7   -0.53    1.47
   0   8   7   -0.06    0.26
   0   8  -7   -2.18    1.25
   0   8  -7    0.47    0.37
   0  -8  -7    0.01    0.52
   0   8  -7   -0.07    0.54
   0   8   7   -0.60    0.59
   0   8  -7    3.39    0.94
   0   8  -7   -0.09    0.35
   0   8  -7    1.47    0.68
   0   8   7    2.61    1.65
   0   8  -7    0.45    0.36
   0   8   7    0.33    0.34
   0   8  -7    1.39    0.66
   0  -8   7   -0.01    0.38
   0   8  -7    0.20    0.38
   0   8   7    0.58    0.33
   0   8   7    0.29    0.38
   0   8   7    0.36    0.35
   0   8  -8  195.36    7.80
   0   8  -8  173.63    7.41
   0   8   8  142.01    6.89
   0   8   8  181.51    7.68
   0   8   8  190.10    7.83
   0  -8  -8  197.30   13.63
   0   8  -8  188.64    7.70
   0   8   8  183.54    7.67
   0  -8   8  145.68    6.70
   0   8  -8  182.13    7.51
   0   8   8  200.98   13.81
   0   8   8  181.99    7.56
   0   8   8  187.36    7.80
   0  -8   8  202.09   13.80
   0   8  -8  156.53    7.22
   0   8  -8  190.63    7.83
   0   8  -8  181.87    7.67
   0   8   9    1.72    0.73
   0  -8   9   -0.08    1.14
   0   8  -9    1.45    0.66
   0   8   9    1.01    0.52
   0   8   9    2.44    0.87
   0  -8   9    0.10    0.42
   0   8  -9    0.74    0.49
   0   8   9    1.81    0.70
   0   8   9    1.56    1.14
   0   8  -9    1.54    0.78
   0  -8  -9    3.33    1.82
   0   8  -9    0.91    0.52
   0   8  -9    1.53    0.61
   0   8   9    0.45    0.47
   0   8  -9    0.22    0.41
   0   8  10    8.43    1.42
   0   8 -10   10.73    1.69
   0  -8  10   13.80    3.78
   0   8 -10    9.52    1.46
   0  -8  10   11.92    1.66
   0   8 -10   11.75    1.74
   0   8  10   11.01    1.63
   0   8  10   11.10    1.67
   0  -8 -10   12.73    3.49
   0   8 -10   12.09    1.74
   0   8  10   10.93    1.63
   0  -8  10   10.85    1.55
   0   8 -10   10.91    1.64
   0   8  10   12.50    3.35
   0   8  10   10.54    1.72
   0   8 -10   11.01    1.62
   0   8 -11   37.37    3.14
   0   8 -11   40.77    3.35
   0  -8  11   39.49    3.15
   0   8  11   39.87    3.33
   0   8  11   34.65    6.02
   0   8 -11   40.26    3.27
   0  -8 -11   34.25    6.11
   0   8  11   37.39    3.20
   0   8 -11   34.94    3.13
   0   8  11   35.71    3.04
   0  -8  11   39.61    6.43
   0   8 -11   37.59    3.14
   0   8 -11   38.91    3.14
   0  -8  11   35.42    2.97
   0   8  11   38.24    3.29
   0   8  12    4.10    1.06
   0   8 -12    3.13    0.89
   0   8 -12    3.41    1.01
   0  -8  12    2.85    0.91
   0   8 -12    1.78    0.59
   0   8  12    4.62    2.48
   0  -8  12    0.95    1.86
   0   8 -12    2.96    0.98
   0  -8  12    2.28    0.78
   0   8  12    3.66    1.04
   0  -8 -12    3.65    2.16
   0   8 -12    3.00    1.00
   0  -8  12    2.33    0.80
   0   8 -12    2.82    0.94
   0  -8  13    7.06    2.79
   0   8  13    4.86    2.13
   0   8 -13    4.52    1.13
   0   8  13    6.92    1.38
   0  -8  13    5.03    1.22
   0   8  13    4.79    1.18
   0   8 -13    5.44    1.28
   0   8  13    6.35    1.29
   0   8 -13    4.84    1.21
   0  -8  13    5.27    1.16
   0   8 -13    5.20    1.29
   0  -8 -13    6.39    2.74
   0  -8  13    4.59    1.12
   0   8 -13    5.60    1.38
   0   8 -14    0.49    0.42
   0  -8  14   -0.14    0.45
   0   8 -14    0.90    0.73
   0  -8  14    0.47    0.49
   0   8  14    0.50    0.71
   0   8 -14    0.02    0.55
   0   8 -14    0.87    0.75
   0   8  14   -1.42    1.40
   0  -8 -14    0.91    0.81
   0   8 -14    1.70    0.78
   0   8  14    0.55    0.50
   0   8 -14    0.56    0.55
   0  -8  14    0.63    1.26
   0   8  15   -0.85    1.21
   0   8  15   -0.04    0.32
   0   8 -15    0.07    0.48
   0   8 -15    0.05    0.61
   0  -8 -15    1.22    0.84
   0   8 -15    0.37    0.58
   0  -8  15    0.70    1.12
   0  -8  15   -0.27    0.38
   0  -8  15    0.33    0.57
   0  -8  15   -0.07    0.58
   0   8 -15    0.15    0.58
   0  -8 -15    1.26    1.41
   0   8 -15   -0.17    0.54
   0   8  15    0.03    0.43
   0  -8 -16   10.64    1.78
   0  -8  16   12.93    1.88
   0   8 -16   11.76    1.93
   0  -8  16   12.04    3.90
   0   8 -16   11.60    1.91
   0   8 -16    9.57    1.77
   0   8  16   11.59    1.88
   0  -8 -16    8.19    3.11
   0  -8  16   13.44    1.85
   0   8 -16   12.96    1.96
   0  -8  17   34.80    3.21
   0   8 -17   38.91    3.49
   0  -8  17   37.96    3.31
   0   8  17   30.66    3.01
   0   8 -17   37.67    3.48
   0   8 -17   36.67    3.33
   0   8 -17   36.34    3.43
   0  -8 -17   37.75    3.38
   0   8  17   38.26    3.45
   0   8  18    3.21    0.97
   0   8 -18    3.32    1.06
   0   8 -18    4.98    1.41
   0   8  18    4.31    1.12
   0  -8  18    5.46    1.27
   0   8 -18    5.13    1.27
   0  -8 -18    4.12    1.31
   0   8 -18    4.87    1.13
   0   8 -19   30.60    3.07
   0   8 -19   26.40    2.90
   0   8 -19   27.70    2.96
   0   8 -19   24.97    2.70
   0   8  19   21.65    2.53
   0  -8 -19   28.36    2.93
   0  -8  19   25.29    2.75
   0   8  19   23.17    2.58
   0   8  20   63.05    4.44
   0  -8 -20   79.51    5.06
   0  -8  20   73.29    4.79
   0   8 -20   71.01    4.90
   0   8  20   61.90    4.32
   0   8 -20   83.15    5.24
   0   8 -20   81.32    5.10
   0   8  20   64.33    4.39
   0   8 -20   70.38    4.65
   0  -8 -21   35.81    3.27
   0  -8  21   32.93    3.10
   0   8  21   29.71    2.90
   0   8 -21   33.83    3.30
   0   8 -21   39.75    3.45
   0  -8 -21   36.07    3.28
   0   8 -21   40.74    3.51
   0   8 -21   30.23    2.84
   0   8 -21   40.04    3.55
   0   8 -22   -0.72    0.59
   0   8 -22   -0.16    0.52
   0  -8 -22    0.74    0.54
   0   8  22    0.34    0.37
   0  -8 -22    0.06    0.56
   0   8 -22   -0.19    0.64
   0  -8  22   -0.55    0.55
   0   8 -22   -0.12    0.48
   0  -8  23    6.42    1.35
   0  -8 -23    6.27    1.25
   0   8  23    6.88    1.52
   0   8 -23    7.46    1.43
   0   8 -23    6.81    1.38
   0   8 -23    5.50    1.26
   0   8  23    4.72    1.04
   0   8 -23    5.08    1.21
   0  -8 -23    7.38    1.47
   0  -8 -24    6.64    1.20
   0   8 -24    6.65    1.23
   0   8 -24    6.72    1.25
   0   8  24    8.21    1.54
   0  -8 -24    7.50    1.33
   0   8 -24    7.31    1.40
   0  -8  24    5.69    1.12
   0   8 -24    9.03    1.52
   0  -8 -25    7.48    1.27
   0   8 -25    6.65    1.20
   0   8 -25    7.46    1.34
   0  -8 -25    7.42    1.32
   0   8 -25    8.64    1.41
   0   8  25    9.09    1.53
   0   8 -25    7.00    1.23
   0  -8  25    6.77    1.20
   0  -8 -26    0.59    0.47
   0   8 -26    1.08    0.46
   0   8 -26    0.49    0.46
   0   8 -26    1.40    0.54
   0   8 -26    0.45    0.33
   0   8  26    1.02    0.47
   0  -8 -26    1.67    0.61
   0   8  27   37.95    2.73
   0   8 -27   39.45    2.73
   0   9   0    0.40    0.24
   0   9   0   -0.16    0.44
   0   9   0   -0.27    0.43
   0   9   0    0.08    0.39
   0  -9   0   -0.04    1.25
   0   9   0   -0.07    0.41
   0   9   0   -0.34    0.35
   0   9   0    0.83    0.45
   0   9   0    0.13    0.46
   0   9   0    0.42    0.55
   0   9  -1   58.94    3.91
   0   9   1   61.28    4.04
   0   9  -1   53.46    3.70
   0   9  -1   65.03    4.11
   0   9  -1   63.24    4.04
   0  -9   1   67.92    7.99
   0   9  -1   58.54    3.95
   0   9  -1   59.53    3.96
   0   9   1   60.87    3.94
   0   9   1   61.26    3.98
   0   9   1   64.17    7.75
   0   9   1   58.80    3.82
   0   9   1   65.64    4.10
   0   9  -1   62.76    4.03
   0   9  -1   59.00    3.96
   0   9   1   62.97    4.03
   0   9   1   60.34    4.01
   0   9  -1   51.99    3.66
   0  -9  -1   77.12    8.49
   0   9  -2   16.71    1.96
   0   9  -2   19.89    2.18
   0   9  -2   17.48    2.06
   0   9  -2   14.08    1.77
   0   9  -2   18.10    2.08
   0   9  -2   19.23    2.16
   0   9   2   17.87    2.09
   0   9   2   16.94    1.98
   0   9   2   20.29    4.36
   0   9   2   18.13    2.06
   0   9  -2   19.73    2.22
   0   9   2   18.60    2.15
   0  -9   2   19.72    4.30
   0   9  -2   19.76    2.13
   0   9  -2   19.15    2.14
   0   9   2   15.50    1.85
   0   9   2   18.67    2.17
   0   9   2   18.70    2.11
   0  -9   3   -0.06    1.90
   0   9   3    0.25    0.36
   0   9  -3    0.18    0.43
   0   9   3    0.07    0.36
   0   9  -3   -0.22    0.47
   0   9   3   -0.44    0.36
   0   9   3   -0.26    0.54
   0   9  -3   -1.03    0.52
   0  -9  -3    2.12    1.51
   0   9   3   -0.45    0.36
   0   9  -3   -0.12    0.25
   0   9   3    0.48    0.52
   0   9  -3    0.46    0.33
   0   9   3   -0.59    0.52
   0   9   3    2.03    1.54
   0   9  -3   -0.18    0.35
   0   9  -3    0.38    0.48
   0   9  -3    0.07    0.34
   0   9  -3   -0.01    0.26
   0   9  -3    1.60    0.63
   0   9   4   25.19    4.81
   0   9   4   18.64    2.10
   0   9  -4   23.41    2.39
   0   9   4   23.28    2.38
   0   9  -4   23.85    2.44
   0   9  -4   24.25    2.43
   0   9   4   25.43    2.52
   0   9   4   25.66    2.56
   0  -9  -4   25.63    4.45
   0   9  -4   23.53    2.35
   0   9  -4   24.61    2.49
   0   9  -4   22.66    2.29
   0   9  -4   26.22    2.56
   0   9   4   23.78    2.46
   0   9  -4   22.66    2.32
   0   9  -4   25.05    2.44
   0   9   4   24.31    2.43
   0  -9   4   24.24    5.02
   0   9   4   23.72    2.53
   0   9  -4   23.35    4.47
   0   9  -4   22.27    2.38
   0   9   5    0.28    0.49
   0   9  -5    2.65    1.50
   0   9  -5    0.91    0.50
   0   9  -5    0.98    0.60
   0   9   5    0.38    0.47
   0   9  -5    0.35    0.29
   0   9  -5    0.15    0.33
   0   9  -5    0.27    0.32
   0   9  -5    0.69    0.29
   0   9   5    0.29    0.33
   0   9   5    0.82    0.82
   0   9  -5    0.41    0.31
   0   9   5    0.50    0.38
   0  -9   5   -2.26    2.06
   0   9  -5    0.58    0.92
   0   9  -5    1.84    0.68
   0   9   5    0.03    0.35
   0  -9   5    0.18    0.42
   0   9   5    0.46    0.52
   0   9   5    0.50    0.37
   0  -9  -5   -0.56    0.79
   0   9  -5    0.50    0.33
   0   9   6   30.14    2.80
   0   9  -6   32.45    2.90
   0   9  -6   31.82    2.95
   0  -9   6   31.14    5.76
   0   9   6   32.90    2.93
   0   9  -6   28.22    2.70
   0   9  -6   27.10    2.50
   0   9   6   34.21    2.98
   0   9  -6   25.41    4.66
   0   9   6   24.39    2.40
   0   9  -6   33.19    2.87
   0   9   6   29.15    2.81
   0   9   6   30.92    2.83
   0   9   6   34.10    2.98
   0  -9  -6   34.88    5.49
   0   9  -6   31.38    2.75
   0   9  -6   33.52    2.92
   0   9  -6   29.55    2.78
   0   9  -6   33.91    2.97
   0   9   6   32.40    5.68
   0   9  -7  118.14    5.96
   0   9  -7  112.46    5.98
   0   9   7  108.11    5.68
   0   9  -7  109.10    5.79
   0   9  -7  110.54    5.81
   0  -9   7  101.04    5.32
   0  -9  -7  120.46   10.74
   0   9   7  101.93    5.54
   0   9   7  111.26    5.83
   0   9  -7  111.48    5.84
   0   9   7  107.24   10.54
   0   9   7  100.07    5.70
   0   9   7  104.28    5.69
   0   9   7  111.77    5.84
   0   9  -7  108.00    5.67
   0   9  -7  104.18    5.70
   0  -9   7  108.18   10.64
   0  -9   8  630.58   20.50
   0   9   8  716.83   21.69
   0   9   8  724.67   21.53
   0   9   8  767.24   21.88
   0   9  -8  715.32   21.48
   0   9   8  690.70   31.43
   0   9   8  649.45   20.91
   0   9  -8  739.65   21.64
   0   9   8  735.50   21.67
   0   9  -8  724.79   21.37
   0  -9  -8  733.93   31.50
   0   9  -8  711.81   21.56
   0  -9   8  750.04   32.48
   0   9  -8  734.12   21.88
   0   9  -8  724.30   21.70
   0   9   8  733.67   21.65
   0   9  -8  736.62   21.61
   0   9  -9  180.91    7.94
   0  -9  -9  161.73   13.54
   0   9  -9  154.49    7.49
   0   9  -9  178.51    8.01
   0   9   9  175.33   14.25
   0   9   9  184.42    8.08
   0   9  -9  174.48    7.78
   0   9  -9  175.68    7.90
   0   9   9  171.05    7.80
   0  -9   9  188.51    7.86
   0   9   9  183.32    7.98
   0   9  -9  183.27    7.93
   0  -9   9  173.41   14.07
   0   9  -9  171.33    7.67
   0  -9   9  147.77    7.01
   0   9   9  187.76    8.13
   0   9  -9  177.91    8.09
   0   9   9  174.94    7.87
   0   9 -10   -0.51    0.66
   0   9 -10    0.15    0.47
   0   9  10    0.24    0.38
   0   9  10    2.00    1.52
   0   9 -10    0.95    0.72
   0   9 -10   -0.05    0.54
   0   9  10    0.35    0.46
   0   9  10    0.38    0.55
   0   9  10    0.58    0.53
   0   9 -10    0.31    0.79
   0  -9  10   -0.06    0.45
   0  -9  10    2.19    1.26
   0  -9 -10    0.53    0.68
   0   9 -10   -0.22    0.67
   0   9  10    0.46    0.48
   0   9 -10    0.13    0.48
   0   9 -10   -0.09    0.59
   0  -9 -10    1.48    1.35
   0   9  11  120.49    6.42
   0  -9 -11  113.76    6.07
   0   9 -11  122.43    6.30
   0  -9  11  113.96    5.97
   0   9 -11  126.12    6.38
   0   9  11  108.16    5.91
   0   9  11  110.41    6.12
   0  -9 -11   94.40   10.71
   0  -9  11  110.66   11.45
   0   9  11  108.75   11.50
   0  -9  11  117.82    6.12
   0   9 -11  124.16    6.48
   0   9 -11  103.61    5.73
   0   9  11  118.97    6.33
   0   9 -11  112.95    6.17
   0   9 -11  126.71    6.49
   0   9 -11  119.14    6.23
   0   9  11  117.68    6.29
   0  -9  12   18.04    2.21
   0   9  12   16.95    2.22
   0   9 -12   17.79    2.23
   0  -9  12   13.93    3.93
   0   9 -12   20.07    2.43
   0  -9 -12   10.89    3.61
   0   9  12   19.16    2.35
   0   9 -12   18.11    2.32
   0   9 -12   17.09    2.18
   0  -9 -12   19.35    2.32
   0   9  12   17.52    2.32
   0   9  12   14.51    2.07
   0   9 -12   18.88    2.37
   0   9  12   19.14    4.70
   0   9 -12   17.51    2.21
   0  -9  12   17.47    2.23
   0  -9  12   17.90    2.18
   0   9 -13   98.66    5.85
   0   9 -13  104.34    5.88
   0   9 -13   97.84    5.58
   0  -9 -13   72.49    9.83
   0   9  13   95.68   10.93
   0   9  13  101.52    5.87
   0   9  13  107.67    6.12
   0  -9  13  103.12    5.77
   0  -9  13  109.31    5.88
   0   9 -13  107.97    6.03
   0   9  13  106.97    6.06
   0   9  13   98.47    5.79
   0  -9  13   91.22   10.81
   0  -9 -13  104.47    5.93
   0  -9  13  100.21    5.61
   0   9 -13  109.18    6.04
   0   9 -13  113.44    6.22
   0   9 -14   19.10    2.36
   0  -9 -14   20.14    2.47
   0  -9  14   14.53    4.33
   0  -9  14   15.81    2.09
   0   9 -14   20.81    2.51
   0   9  14   16.12    2.23
   0  -9  14   17.34    2.19
   0   9  14   15.31    2.17
   0   9  14   18.58    2.34
   0   9  14   17.88    2.45
   0  -9 -14   10.06    3.80
   0   9 -14   17.38    2.32
   0   9 -14   19.26    2.43
   0  -9 -15    5.87    1.34
   0   9  15    6.71    1.57
   0  -9  15    5.42    1.25
   0   9  15    6.81    1.50
   0   9 -15    5.90    1.46
   0   9  15    6.30    1.47
   0   9 -15    6.39    1.48
   0  -9  15    5.63    1.28
   0   9 -15    6.28    1.35
   0   9 -15    6.59    1.48
   0   9  15    5.36    1.24
   0  -9  15    5.33    1.12
   0   9 -16  147.34    7.29
   0  -9  16  135.59    6.90
   0   9  16  127.19    6.77
   0   9 -16  147.98    7.35
   0   9  16  134.04    7.08
   0   9 -16  147.25    7.30
   0   9  16  142.63    7.42
   0   9  16  129.40    6.67
   0   9 -16  125.23    6.90
   0  -9 -16  138.80    7.13
   0  -9  16  132.56    6.86
   0   9 -17   10.76    1.83
   0  -9  17    9.14    1.66
   0  -9 -17    9.79    1.79
   0   9 -17   11.35    1.99
   0   9 -17    8.49    1.60
   0   9  17   10.38    1.96
   0   9 -17    8.51    1.64
   0  -9  17    8.95    1.62
   0   9  17    8.03    1.61
   0   9 -17    9.63    1.78
   0   9  17    6.58    1.37
   0   9 -18   25.42    2.75
   0   9 -18   25.31    2.87
   0   9 -18   20.70    2.50
   0   9  18   24.07    2.86
   0   9 -18   27.48    2.96
   0  -9  18   21.83    2.50
   0  -9 -18   24.71    2.74
   0   9 -18   26.03    2.86
   0   9  18   19.83    2.36
   0   9  18   22.12    2.55
   0  -9  19   12.08    1.83
   0   9 -19   13.44    2.02
   0   9 -19   13.50    2.12
   0   9 -19   14.75    2.13
   0   9  19   10.02    1.62
   0   9 -19   13.06    2.02
   0   9  19   14.52    2.00
   0  -9 -19   14.91    2.07
   0   9 -19   12.13    1.90
   0   9  19   14.80    2.19
   0   9 -20   11.98    1.83
   0  -9 -20    9.58    1.70
   0   9 -20    9.91    1.77
   0  -9  20   10.72    1.76
   0   9 -20   10.89    1.90
   0   9 -20   11.03    1.81
   0   9 -20    9.38    1.56
   0   9  20    9.31    1.81
   0   9  20    8.76    1.49
   0  -9 -20   11.10    1.79
   0   9 -21    1.28    0.69
   0   9 -21    1.57    0.57
   0   9 -21    0.09    0.34
   0   9 -21    2.99    1.11
   0  -9 -21    0.46    0.44
   0  -9  21    0.28    0.41
   0   9 -21    1.14    0.75
   0   9  21    2.30    1.03
   0  -9 -21    1.07    0.58
   0   9 -22   10.95    1.72
   0  -9  22   10.45    1.59
   0  -9 -22   10.91    1.72
   0  -9 -22   12.89    1.81
   0   9 -22   12.23    1.86
   0   9  22   10.68    1.80
   0   9 -22   12.38    1.78
   0   9 -22   10.47    1.67
   0   9 -23    5.12    1.10
   0  -9 -23    4.54    1.01
   0  -9 -23    4.77    1.11
   0  -9  23    4.23    0.96
   0   9  23    6.00    1.28
   0  -9 -23    8.52    1.53
   0   9 -23    6.63    1.35
   0   9 -23    6.45    1.26
   0   9 -23    6.68    1.35
   0  -9 -24   44.16    3.07
   0   9  24   54.07    3.68
   0  -9 -24   58.51    3.70
   0   9 -24   53.51    3.58
   0   9 -24   54.69    3.65
   0   9 -24   54.61    3.55
   0   9 -24   39.12    2.94
   0   9 -25   53.72    3.38
   0   9 -25   46.92    3.11
   0   9  25   50.80    3.40
   0  -9 -25   53.61    3.38
   0  -9 -25   48.32    3.25
   0   9 -25   51.56    3.33
   0 -10   0    4.60    4.52
   0  10   0    4.86    1.12
   0  10   0    3.19    0.86
   0  10   0    5.54    1.25
   0  10   0    4.07    1.09
   0  10   0    4.16    1.09
   0  10   0    4.72    1.07
   0  10   0    3.95    1.05
   0  10  -1   22.66    2.44
   0  10   1   21.23    2.39
   0 -10  -1   19.37    4.68
   0  10  -1   21.51    2.39
   0 -10   1   17.82    4.58
   0  10  -1   21.87    2.46
   0  10   1   21.93    2.42
   0  10  -1   24.14    2.51
   0  10   1   23.52    2.54
   0  10  -1   20.70    2.38
   0  10   1   20.26    2.32
   0  10   1   23.53    2.47
   0  10  -1   21.44    2.38
   0  10   1   20.96    2.39
   0  10  -1   18.35    2.14
   0  10  -1   19.84    2.25
   0  10   2   33.16    3.00
   0  10   2   32.21    3.00
   0  10   2   34.81    3.08
   0  10   2   33.99    3.05
   0  10  -2   28.77    2.80
   0  10   2   29.96    2.84
   0  10   2   33.66    3.07
   0  10  -2   33.09    2.98
   0 -10   2   31.14    5.95
   0  10  -2   36.95    6.22
   0  10  -2   33.50    3.01
   0  10  -2   27.52    2.71
   0  10  -2   32.28    2.95
   0  10  -2   33.36    2.97
   0  10  -2   36.03    3.12
   0 -10  -2   28.80    5.86
   0  10  -2   36.69    3.20
   0  10  -3   38.72    3.22
   0  10  -3   44.08    3.52
   0  10  -3   45.98    3.55
   0  10  -3   47.67    3.67
   0  10  -3   43.21    3.47
   0  10  -3   42.56    3.47
   0  10  -3   44.92    3.58
   0  10   3   43.48    3.43
   0  10  -3   41.47    6.53
   0  10   3   44.95    3.60
   0  10   3   48.56    3.71
   0 -10   3   46.76    7.21
   0  10   3   46.40    3.64
   0 -10  -3   43.33    7.12
   0  10  -3   42.76    3.51
   0  10   3   46.52    3.62
   0  10  -3   35.88    3.08
   0  10   3   46.89    3.66
   0  10  -3   43.08    3.43
   0  10  -4  190.88    8.21
   0  10  -4  174.97    7.98
   0  10   4  188.94    8.34
   0  10   4  190.82    8.20
   0  10  -4  193.88    8.40
   0  10  -4  161.74    7.62
   0  10  -4  171.46    7.79
   0  10   4  190.45    8.31
   0 -10   4  173.83    7.76
   0  10  -4  183.35    7.95
   0  10  -4  190.73    8.19
   0 -10   4  188.95   15.07
   0  10  -4  187.83    8.27
   0  10   4  188.03    8.22
   0  10   4  171.85    7.77
   0  10  -4  162.73   13.37
   0  10   4  186.85    8.28
   0  10  -4  190.97    8.23
   0  10  -4  197.97    8.39
   0  10   5    8.61    1.69
   0  10   5    7.06    1.38
   0  10   5    7.40    1.36
   0  10  -5    4.88    2.21
   0 -10   5    8.12    2.98
   0  10  -5    9.50    1.68
   0  10  -5    7.11    1.32
   0  10  -5    7.25    1.41
   0  10  -5    7.56    1.42
   0  10   5    9.28    1.62
   0  10   5    7.39    1.47
   0  10  -5    6.39    1.22
   0  10  -5   10.94    1.72
   0  10  -5    8.79    1.55
   0  10   5    7.76    1.50
   0  10  -5    6.45    1.36
   0  10  -5    7.60    1.43
   0 -10   5    5.59    1.18
   0  10   5    6.89    1.38
   0  10   6   41.98    3.50
   0  10  -6   41.28    3.45
   0  10   6   47.85    3.71
   0  10  -6   45.59    3.62
   0  10  -6   41.67    3.45
   0  10  -6   39.95    3.25
   0  10   6   42.45    6.96
   0  10   6   45.16    3.70
   0  10  -6   46.02    3.68
   0  10   6   46.97    3.69
   0  10  -6   46.17    3.64
   0  10  -6   46.26    3.69
   0 -10   6   39.50    6.69
   0  10   6   44.94    3.61
   0  10  -6   44.14    3.67
   0  10   6   42.38    3.57
   0  10   7  332.32   12.35
   0  10   7  320.77   20.68
   0  10  -7  352.62   12.62
   0  10   7  358.26   12.80
   0  10  -7  347.50   12.61
   0  10  -7  356.92   12.94
   0  10  -7  351.86   12.71
   0  10  -7  354.51   12.69
   0  10  -7  328.17   12.39
   0  10  -7  331.78   12.44
   0  10   7  341.48   12.70
   0  10   7  344.60   12.68
   0 -10   7  322.68   11.99
   0 -10   7  316.38   20.67
   0  10   7  350.19   12.66
   0  10   7  351.58   12.59
   0  10  -8  198.34    8.76
   0  10  -8  185.39    8.36
   0  10  -8  186.70    8.44
   0  10  -8  192.90    8.48
   0  10   8  170.87   14.77
   0  10  -8  184.05    8.37
   0  10   8  187.97    8.43
   0  10  -8  181.98    8.39
   0 -10   8  176.32    7.83
   0  10   8  200.42    8.69
   0  10   8  184.41    8.18
   0  10  -8  186.27    8.33
   0 -10   8  185.36   15.44
   0  10   8  188.85    8.38
   0  10   8  178.79    8.35
   0  10   8  190.18    8.44
   0 -10  -9   21.86    4.77
   0  10  -9   35.42    3.28
   0 -10  -9   28.44    2.79
   0  10   9   36.08    3.34
   0  10  -9   34.37    3.17
   0  10  -9   34.06    3.20
   0  10   9   32.21    3.12
   0  10  -9   30.13    3.12
   0  10  -9   34.52    3.11
   0  10   9   33.98    3.18
   0 -10   9   31.30    6.03
   0  10  -9   35.11    3.24
   0 -10   9   35.61    3.15
   0  10   9   35.60    3.33
   0  10  -9   31.71    3.06
   0  10   9   34.59    3.26
   0  10 -10    1.45    0.65
   0  10 -10    0.86    0.62
   0 -10  10    1.82    0.83
   0  10 -10    2.06    0.95
   0 -10 -10    1.02    0.58
   0  10 -10    1.06    0.56
   0  10 -10    1.66    0.91
   0 -10 -10    3.55    2.02
   0  10 -10    1.46    0.80
   0  10  10    2.19    0.97
   0 -10  10    0.04    0.66
   0 -10  10    1.88    0.98
   0  10  10    1.59    0.67
   0  10  10    0.58    0.47
   0  10  10    1.89    0.80
   0  10  10    0.83    0.65
   0  10 -10    1.81    0.86
   0  10 -11   63.02    4.46
   0  10  11   67.39    4.69
   0  10 -11   57.41    4.16
   0 -10  11   60.73    4.28
   0  10 -11   62.75    4.50
   0  10  11   62.36    4.51
   0 -10 -11   59.66    4.28
   0  10 -11   67.37    4.74
   0  10 -11   62.02    4.51
   0  10  11   59.20    4.35
   0 -10 -11   41.09    7.31
   0 -10  11   60.71    4.31
   0  10  11   66.80    4.68
   0  10  11   56.26    4.16
   0  10 -11   68.69    4.59
   0  10 -11   63.04    4.49
   0 -10  11   54.41    8.42
   0 -10 -12   14.35    2.04
   0 -10 -12   10.83    3.85
   0  10 -12   17.98    2.35
   0  10  12   16.18    2.18
   0  10  12   14.33    2.04
   0  10 -12   14.91    2.14
   0  10 -12   15.28    2.05
   0 -10  12   14.11    2.03
   0  10 -12   14.90    2.21
   0  10 -12   15.17    2.11
   0 -10  12   16.12    2.12
   0  10  12   14.84    2.13
   0 -10  12   17.13    2.27
   0  10  12   15.07    2.26
   0  10  13   38.61    3.53
   0  10 -13   35.21    3.25
   0  10 -13   40.54    3.57
   0  10 -13   35.37    3.37
   0 -10  13   38.26    3.38
   0  10  13   32.85    3.20
   0 -10 -13   34.58    3.24
   0  10  13   39.91    3.64
   0 -10  13   38.81    3.36
   0 -10  13   35.04    3.20
   0  10 -13   42.58    3.72
   0  10  13   36.29    3.37
   0  10 -13   38.08    3.48
   0  10  14    6.90    1.49
   0 -10  14    5.07    1.22
   0  10 -14    5.45    1.34
   0  10  14    7.13    1.51
   0 -10 -14    6.59    1.42
   0  10 -14    7.26    1.60
   0 -10  14    7.61    1.48
   0  10 -14    7.27    1.54
   0  10 -14    7.63    1.58
   0 -10  14    5.30    1.17
   0  10 -14    5.80    1.26
   0  10  14    5.67    1.42
   0  10  14    5.42    1.22
   0  10 -15    0.12    0.53
   0  10  15    0.86    0.73
   0  10 -15    1.04    0.76
   0 -10  15    0.51    0.57
   0 -10 -15    0.63    0.54
   0  10 -15    1.27    0.63
   0 -10  15    0.28    0.60
   0  10 -15    0.21    0.66
   0 -10  15    0.87    0.72
   0  10  15   -0.16    0.44
   0  10  15    1.16    0.77
   0  10  15    0.99    0.59
   0  10 -15    0.46    0.70
   0  10 -16    0.99    0.96
   0  10  16    0.66    0.59
   0 -10  16    0.79    0.72
   0  10 -16    0.39    0.38
   0 -10  16    1.59    0.65
   0  10 -16    1.14    0.88
   0  10  16    1.06    0.60
   0  10  16    0.59    0.53
   0  10 -16    0.11    0.63
   0  10 -16    0.55    0.65
   0 -10 -16    1.55    0.81
   0  10  16    0.65    0.59
   0  10  17    0.78    0.86
   0  10 -17   -0.23    0.56
   0  10  17   -0.10    0.40
   0  10 -17    0.87    0.53
   0  10  17    0.34    0.42
   0  10 -17    0.15    0.52
   0 -10 -17    0.07    0.64
   0  10 -17   -0.19    0.64
   0 -10  17    0.21    0.58
   0 -10  17   -0.23    0.58
   0  10 -17    0.56    0.61
   0  10 -18    0.79    0.57
   0  10 -18    0.44    0.79
   0 -10 -18    1.08    0.73
   0  10  18   -0.43    0.41
   0 -10 -18    0.35    0.58
   0  10  18    0.16    0.39
   0 -10  18    0.10    0.31
   0  10  18    0.38    0.62
   0  10 -18    1.21    0.61
   0  10 -18    0.48    0.58
   0  10 -18    0.73    0.40
   0 -10 -19    2.22    0.94
   0  10  19    0.98    0.65
   0  10  19    1.57    0.93
   0  10 -19    1.08    0.56
   0 -10 -19    0.85    0.63
   0  10 -19    0.75    0.54
   0  10 -19    0.68    0.45
   0  10 -19    1.92    0.81
   0 -10  19    1.25    0.66
   0  10 -19    0.21    0.68
   0 -10  20    0.43    0.30
   0  10 -20    2.09    0.79
   0  10 -20    1.06    0.57
   0  10 -20    1.67    0.69
   0  10  20    1.53    0.61
   0  10 -20    2.01    0.84
   0 -10 -20    1.20    0.70
   0  10  20    1.19    0.69
   0  10 -20    1.82    0.77
   0 -10 -20    1.73    0.74
   0  10 -21    1.41    0.62
   0 -10 -21    0.40    0.52
   0  10 -21    0.46    0.56
   0 -10 -21    0.76    0.75
   0  10 -21    0.35    0.57
   0 -10 -21    0.67    0.47
   0  10 -21    0.42    0.36
   0  10  21    0.45    0.57
   0 -10 -22    9.14    1.42
   0  10 -22   11.94    1.71
   0  10  22    9.83    1.56
   0 -10 -22   11.29    1.66
   0 -10 -22   12.26    1.66
   0  10 -22    9.06    1.45
   0  10 -22   10.98    1.58
   0  10 -23    6.95    1.25
   0  10 -23    6.61    1.17
   0 -10 -23    4.70    0.95
   0  10  23    6.00    1.21
   0  10 -23    6.08    1.11
   0 -10 -23    5.80    1.08
   0  10 -24   21.65    2.00
   0 -10 -24   24.86    2.15
   0  10 -24   22.82    2.09
   0  10  24   21.25    2.05
   0 -10 -24   23.91    2.13
   0  10 -24   20.98    1.99
   0  11   0    0.08    0.67
   0  11   0   -0.95    0.80
   0  11   0   -0.18    0.78
   0  11   0   -0.41    0.64
   0  11   0    0.53    0.46
   0  11   0    0.26    0.62
   0  11  -1   51.39    3.97
   0  11   1   53.52    4.02
   0  11   1   53.34    4.06
   0  11  -1   50.29    3.88
   0  11  -1   50.41    3.95
   0  11  -1   49.91    3.91
   0  11   1   51.38    3.96
   0  11  -1   50.65    3.94
   0 -11   1   38.88    7.15
   0  11   1   56.37    4.14
   0  11   1   53.19    4.04
   0 -11  -1   41.16    7.31
   0  11  -1   41.99    3.47
   0  11  -1   37.67    6.80
   0  11  -2   -0.29    0.74
   0  11  -2    1.44    0.75
   0  11   2    1.83    0.86
   0 -11  -2    1.57    0.69
   0  11  -2    1.11    0.63
   0  11   2    1.28    0.74
   0  11  -2    1.30    0.65
   0  11   2    1.37    0.71
   0  11  -2    2.42    1.00
   0  11   2    2.12    1.13
   0  11  -2    0.88    0.55
   0 -11   2    0.50    1.17
   0  11  -2    0.72    0.63
   0  11   2    0.53    0.70
   0  11  -2    1.75    0.72
   0  11   3  145.16    7.11
   0  11   3  134.60    6.95
   0 -11   3  113.01   12.31
   0  11  -3  126.25    6.69
   0 -11  -3  114.31   12.66
   0  11  -3  118.06    6.39
   0  11  -3  123.96    6.54
   0  11  -3  141.12    7.06
   0  11  -3  130.39    6.77
   0  11  -3   89.42   10.61
   0  11  -3  120.89    6.52
   0  11   3  136.78    6.94
   0  11   3  140.52    6.98
   0 -11   3  125.10    6.53
   0  11  -3  130.15    6.75
   0  11   3  137.11    6.90
   0  11  -3  143.50    7.08
   0  11  -4   55.55    4.14
   0  11  -4   52.84    4.01
   0  11   4   56.34    4.25
   0  11  -4   61.50    4.33
   0  11   4   56.30    4.24
   0  11  -4   50.97    3.99
   0 -11   4   43.67    7.58
   0  11  -4   55.23    4.14
   0 -11   4   50.64    3.85
   0  11   4   56.14    4.18
   0  11  -4   31.31    6.24
   0  11  -4   52.99    3.95
   0  11   4   55.14    4.15
   0  11  -4   54.71    4.21
   0  11   4   58.41    4.23
   0 -11  -4   49.85    8.43
   0  11  -5   17.39    2.18
   0  11  -5   17.99    2.21
   0  11   5   21.50    2.54
   0  11  -5   18.72    2.39
   0  11   5   20.44    2.48
   0  11   5   19.36    2.37
   0 -11   5   14.44    1.96
   0  11   5   18.35    2.42
   0  11  -5   19.92    2.49
   0  11  -5   19.79    2.50
   0  11  -5   19.84    2.48
   0 -11   5   18.84    5.08
   0 -11  -5   10.50    3.62
   0  11   5   21.93    2.63
   0  11  -5   18.95    2.27
   0  11  -5   20.41    2.50
   0  11  -6  234.87    9.72
   0 -11   6  223.03    9.33
   0 -11   6  189.13   16.37
   0  11  -6  205.96    9.16
   0  11   6  231.52    9.67
   0  11  -6  219.63    9.36
   0  11  -6  240.52    9.87
   0  11   6  230.60    9.64
   0  11  -6  231.68    9.82
   0 -11  -6  210.44   17.85
   0  11   6  228.25    9.66
   0  11   6  226.78    9.77
   0  11  -6  203.72    8.97
   0  11  -6  233.20    9.83
   0  11   6  234.82    9.82
   0  11  -6  222.25    9.53
   0  11   7    6.44    1.51
   0  11  -7    5.87    1.35
   0  11  -7    5.35    1.26
   0  11  -7    5.56    1.36
   0 -11   7    5.18    1.23
   0  11  -7    3.67    1.08
   0  11   7    5.90    1.58
   0  11  -7    4.90    1.14
   0  11   7    5.88    1.26
   0 -11   7    4.89    2.55
   0  11   7    6.55    1.49
   0  11   7    6.66    1.50
   0  11  -7    6.54    1.36
   0  11  -7    4.22    1.11
   0  11   8   68.90    4.75
   0  11  -8   65.00    4.61
   0  11   8   67.24    4.75
   0  11  -8   70.75    4.82
   0 -11   8   59.83    4.20
   0  11   8   60.46    4.46
   0  11  -8   61.01    4.45
   0  11   8   67.66    4.70
   0 -11   8   64.40    4.45
   0  11  -8   66.95    4.69
   0  11  -8   70.45    4.91
   0  11   8   65.72    4.69
   0  11  -8   66.36    4.62
   0  11  -8   62.81    4.53
   0  11  -9   97.47    5.69
   0  11   9   93.67    5.67
   0  11  -9   89.71    5.57
   0 -11   9   88.42    5.37
   0  11  -9  102.22    6.01
   0  11  -9   88.73    5.54
   0  11   9   92.93    5.64
   0  11  -9   91.24    5.58
   0  11   9  101.14    5.85
   0  11   9  101.44    5.88
   0  11   9   93.91    5.79
   0  11  -9   93.75    5.65
   0  11  -9   98.14    5.81
   0 -11   9   94.11    5.68
   0  11  10   56.69    4.33
   0  11  10   59.22    4.41
   0  11 -10   53.20    4.20
   0  11 -10   53.12    4.06
   0  11  10   57.89    4.33
   0  11  10   49.96    3.98
   0  11  10   49.51    3.97
   0  11 -10   56.71    4.19
   0  11 -10   57.61    4.40
   0 -11  10   49.37    3.99
   0  11 -10   54.36    4.22
   0 -11  10   52.05    3.96
   0  11 -10   50.61    4.04
   0  11  11  172.87    8.16
   0  11 -11  171.96    8.00
   0  11  11  191.25    8.71
   0  11 -11  176.13    8.36
   0  11  11  189.89    8.52
   0  11 -11  181.64    8.39
   0 -11  11  194.23    8.50
   0  11  11  166.49    7.93
   0 -11  11  171.56    7.98
   0 -11 -11  149.79    7.55
   0  11 -11  178.85    8.34
   0 -11  11  173.05    8.08
   0  11  11  192.47    8.64
   0  11 -11  183.01    8.35
   0  11 -11  190.69    8.67
   0  11  12    2.93    1.00
   0 -11  12    3.74    1.23
   0  11 -12    2.25    0.99
   0 -11  12    3.27    1.07
   0 -11  12    3.68    1.16
   0 -11 -12    2.72    0.91
   0  11  12    2.18    1.12
   0  11 -12    2.10    0.72
   0  11 -12    2.71    1.04
   0  11  12    2.30    0.88
   0  11 -12    3.47    1.16
   0  11  12    2.34    0.88
   0  11  13    3.21    1.07
   0 -11  13    2.61    0.96
   0 -11  13    2.32    0.83
   0  11  13    2.75    1.27
   0  11 -13    4.96    1.36
   0 -11  13    1.73    0.72
   0  11  13    3.15    1.02
   0  11  13    1.81    0.95
   0  11 -13    2.63    1.00
   0 -11 -13    1.89    0.87
   0  11 -13    3.02    1.14
   0  11  14  506.24   16.88
   0  11 -14  538.63   17.08
   0  11  14  439.10   15.98
   0  11  14  532.88   17.29
   0 -11 -14  478.14   16.42
   0  11  14  493.63   16.53
   0 -11  14  466.61   16.06
   0 -11  14  532.92   16.90
   0  11 -14  517.59   16.88
   0  11 -14  521.52   17.09
   0  11 -14  503.88   16.81
   0 -11  15   13.75    2.00
   0  11 -15   17.45    2.27
   0  11  15   13.52    1.90
   0  11 -15   15.98    2.24
   0  11  15   14.70    2.24
   0 -11 -15   12.71    1.92
   0  11 -15   14.92    2.11
   0  11  15    9.84    1.63
   0 -11 -15   16.44    2.32
   0  11  15   13.31    2.04
   0  11 -15   14.57    2.18
   0  11  16    8.63    1.46
   0  11  16   10.00    1.83
   0  11 -16    7.77    1.53
   0  11  16    7.97    1.54
   0  11 -16   11.18    1.76
   0 -11 -16    9.20    1.69
   0 -11  16    8.15    1.55
   0  11 -16    8.58    1.51
   0  11  16    6.58    1.30
   0 -11 -16    9.40    1.63
   0  11 -16   10.63    1.84
   0  11 -17   81.20    4.97
   0  11 -17   81.43    4.96
   0  11 -17   77.39    4.81
   0 -11 -17   72.30    4.68
   0  11 -17   74.94    4.74
   0  11  17   71.22    4.60
   0 -11  17   68.68    4.49
   0 -11 -17   81.71    4.95
   0  11  17   77.80    4.96
   0  11 -18   10.67    1.72
   0 -11 -18   12.24    1.80
   0  11 -18   11.97    1.81
   0  11  18    9.06    1.62
   0 -11 -18   10.41    1.70
   0 -11 -18   10.24    1.67
   0  11 -18    9.66    1.61
   0  11  18    9.63    1.56
   0  11 -18   10.19    1.66
   0  11  19    6.43    1.22
   0  11 -19    6.57    1.26
   0  11  19    7.03    1.42
   0 -11 -19    7.34    1.39
   0  11 -19    7.25    1.31
   0 -11 -19    6.24    1.26
   0 -11 -19    6.00    1.25
   0  11 -19    6.51    1.31
   0 -11 -20   31.44    2.74
   0  11 -20   32.27    2.78
   0  11  20   32.64    2.88
   0 -11 -20   33.35    2.87
   0  11 -20   29.81    2.66
   0 -11 -20   31.90    2.79
   0  11  20   22.53    2.17
   0  11 -20   31.58    2.80
   0 -11 -21   15.53    1.84
   0  11 -21   14.48    1.74
   0 -11 -21   14.50    1.76
   0  11 -21   14.41    1.76
   0  11 -21   15.75    1.81
   0  11  21   14.16    1.81
   0  11 -22    1.52    0.53
   0  11 -22    1.98    0.62
   0 -11 -22    2.43    0.66
   0 -11 -22    2.20    0.65
   0  11  22    1.56    0.60
   0  11 -22    0.94    0.47
   0  12   0  219.45    9.55
   0  12   0  217.97    9.55
   0  12   0  215.99    9.55
   0  12   0  219.60    9.61
   0  12   0  226.91    9.68
   0  12  -1   75.74    5.04
   0  12  -1   76.79    5.14
   0  12   1   69.44    4.89
   0 -12   1   67.93    4.78
   0  12  -1   76.25    5.07
   0  12  -1   70.79    4.89
   0  12  -1   73.98    5.01
   0  12   1   72.07    4.92
   0  12   1   73.72    5.06
   0  12   1   74.75    5.05
   0  12   1   73.85    5.00
   0  12   2  202.10    9.09
   0 -12   2  188.58    8.77
   0  12  -2  191.86    8.83
   0  12  -2  207.87    9.15
   0  12  -2  215.60    9.36
   0  12   2  201.79    9.12
   0  12   2  205.84    9.16
   0  12  -2  200.54    9.07
   0  12   2  203.91    9.12
   0  12   2  207.97    9.19
   0  12  -2  221.41    9.40
   0 -12  -3   54.63    4.06
   0  12   3   65.91    4.65
   0  12   3   64.53    4.69
   0  12  -3   59.17    4.36
   0  12  -3   62.21    4.49
   0  12   3   66.41    4.65
   0 -12   3   60.34    4.38
   0  12   3   65.49    4.68
   0  12   3   63.16    4.53
   0  12  -3   64.67    4.71
   0  12   4    5.10    1.28
   0 -12  -4    5.02    1.20
   0  12  -4    5.87    1.45
   0  12   4    7.23    1.68
   0  12   4    6.51    1.38
   0  12   4    6.61    1.62
   0  12   4    7.58    1.67
   0  12  -4    5.87    1.36
   0 -12   4    5.87    1.41
   0  12  -4    4.99    1.33
   0  12  -5  228.50    9.69
   0  12   5  227.15    9.60
   0 -12   5  209.66    9.19
   0  12   5  230.05    9.75
   0  12  -5  219.17    9.64
   0  12   5  219.28    9.61
   0  12   5  231.22    9.67
   0  12  -5  217.09    9.39
   0  12   5  220.93    9.52
   0  12  -5  204.20    8.97
   0 -12  -5  197.34    9.08
   0  12  -6   33.30    3.43
   0 -12   6   33.03    3.10
   0  12   6   37.70    3.48
   0  12   6   35.04    3.39
   0  12  -6   31.14    3.14
   0 -12  -6   27.97    2.93
   0  12  -6   35.77    3.33
   0  12  -6   31.21    2.98
   0  12   6   31.31    3.17
   0  12   6   30.88    3.25
   0  12  -6   34.87    3.39
   0  12  -7  439.41   14.74
   0  12  -7  399.83   14.29
   0  12   7  408.89   14.34
   0  12  -7  349.61   13.46
   0  12   7  420.74   14.60
   0  12  -7  412.31   14.48
   0  12   7  404.26   14.40
   0 -12  -7  387.22   14.16
   0  12  -7  404.65   14.19
   0  12  -7  361.70   13.58
   0 -12   7  376.38   13.62
   0  12   7  416.65   14.43
   0 -12   8   10.60    1.76
   0  12   8    8.79    1.69
   0  12  -8    9.21    1.72
   0  12  -8   10.77    1.89
   0  12  -8    7.27    1.47
   0  12  -8    8.62    1.66
   0 -12  -8    9.10    1.72
   0  12  -8    6.57    1.42
   0  12   8    9.24    1.66
   0  12  -8   11.28    1.85
   0  12   8    9.73    1.76
   0  12   8    8.16    1.59
   0  12  -9    8.55    1.69
   0  12   9    8.64    1.60
   0 -12   9   10.13    1.79
   0  12  -9    8.12    1.61
   0  12   9    9.62    1.80
   0  12  -9    7.67    1.67
   0  12  -9    6.36    1.29
   0  12  -9    8.79    1.69
   0  12   9    9.24    1.66
   0  12   9    7.95    1.56
   0 -12  -9    8.91    1.69
   0 -12  -9    7.60    1.43
   0  12  -9    7.26    1.44
   0 -12  10   21.20    2.56
   0  12  10   16.37    2.15
   0 -12 -10   16.64    2.23
   0  12  10   19.68    2.47
   0 -12 -10   18.01    2.44
   0  12 -10   19.04    2.41
   0  12 -10   17.03    2.21
   0 -12  10   17.58    2.32
   0  12 -10   16.25    2.16
   0  12  10   17.69    2.28
   0  12 -10   17.35    2.29
   0  12 -10   15.57    2.15
   0  12  10   19.40    2.46
   0  12 -11   19.83    2.33
   0  12 -11   18.64    2.38
   0  12  11   20.13    2.54
   0  12  11   21.38    2.41
   0  12 -11   18.75    2.34
   0  12  11   20.32    2.56
   0 -12 -11   22.95    2.65
   0 -12  11   23.10    2.57
   0  12 -11   23.98    2.68
   0  12 -11   22.88    2.63
   0 -12 -11   20.89    2.45
   0  12  11   23.13    2.61
   0 -12  11   23.80    2.75
   0  12  12   32.25    3.06
   0 -12 -12   30.31    2.99
   0  12  12   33.80    3.22
   0 -12 -12   33.56    3.22
   0  12 -12   33.35    3.14
   0  12 -12   37.76    3.41
   0  12 -12   30.37    3.01
   0 -12  12   30.35    3.00
   0 -12  12   30.40    2.97
   0  12  12   35.15    3.29
   0  12 -12   29.28    2.94
   0 -12  13  256.17   10.32
   0  12  13  291.91   11.22
   0 -12 -13  270.48   10.78
   0 -12  13  285.45   10.94
   0  12 -13  294.43   11.04
   0  12 -13  249.39   10.41
   0  12 -13  281.70   11.02
   0 -12 -13  305.17   11.34
   0  12 -13  277.33   10.82
   0  12  13  266.79   10.68
   0  12  13  284.16   10.95
   0  12  14    2.38    0.83
   0  12  14    4.12    1.24
   0 -12 -14    1.94    0.73
   0  12 -14    2.01    0.84
   0 -12 -14    1.73    0.82
   0  12 -14    3.34    1.09
   0  12 -14    2.14    0.88
   0  12 -14    1.76    0.82
   0  12  14    2.58    0.97
   0 -12  14    1.97    0.84
   0  12  15   27.22    2.62
   0 -12 -15   33.29    3.09
   0 -12 -15   28.87    2.83
   0 -12  15   27.78    2.72
   0  12  15   32.39    3.06
   0 -12 -15   26.26    2.58
   0  12 -15   30.37    2.83
   0  12  15   30.47    2.88
   0  12 -15   28.75    2.77
   0  12 -15   29.06    2.79
   0  12 -15   30.53    2.89
   0 -12 -16    4.99    1.17
   0  12 -16    6.39    1.24
   0 -12 -16    5.28    1.10
   0  12 -16    6.45    1.34
   0 -12 -16    5.93    1.36
   0  12  16    5.61    1.20
   0  12 -16    5.32    1.25
   0  12  16    5.85    1.25
   0 -12  16    4.69    1.12
   0  12  17   10.14    1.65
   0 -12 -17    9.44    1.57
   0  12 -17    9.12    1.47
   0 -12 -17   11.97    1.75
   0  12  17    9.28    1.47
   0  12 -17    9.65    1.51
   0  12 -17    9.21    1.48
   0  12 -18    8.21    1.29
   0  12 -18    6.39    1.11
   0 -12 -18   11.07    1.63
   0 -12 -18    9.33    1.48
   0  12  18   10.20    1.60
   0  12  18    8.60    1.36
   0  12 -18   10.39    1.52
   0  12 -18   10.30    1.55
   0 -12 -19    1.36    0.60
   0 -12 -19    2.71    0.79
   0  12  19    2.47    0.70
   0  12 -19    1.96    0.76
   0 -12 -19    2.35    0.76
   0  12  19    1.43    0.53
   0  12 -19    2.57    0.75
   0  12 -19    1.92    0.62
   0 -12 -20    1.16    0.48
   0  12 -20    1.91    0.61
   0  12 -20    1.26    0.54
   0  12  20    1.27    0.53
   0 -12 -20    2.21    0.67
   0  12 -20    2.38    0.66
   0  13   0   -0.27    0.93
   0 -13   0    1.49    1.08
   0  13   0   -0.16    0.51
   0  13   0   -0.41    0.62
   0  13   0    0.80    0.73
   0  13  -1    4.92    1.41
   0  13   1    5.60    1.30
   0  13  -1    4.73    1.12
   0  13  -1    6.42    1.53
   0 -13   1    3.72    0.91
   0  13   1    4.15    1.12
   0  13   1    5.63    1.35
   0  13   1    5.60    1.31
   0 -13  -1    4.81    1.37
   0  13   1    4.58    1.39
   0 -13   2   18.90    2.42
   0  13   2   18.41    2.29
   0  13   2   22.31    2.69
   0  13   2   20.99    2.54
   0 -13  -2   21.33    2.60
   0  13  -2   21.34    2.68
   0  13  -2   19.19    2.38
   0  13   2   19.59    2.45
   0  13  -2   18.71    2.37
   0  13   2   20.67    2.50
   0  13   3    3.31    1.05
   0  13  -3    3.70    1.32
   0 -13  -3    4.67    1.14
   0  13  -3    2.40    0.91
   0  13   3    3.84    1.28
   0  13  -3    3.49    1.03
   0 -13   3    2.92    0.94
   0  13   3    2.49    1.03
   0  13   3    3.29    0.91
   0  13   3    3.58    1.12
   0 -13   3    4.02    1.20
   0  13  -4   53.20    3.97
   0  13   4   55.96    4.32
   0  13  -4   62.62    4.56
   0 -13   4   57.78    4.25
   0  13  -4   66.26    4.56
   0  13   4   66.40    4.61
   0  13   4   60.06    4.39
   0  13   4   62.45    4.50
   0  13   5    1.50    0.89
   0  13   5    1.02    0.89
   0 -13  -5    0.99    0.49
   0  13   5    1.24    0.78
   0  13   5    0.53    0.45
   0  13  -5   -0.01    0.77
   0 -13   5    1.00    0.59
   0  13   6   57.03    4.25
   0  13   6   55.22    4.13
   0 -13  -6   47.64    3.79
   0  13   6   50.81    4.03
   0 -13   6   48.03    3.69
   0  13   6   55.32    4.15
   0  13  -6   53.43    4.14
   0  13   7   -0.41    0.60
   0 -13   7    0.67    0.83
   0  13   7    0.60    0.66
   0  13   7    0.72    0.58
   0 -13  -7   -0.32    0.59
   0  13   7   -1.09    0.71
   0  13  -7   -0.16    0.57
   0  13   8   30.08    2.94
   0 -13  -8   31.57    3.07
   0  13   8   32.92    3.15
   0  13   8   37.61    3.39
   0 -13   8   35.15    3.28
   0  13  -8   30.38    2.80
   0  13  -8   34.61    3.17
   0  13   8   31.35    3.06
   0  13   9    3.40    1.00
   0 -13  -9    3.82    1.15
   0  13   9    3.91    1.20
   0  13  -9    4.10    1.23
   0  13   9    3.79    1.02
   0  13   9    3.39    1.18
   0  13  -9    3.47    1.05
   0 -13   9    4.14    1.16
   0 -13   9    5.07    1.31
   0  13 -10    7.23    1.34
   0  13  10    9.69    1.65
   0  13  10   11.33    1.80
   0 -13 -10    8.21    1.51
   0  13 -10    6.64    1.32
   0  13  10    9.65    1.70
   0  13  10    7.59    1.43
   0 -13  10   11.14    1.79
   0 -13  10    7.96    1.52
   0 -13  11   62.19    4.18
   0  13 -11   56.35    3.97
   0  13  11   65.61    4.44
   0  13  11   53.46    3.77
   0  13 -11   58.41    4.14
   0  13  11   70.44    4.48
   0 -13  11   65.52    4.38
   0  13  11   62.35    4.28
   0 -13 -11   66.74    4.48
   0 -13  12   24.40    2.47
   0  13  12   27.02    2.65
   0 -13 -12   21.08    2.26
   0 -13 -12   27.60    2.76
   0  13  12   27.02    2.74
   0  13 -12   22.25    2.38
   0 -13  12   29.25    2.81
   0  13 -12   26.96    2.67
   0  13  12   27.67    2.73
   0 -13 -13   28.39    2.77
   0  13 -13   26.53    2.65
   0 -13  13   28.27    2.68
   0 -13 -13   22.27    2.31
   0  13  13   27.56    2.66
   0  13 -13   21.17    2.21
   0  13 -13   23.72    2.42
   0  13  13   30.15    2.82
   0 -13 -14   13.06    1.73
   0 -13  14   16.96    1.97
   0  13 -14   18.08    2.01
   0  13 -14   12.24    1.62
   0  13  14   17.51    2.06
   0  13  14   18.81    2.20
   0 -13 -14   17.18    2.10
   0  13 -14   16.08    2.01
   0  13 -15    8.59    1.37
   0 -13 -15    7.01    1.19
   0  13  15    9.00    1.51
   0 -13  15    8.30    1.35
   0  13 -15    7.64    1.24
   0 -13 -15   10.52    1.65
   0  13  15   10.09    1.52
   0  13 -15   10.48    1.60
   0  13  16   99.44    5.09
   0 -13 -16   89.45    4.68
   0  13 -16   97.95    4.88
   0 -13 -16  103.42    5.09
   0  13 -16   99.33    4.89
   0  13  16   96.72    4.90
   0  13 -17    6.53    1.11
   0 -13 -17    5.28    1.06
   0  13  17    4.43    0.92
   0  13 -17    3.11    0.75
   0  13  17    4.96    1.02
   0 -13 -17    5.66    1.06
   0 -13 -17    5.16    1.01
   0  13 -18   24.00    2.05
   0  13  18   21.42    2.02
   0 -13 -18   27.04    2.24
   0 -14   0  206.70    8.82
   0  14   0  192.91    8.44
   0  14   0  201.33    8.68
   0  14   0  213.27    8.96
   0  14   1    7.14    1.48
   0 -14   1    8.41    1.58
   0  14   1    5.11    1.17
   0 -14  -1    6.28    1.40
   0  14   1    5.77    1.34
   0  14  -1    5.56    1.22
   0  14  -1   10.35    1.82
   0  14  -1    5.69    1.32
   0 -14   1    5.85    1.32
   0 -14   2   36.67    3.15
   0 -14  -2   42.41    3.55
   0  14  -2   38.25    3.29
   0  14   2   40.93    3.44
   0 -14   2   42.39    3.45
   0  14   2   35.02    3.00
   0  14  -2   35.74    3.11
   0  14   2   39.35    3.36
   0  14  -2   44.13    3.60
   0  14   3   43.39    3.60
   0  14   3   44.63    3.63
   0 -14  -3   49.48    3.91
   0  14  -3   42.12    3.31
   0 -14   3   41.69    3.40
   0  14   3   49.42    3.81
   0  14  -3   45.89    3.69
   0 -14   4  108.86    5.79
   0  14   4  120.90    6.35
   0 -14  -4  123.73    6.53
   0  14   4  121.76    6.31
   0  14  -4  123.25    6.42
   0  14   4  123.22    6.31
   0 -14  -5    0.79    0.49
   0 -14  -5    0.38    0.78
   0  14   5    0.49    0.67
   0  14   5    0.35    0.48
   0  14  -5    0.36    0.51
   0  14   5    0.66    0.65
   0 -14   5    1.59    0.83
   0  14  -6   90.77    5.32
   0  14   6   92.39    5.29
   0 -14   6   93.96    5.44
   0  14   6   90.80    5.31
   0 -14  -6   81.47    4.89
   0 -14  -6   94.28    5.44
   0  14   6   90.54    5.24
   0 -14   7    4.92    1.25
   0 -14  -7    4.24    1.07
   0  14  -7    4.65    1.12
   0  14   7    3.39    1.03
   0 -14  -7    4.10    1.00
   0 -14  -7    4.39    1.21
   0  14   7    4.24    1.09
   0  14   7    3.10    1.00
   0  14  -8   79.97    4.74
   0  14   8   84.23    4.97
   0 -14   8   86.01    4.96
   0 -14   8   86.03    5.02
   0  14   8   73.78    4.56
   0 -14  -8   78.95    4.77
   0 -14  -8   67.99    4.37
   0  14   8   87.79    4.98
   0 -14  -8   86.83    5.10
   0 -14  -9   21.79    2.40
   0  14   9   23.26    2.40
   0 -14   9   21.96    2.32
   0 -14  -9   21.81    2.31
   0 -14   9   22.96    2.43
   0 -14  -9   23.15    2.43
   0  14   9   20.00    2.14
   0  14   9   21.12    2.33
   0  14  -9   19.56    2.13
   0  14  10   31.81    2.67
   0  14  10   41.67    3.29
   0 -14  10   37.27    2.98
   0 -14  10   43.26    3.28
   0 -14 -10   42.74    3.34
   0 -14 -10   39.68    3.15
   0  14  10   43.18    3.25
   0 -14 -10   40.96    3.22
   0  14  11   81.45    4.62
   0  14  11   74.58    4.41
   0 -14 -11   74.60    4.43
   0 -14 -11   72.61    4.35
   0 -14 -11   82.27    4.66
   0 -14  11   76.02    4.36
   0  14  12    0.44    0.49
   0 -14 -12    0.84    0.68
   0  14  12    0.96    0.67
   0 -14 -12    1.24    0.63
   0 -14 -12    0.48    0.53
   0 -14  12    0.02    0.39
   0  14 -12    0.04    0.44
   0  14 -12    0.31    0.26
   0  14 -13    4.16    0.93
   0  14  13    4.75    0.99
   0 -14 -13    3.57    0.87
   0  14 -13    1.83    0.55
   0 -14 -13    4.30    0.93
   0  14  13    3.19    0.86
   0 -14  13    3.62    0.82
   0 -14 -13    4.58    1.11
   0  14  14    3.08    0.79
   0  14 -14    3.00    0.80
   0 -14 -14    3.40    0.82
   0 -14 -14    4.59    1.02
   0 -14 -14    4.32    0.91
   0  14  14    4.47    0.94
   0 -14 -15    0.48    0.37
   0 -14 -15    0.91    0.48
   0 -15   0    0.03    0.29
   0  15   0    0.96    0.74
   0  15   0    0.03    0.26
   0 -15   0    0.70    0.39
   0  15   0    0.45    0.38
   0  15  -1   53.02    3.58
   0  15   1   44.81    3.21
   0  15   1   53.01    3.59
   0 -15  -1   47.89    3.35
   0 -15  -1   46.86    3.34
   0  15  -1   38.99    2.92
   0  15  -1   49.42    3.31
   0 -15   1   42.76    3.12
   0 -15   2   19.40    2.01
   0 -15  -2   26.70    2.53
   0  15  -2   27.03    2.46
   0  15   2   26.66    2.48
   0 -15  -2   28.68    2.61
   0  15   2   26.25    2.51
   0  15  -2   29.00    2.64
   0 -15   2   30.44    2.76
   0  15  -3    0.22    0.38
   0  15  -3   -0.64    0.52
   0 -15   3    1.62    0.77
   0  15   3    0.18    0.54
   0  15   3    0.17    0.37
   0 -15  -3    1.28    0.72
   0 -15  -3    0.03    0.39
   0 -15   4    4.82    1.11
   0  15   4    3.98    1.01
   0  15  -4    3.89    0.99
   0 -15  -4    4.78    1.17
   0  15  -4    4.29    1.11
   0  15   4    3.10    0.92
   0  15   5  102.65    5.24
   0  15  -5  100.24    5.21
   0  15   5   97.98    5.11
   0 -15  -5  105.37    5.39
   0 -15   5  101.18    5.27
   0  15  -5   97.67    5.09
   0 -15   6    1.68    0.67
   0  15  -6    2.00    0.74
   0 -15  -6    2.99    0.99
   0  15   6    0.53    0.39
   0  15   6    1.85    0.70
   0  15  -6    1.19    0.53
   0 -15   6    1.53    0.69
   0  15  -7    4.95    1.03
   0  15   7    3.68    0.88
   0 -15   7    4.24    0.93
   0 -15  -7    5.33    1.14
   0  15   7    4.97    0.99
   0 -15   7    4.25    0.94
   0  15   8   -0.40    0.44
   0  15   8   -0.07    0.34
   0  15   8   -0.24    0.36
   0  15  -8    0.05    0.33
   0 -15  -8    1.03    0.66
   0 -15   8    0.34    0.34
   0 -15   8   -0.21    0.28
   0 -15   9   -0.75    0.41
   0 -15  -9    1.24    0.67
   0  15   9   -0.81    0.51
   0  15  -9   -0.18    0.40
   0  15   9    0.54    0.41
   0  15 -10    5.30    0.98
   0 -15 -10    5.97    1.10
   0  15  10    5.24    0.97
   0  15  10    4.43    0.91
   0  15 -11    0.45    0.30
   0 -15 -11    1.10    0.54
   0  15  11    0.78    0.43
   0 -16   0    7.33    1.17
   0  16   0    5.96    1.02
   0  16   1   23.39    2.04
   0 -16  -1   23.95    2.12
   0  16   2   44.20    2.91
   0 -16  -2   49.20    3.12
  -1   0   0    0.20    0.22
  -1   0  -1  140.61    5.08
  -1   0  -1  140.97    4.65
  -1   0   1  137.00    4.86
  -1   0   1  149.68    4.59
   1   0   2  104.87    3.30
  -1   0  -2   99.79    4.32
  -1   0   2  101.79    3.72
  -1   0   2  101.90    4.11
  -1   0  -2  105.62    3.67
  -1   0   2  103.52    4.04
  -1   0  -2  102.73    3.79
  -1   0   3   72.95    3.53
  -1   0  -3   64.58    3.58
  -1   0   3   67.79    2.73
  -1   0  -3   66.31    2.70
   1   0   3   67.75    2.88
  -1   0   4  366.59   11.63
   1   0   4  370.30   10.82
  -1   0   4  349.90    9.81
   1   0   5  519.30   15.02
  -1   0   5  541.01   15.90
  -1   0   5  487.02   13.26
  -1   0   6   41.60    2.02
   1   0   6   48.15    3.27
  -1   0   6   51.15    3.71
  -1   0   7    2.22    1.08
   1   0   7    1.59    0.69
  -1   0   7    1.30    0.30
  -1   0   8   82.46    5.43
   1   0   8   75.51    4.84
  -1   0   9  226.96    9.73
   1   0   9  226.28    9.33
   1   0  10  278.34   12.34
  -1   0  10  282.05   12.69
  -1   0  11   32.87    4.10
   1   0  11   31.87    3.78
  -1   0  12   98.00    7.54
   1   0  12   97.13    7.31
  -1   0  13  359.33   16.75
   1   0  13  334.99   15.93
   1   0  14   15.66    3.05
  -1   0  14   20.67    3.64
   1   0  15   43.61    3.01
   1   0 -15   38.91    2.82
   1   0  15   44.65    3.11
  -1   0 -15   44.56    3.01
   1   0  15   57.44    6.56
  -1   0  15   55.55    6.57
  -1   0  15   46.35    3.10
  -1   0  15   42.44    3.03
   1   0  15   43.77    3.03
  -1   0  15   45.25    3.02
  -1   0  15   44.14    3.07
  -1   0 -16  320.01   11.48
   1   0  16  367.73   12.00
   1   0  16  461.22   20.65
  -1   0  16  380.80   11.97
   1   0  16  376.98   11.83
  -1   0 -16  284.54   11.03
  -1   0  16  295.02   10.95
  -1   0  16  359.54   11.62
  -1   0 -16  283.15   10.94
   1   0 -16  368.70   11.68
  -1   0 -16  362.17   11.66
   1   0  16  371.45   11.84
   1   0  16  385.12   12.06
  -1   0  16  372.32   11.81
  -1   0  16  472.54   21.25
   1   0  17  405.04   13.16
  -1   0 -17  328.67   12.40
  -1   0  17  354.45   12.46
  -1   0 -17  494.53   23.52
  -1   0 -17  400.73   13.06
  -1   0  17  415.81   13.09
  -1   0  17  409.63   13.16
   1   0  17  488.48   22.50
   1   0  17  421.51   13.53
   1   0 -17  406.20   13.03
  -1   0 -17  336.14   12.51
  -1   0 -17  382.59   13.09
  -1   0  17  513.57   23.38
  -1   0  17  427.24   13.41
   1   0  17  414.75   13.19
   1   0  17  426.03   13.41
   1   0  18   61.13    3.99
  -1   0  18   54.15    3.64
  -1   0 -18   69.48    8.70
   1   0 -18   61.82    3.99
  -1   0 -18   58.04    3.97
  -1   0  18   77.58    8.90
  -1   0  18   67.83    4.24
  -1   0  18   65.11    4.07
  -1   0 -18   55.04    3.76
   1   0  18   76.60    8.55
   1   0  18   65.18    4.20
  -1   0 -18   53.17    3.72
  -1   0  18   64.94    4.09
   1   0  18   65.41    4.10
  -1   0 -18   64.62    4.06
   1   0  18   61.89    4.15
   1   0  19    2.60    0.94
  -1   0  19    2.83    0.85
  -1   0 -19    2.20    0.75
   1   0  19    2.07    0.72
   1   0  19    3.36    1.04
   1   0  19    3.73    0.93
  -1   0  19    1.57    0.55
  -1   0 -19    1.77    0.56
   1   0 -19    2.34    0.74
   1   0  19    2.18    1.89
  -1   0  19    2.62    0.81
  -1   0  19    2.55    0.87
  -1   0  19    1.36    1.49
  -1   0 -19    1.45    0.64
  -1   0 -19    5.57    2.55
  -1   0 -20   33.45    2.98
  -1   0  20   41.13    3.37
  -1   0  20   35.52    2.98
  -1   0 -20   29.41    6.19
   1   0 -20   39.15    3.24
  -1   0  20   40.25    3.22
   1   0  20   39.37    3.38
  -1   0 -20   32.11    2.95
   1   0  20   40.91    3.30
  -1   0 -20   36.39    3.20
   1   0  20   35.52    6.29
  -1   0  20   41.06    3.30
   1   0  20   38.92    3.30
  -1   0  20   34.43    6.34
   1   0 -21   38.00    3.35
  -1   0  21   37.68    3.30
   1   0  21   37.18    3.22
  -1   0 -21   35.62    3.21
   1   0  21   40.27    3.47
   1   0 -21   38.33    3.26
   1   0  21   30.99    5.95
  -1   0  21   38.36    3.33
  -1   0 -21   32.81    6.71
   1   0  21   35.11    3.26
  -1   0  21   38.39    3.24
  -1   0  21   34.56    2.97
  -1   0  21   31.12    6.29
  -1   0 -21   33.85    3.05
  -1   0  22    1.78    1.98
  -1   0  22    5.64    1.32
  -1   0  22    5.10    1.31
  -1   0 -22    7.66    3.25
   1   0 -22    5.73    1.36
   1   0  22    3.21    1.11
  -1   0 -22    3.19    0.99
  -1   0 -22    3.00    0.90
  -1   0  22    4.01    1.05
   1   0  22    5.06    1.21
   1   0 -22    3.43    1.01
   1   0  23   16.63    2.17
   1   0  23   22.24    2.59
  -1   0  23   18.90    2.38
  -1   0  23   20.71    2.46
   1   0 -23   19.43    2.47
  -1   0  23   18.74    2.24
   1   0 -23   19.61    2.36
  -1   0  23   19.98    2.40
   1   0 -24   29.84    2.97
   1   0  24   26.96    2.82
  -1   0 -24   32.03    3.26
   1   0  24   31.75    3.17
   1   0  24   30.75    3.14
   1   0 -24   28.40    2.97
  -1   0  24   31.04    3.17
  -1   0  24   29.78    2.98
  -1   0  24   27.71    2.90
   1   0 -25  225.27    9.85
  -1   0  25  255.53   10.23
  -1   0 -25  260.40   10.57
  -1   0  25  243.49    9.93
   1   0  25  241.14   10.09
   1   0  25  240.84   10.13
   1   0  26   59.46    4.31
  -1   0  26   57.16    4.18
  -1   0 -26   64.04    4.55
  -1   0  26   59.81    4.16
   1   0 -26   52.67    4.02
   1   0  26   54.09    4.12
   1   0 -27   74.84    4.73
  -1   0  27   84.65    5.09
  -1   0 -27   94.73    5.51
   1   0  27   85.61    5.14
   1   0  27   75.10    4.77
   1   0  28    5.44    1.12
   1   0 -28    6.08    1.20
   1   0 -28    9.13    1.62
  -1   0  28    5.44    1.16
  -1   0 -28    6.69    1.47
   1   0 -29   21.53    2.34
  -1   0 -29   20.62    2.27
   1   0  29   14.94    1.75
  -1   0  29   20.64    2.15
   1   0 -30   16.52    1.96
  -1   0 -30   16.46    1.92
  -1   0 -31   20.07    1.93
   1   0 -31   18.37    1.89
  -1  -1 -31   22.48    2.06
   1   1 -31   25.64    2.19
   1   1 -30    3.09    0.92
  -1  -1 -30    2.59    0.83
  -1  -1 -29    6.80    1.36
   1   1 -29    4.58    1.00
   1   1 -29    6.12    1.30
   1  -1  29    5.29    1.04
   1  -1  28    3.31    0.90
  -1   1  28    5.66    1.28
   1   1 -28    4.31    1.13
   1  -1  28    4.16    1.05
   1   1 -28    3.68    0.94
  -1  -1 -28    4.86    1.23
  -1   1  27   34.91    3.16
   1  -1  27   32.88    2.98
   1  -1  27   34.32    3.13
   1   1 -27   30.63    2.96
  -1  -1 -27   40.18    3.44
   1  -1  26    7.60    1.44
   1   1 -26    5.24    1.26
  -1   1  26    7.09    1.42
   1  -1  26    5.05    1.23
  -1  -1 -26    9.24    1.71
   1  -1  25   41.86    3.60
  -1   1  25   41.95    3.59
  -1  -1 -25   42.74    3.77
  -1   1  25   35.63    3.24
   1   1 -25   42.90    3.64
   1  -1  25   35.07    3.15
  -1  -1 -24  100.97    5.94
  -1  -1 -24   79.67    5.15
  -1   1  24  102.24    5.85
   1   1 -24   91.37    5.53
   1   1 -24   94.13    5.69
   1  -1  24  100.40    5.81
  -1   1  24   91.70    5.48
   1  -1  24   83.46    5.23
   1  -1  23   29.51    3.03
  -1  -1 -23   23.63    2.65
   1   1 -23   28.84    2.90
   1  -1  23   24.24    2.69
  -1   1  23   31.06    2.99
  -1  -1 -23   26.58    2.91
   1   1 -23   28.53    2.98
  -1   1  23   28.53    2.97
  -1   1  22    9.04    1.53
  -1   1  22    9.78    1.63
   1   1 -22   10.80    3.76
  -1  -1 -22    6.36    3.23
   1  -1  22    9.91    1.72
   1  -1  22    7.46    2.99
  -1  -1 -22    9.90    1.75
   1  -1  22   11.52    1.80
   1  -1  22   12.22    1.89
  -1   1  22   13.10    2.06
  -1   1  22   12.79    1.90
   1   1 -22   11.86    1.87
   1   1 -22   12.52    1.88
  -1   1  22   11.10    1.80
  -1  -1 -21    9.29    4.00
   1   1 -21    7.60    1.48
  -1  -1 -21    7.39    1.47
  -1   1  21    6.10    1.29
  -1   1  21    8.91    1.58
   1  -1  21    6.57    1.37
   1  -1  21    7.99    1.48
  -1   1  21    7.02    1.33
  -1  -1 -21    6.60    1.37
   1   1 -21    8.82    1.60
  -1   1  21    7.55    1.49
   1  -1  21    2.83    1.88
   1  -1  21    7.70    1.50
  -1   1  21    8.81    1.63
  -1   1  20   23.51    2.48
   1  -1  20   25.51    2.68
  -1  -1 -20   20.24    2.36
   1  -1  20   18.92    4.71
  -1  -1 -20   25.38    5.93
  -1   1  20   25.27    2.56
   1  -1  20   24.78    2.64
   1  -1  20   26.84    2.68
  -1   1  20   25.18    2.66
   1   1 -20   22.44    2.42
  -1   1  20   25.37    2.62
   1   1 -20   22.47    2.54
  -1  -1 -20   23.94    2.60
   1  -1  20   22.77    2.47
  -1   1  20   23.45    2.42
  -1   1  19   54.42    7.82
  -1   1  19   50.98    3.71
   1   1 -19   47.80    3.62
   1  -1  19   49.04    3.58
  -1   1  19   48.27    3.52
   1  -1  19   44.90    3.60
   1   1 -19   47.20    3.54
   1  -1  19   45.68    7.01
  -1  -1 -19   43.01    7.17
  -1   1  19   52.44    3.78
  -1  -1 -19   44.56    3.54
   1  -1  19   49.32    3.66
  -1   1  19   47.95    3.52
   1  -1  19   50.80    3.68
  -1  -1 -19   47.37    3.69
  -1   1  18   67.12    8.36
   1  -1  18   61.73    4.05
   1  -1  18   60.07    3.99
   1  -1  18   60.38    4.04
   1  -1  18   60.85    7.70
  -1   1  18   57.66    3.90
  -1   1  18   61.41    4.01
   1   1 -18   57.58    3.84
  -1  -1 -18   55.38    3.86
   1  -1  18   55.54    3.83
  -1   1  18   62.93    4.12
  -1   1  18   54.67    3.72
   1   1 -17  145.72    6.54
  -1  -1 -17  144.08    6.62
  -1   1  17  150.17    6.80
  -1   1  17  140.44    6.39
   1  -1  17  144.88    6.59
   1  -1  17  174.95   12.82
   1  -1  17  152.00    6.75
  -1   1  17  147.02    6.56
   1  -1  17  142.59    6.52
  -1   1  17  150.08    6.71
   1   1 -16  339.07   11.32
  -1  -1 -16  307.88   11.02
  -1   1  16  353.87   11.70
   1  -1  16  344.73   11.54
  -1   1  16  315.36   11.05
  -1   1  16  340.80   11.49
   1  -1  16  403.96   19.58
  -1  -1 -16  313.89   11.26
  -1   1  16  344.95   11.43
  -1   1  16  415.06   20.00
   1  -1  16  338.10   11.43
   1  -1  16  338.47   11.38
   1  -1  15   73.62    4.07
  -1   1  15   80.31    4.36
   1   1 -15   75.26    4.09
  -1   1  15   76.58    4.26
   1  -1  15   72.66    4.08
  -1   1  15   77.25    4.21
  -1  -1 -15   69.03    3.92
   1  -1  15   76.43    4.19
  -1   1  15   76.85    4.15
  -1   1  15   65.75    3.84
   1  -1  15   93.47    8.39
  -1   1  15  101.90    8.86
  -1   1  14  439.29   19.93
   1  -1  14  423.23   19.28
   1  -1  13  996.86   33.26
  -1   1  13  989.16   33.82
   1  -1  12  842.07   28.71
  -1   1  12  852.43   29.38
  -1   1  11  115.18    7.94
   1  -1  11  104.76    7.30
  -1   1  10    2.34    1.41
   1  -1  10    1.45    0.81
  -1   1   9   98.46    6.37
   1  -1   9   96.89    6.03
  -1   1   9   80.64    4.24
  -1   1   8   99.07    6.21
  -1   1   8  116.59    5.06
   1  -1   8  101.88    5.96
   1  -1   7 1829.87   47.66
  -1   1   7 1712.09   45.71
  -1   1   6 2900.80   70.21
   1  -1   6 2878.06   69.33
   1  -1   5 1385.18   36.29
  -1   1   5 1341.00   35.63
  -1   1   5 1468.87   37.31
  -1   1   4  443.77   13.68
   1  -1   4  429.10   12.93
  -1   1   3  578.46   16.78
  -1   1   3  599.71   16.82
   1  -1   3  583.74   16.06
  -1   1   2  553.37   15.55
  -1  -1  -2  552.21   15.45
  -1   1   2  545.25   15.41
  -1  -1  -2  549.52   15.51
   1  -1   2  558.30   14.84
  -1   1   1  802.48   21.26
  -1  -1  -1  796.25   21.05
  -1   1   1  781.30   21.06
  -1  -1  -1  813.06   20.85
  -1  -1   0   99.56    3.52
  -1   1   0   93.72    3.90
  -1  -1   0   92.66    3.44
  -1   1  -1  766.43   21.30
  -1  -1   1  800.50   20.42
  -1  -1   1  823.71   20.97
  -1   1  -1  833.94   21.62
  -1   1  -1  825.21   21.50
  -1   1  -2  574.28   15.92
  -1   1  -2  569.09   15.79
  -1  -1   2  562.09   15.00
  -1  -1   2  567.20   15.70
  -1   1  -2  563.10   16.01
  -1  -1   3  581.44   16.27
  -1   1  -3  581.26   16.06
  -1   1  -3  549.47   14.37
  -1   1  -3  579.19   16.50
  -1   1  -4  428.63   13.66
  -1  -1   4  428.92   13.45
   1   1   4  436.51   12.76
  -1  -1   5 1411.71   37.72
   1   1   5 1423.32   36.93
  -1   1  -5 1422.14   37.96
  -1   1  -6 2778.40   71.46
   1   1   6 2807.85   70.45
  -1  -1   6 2822.37   71.24
   1   1   7 1883.86   49.50
  -1  -1   7 1887.68   50.20
  -1  -1   8  104.23    6.22
   1   1   8   85.55    3.82
   1   1   8   98.73    5.85
   1   1   9   95.87    5.99
  -1  -1   9   92.34    6.10
  -1  -1  10    0.53    0.98
   1   1  10    1.05    0.68
  -1  -1  11  120.00    8.01
   1   1  11  104.65    7.35
   1   1  12  817.08   28.02
  -1  -1  12  833.49   28.70
   1   1  13  968.50   32.77
  -1  -1  13  987.19   33.39
  -1  -1  14  434.88   19.43
   1   1  14  396.51   18.54
  -1   1 -14  388.62   19.03
  -1  -1  15   77.26    4.18
   1  -1 -15   63.68    3.76
   1   1  15   77.74    4.16
  -1  -1  15   76.03    4.10
  -1   1 -15   75.73    4.11
  -1   1 -15   79.85    8.08
   1   1  15   91.17    8.28
   1   1  15   74.60    4.09
  -1  -1  15   94.80    8.65
  -1  -1  15   74.24    4.07
   1   1  15   77.20    4.25
   1   1  15   69.79    4.15
   1   1  16  323.82   10.90
   1   1  16  406.18   19.34
  -1  -1  16  261.18   10.27
   1  -1 -16  309.91   10.65
  -1  -1  16  424.11   20.01
   1   1  16  327.02   10.95
  -1   1 -16  252.45   10.38
  -1  -1  16  339.10   11.11
  -1  -1  16  332.35   10.97
  -1   1 -16  334.22   10.99
  -1   1 -16  389.38   19.63
   1   1  16  325.15   11.21
   1   1  16  341.28   11.23
  -1  -1  16  331.58   10.95
  -1   1 -16  302.63   10.73
  -1  -1  17  146.83    6.51
  -1  -1  17  170.89   12.79
  -1   1 -17  164.26   12.87
   1   1  17  151.43    6.71
  -1   1 -17  154.03    6.63
  -1  -1  17  149.57    6.53
   1   1  17  157.67   12.11
  -1   1 -17  122.43    6.16
   1  -1 -17  139.25    6.32
  -1  -1  17  122.56    6.04
   1   1  17  148.11    6.79
  -1  -1  17  151.53    6.63
  -1   1 -17  141.68    6.45
   1   1  17  151.09    6.56
   1   1  18   61.33    4.05
   1   1  18   60.86    7.67
   1   1  18   60.11    4.10
  -1   1 -18   51.43    3.71
  -1   1 -18   58.88    8.06
   1   1  18   56.96    3.83
   1  -1 -18   58.41    3.84
  -1  -1  18   58.03    3.89
  -1  -1  18   58.96    3.87
  -1   1 -18   56.45    3.86
  -1  -1  18   59.57    3.89
  -1  -1  18   70.56    8.56
  -1   1 -18   60.20    3.94
   1   1  19   48.52    3.73
  -1  -1  19   49.74    7.55
   1  -1 -19   47.58    3.51
  -1  -1  19   46.81    3.47
  -1   1 -19   50.90    7.75
  -1   1 -19   41.87    3.38
   1   1  19   49.35    3.59
  -1  -1  19   54.02    3.70
   1  -1 -19   42.38    3.35
  -1   1 -19   45.42    3.44
   1   1  19   52.69    3.79
  -1   1 -19   47.48    3.58
  -1  -1  19   48.79    3.56
  -1  -1  20   25.01    2.55
  -1  -1  20   25.33    2.60
   1   1  20   27.39    2.74
  -1   1 -20   19.50    4.78
  -1  -1  20   23.86    2.47
   1  -1 -20   22.98    2.44
   1   1  20   24.15    2.49
  -1  -1  20   26.84    5.55
   1  -1 -20   25.57    2.57
   1   1  20   22.72    2.58
  -1   1 -20   23.64    2.54
  -1  -1  21    7.99    1.52
  -1  -1  21    8.78    1.51
   1   1  21   10.19    1.75
   1  -1 -21    5.69    1.21
  -1   1 -21    9.00    1.61
  -1  -1  21    9.27    1.60
   1   1  21    8.87    1.60
  -1   1 -21    4.01    2.34
  -1  -1  21    7.42    3.22
   1  -1 -21    7.51    1.38
   1  -1 -22   10.55    1.72
   1  -1 -22   10.34    1.67
  -1  -1  22   11.95    3.54
   1   1  22   10.67    1.93
   1   1  22   12.98    1.98
  -1   1 -22   11.19    3.89
   1  -1 -22   11.54    1.84
  -1   1 -22   11.94    1.88
  -1  -1  22   12.40    1.93
  -1  -1  22   10.49    1.70
  -1  -1  22    9.84    1.67
   1   1  22   11.80    1.86
  -1  -1  23   31.56    3.04
   1  -1 -23   24.93    2.72
  -1  -1  23   28.55    2.95
  -1  -1  23   29.49    2.97
   1  -1 -23   26.64    2.79
   1   1  23   31.69    3.12
   1   1  23   29.44    3.08
  -1   1 -23   27.43    2.89
  -1  -1  24   99.97    5.68
  -1   1 -24   84.59    5.28
  -1  -1  24   96.62    5.58
   1  -1 -24   87.25    5.39
  -1  -1  24   95.66    5.67
   1   1  24   97.34    5.76
   1   1  24   95.91    5.78
  -1   1 -25   34.63    3.16
  -1   1 -25   41.67    3.67
  -1  -1  25   39.69    3.43
   1   1  25   40.34    3.59
   1   1  25   38.71    3.47
   1  -1 -25   36.31    3.27
  -1  -1  25   40.61    3.54
  -1  -1  25   42.50    3.49
  -1  -1  26    7.09    1.43
   1   1  26    5.20    1.35
   1  -1 -26    6.18    1.26
   1   1  26    6.05    1.38
  -1  -1  26    4.67    1.09
  -1   1 -26    6.68    1.48
   1  -1 -27   28.62    2.72
  -1  -1  27   37.02    3.19
   1  -1 -27   35.13    3.30
   1   1  27   31.14    2.91
  -1   1 -27   37.72    3.34
   1   1  28    5.68    1.13
  -1   1 -28    3.52    1.02
   1  -1 -28    4.47    1.19
  -1  -1  28    4.08    1.03
  -1  -1  29    5.12    1.10
   1  -1 -29    7.89    1.42
  -1   1 -29    6.94    1.32
   1   1  29    4.60    0.97
  -1   1 -30    3.73    0.88
  -1  -1  30    2.97    0.82
   1  -1 -30    2.93    0.80
  -1   1 -30    3.57    0.92
   1  -1 -31   21.81    2.04
  -1   1 -31   18.96    1.88
  -1   1 -31   21.86    1.99
   1   2 -31   10.32    1.33
  -1  -2 -31    9.33    1.31
   1   2 -30    0.52    0.34
  -1  -2 -30    0.76    0.57
   1   2 -30    1.33    0.63
   1  -2  29    2.38    0.66
   1   2 -29    4.47    1.05
  -1  -2 -29    5.18    1.14
   1   2 -29    2.59    0.75
   1  -2  29    3.53    0.94
   1  -2  28    1.98    0.73
   1  -2  28    2.48    0.88
   1   2 -28    1.60    0.58
  -1  -2 -28    2.46    0.89
   1   2 -27   15.37    2.06
  -1  -2 -27   13.78    1.99
   1  -2  27   13.09    1.86
  -1   2  27   17.17    2.15
   1  -2  27   12.68    1.83
  -1  -2 -26   53.59    4.14
  -1   2  26   54.84    4.04
  -1  -2 -26   40.57    3.41
   1   2 -26   47.54    3.86
   1  -2  26   48.83    3.83
  -1   2  25   52.46    3.98
   1  -2  25   36.87    3.21
   1   2 -25   45.12    3.79
  -1  -2 -25   45.67    3.89
  -1  -2 -25   36.05    3.29
   1  -2  25   48.31    3.80
   1   2 -24  167.97    7.78
  -1  -2 -24  145.90    7.46
   1  -2  24  167.56    7.94
   1   2 -24  163.00    7.93
   1  -2  24  144.12    7.27
  -1   2  24  170.31    8.03
  -1  -2 -24  169.74    8.20
   1  -2  23    3.73    1.20
  -1  -2 -23    3.46    1.10
   1  -2  23    2.26    0.81
   1   2 -23    2.69    0.90
  -1   2  23    1.92    0.91
   1  -2  23    2.58    0.95
   1   2 -23    4.30    1.29
  -1   2  23    3.25    1.08
  -1  -2 -23    3.56    1.23
  -1  -2 -23    2.99    0.98
  -1  -2 -22   62.44    9.74
   1  -2  22   49.53    8.00
   1  -2  22   76.73    4.99
  -1  -2 -22   50.64    7.74
  -1   2  22   91.42    5.50
   1   2 -22   50.57    8.31
  -1   2  22   90.11    5.32
  -1  -2 -22   78.93    5.11
   1   2 -22   87.34    5.25
  -1  -2 -22   88.44    5.54
   1  -2  22   86.82    5.23
  -1   2  22   77.95    4.91
  -1  -2 -22   85.78    5.34
   1   2 -22   90.28    5.45
   1  -2  22   85.85    5.29
  -1   2  21   17.41    2.25
  -1   2  21   19.21    2.43
   1  -2  21   19.06    2.37
  -1  -2 -21   16.56    4.61
  -1  -2 -21   16.27    2.23
  -1  -2 -21   17.47    2.42
   1   2 -21   18.31    2.19
  -1   2  21   18.17    2.21
   1   2 -21   18.61    2.35
   1  -2  21   11.84    3.74
  -1  -2 -21   16.77    2.18
   1  -2  21   19.38    2.32
   1  -2  21   16.27    2.19
   1  -2  21   16.18    2.16
  -1   2  20   76.33    4.88
  -1   2  20   93.90    5.29
  -1  -2 -20   92.57    5.46
  -1   2  20  102.16    5.64
  -1   2  20   90.77    5.27
   1   2 -20  101.18    5.49
   1  -2  20   95.74    5.40
   1  -2  20   93.11    5.39
  -1  -2 -20   95.79    5.58
   1   2 -20   99.59    5.61
   1  -2  20   94.23    5.42
  -1   2  20  103.21    5.70
  -1  -2 -20   81.79   10.52
   1   2 -20   65.31    8.74
   1  -2  20   89.50    5.31
   1  -2  20   86.00   10.08
  -1  -2 -19  107.95    5.80
   1  -2  19  102.99    5.55
  -1   2  19   80.70    5.06
  -1   2  19  108.00    5.60
   1   2 -19  103.76    5.54
   1  -2  19  106.81    5.68
   1  -2  19  101.56    5.57
  -1   2  19  106.89    5.72
  -1   2  19  110.99    5.88
  -1   2  19  114.39    5.82
   1  -2  19  109.19   10.95
   1   2 -19  108.10    5.76
   1   2 -18  186.09    7.80
  -1   2  18  198.85    8.05
  -1   2  18  194.77    8.08
  -1  -2 -18  188.32    8.09
  -1   2  18  182.25    7.77
   1  -2  18  183.19    7.87
   1  -2  18  187.50    7.87
  -1   2  18  196.29    8.23
   1  -2  18  181.77    7.85
   1   2 -18  191.57    8.05
   1  -2  18  203.26   14.69
  -1   2  17  221.03    8.78
  -1   2  17  218.99    8.56
   1   2 -17  220.97    8.50
   1  -2  17  215.64    8.53
  -1   2  17  216.52    8.44
   1  -2  17  222.36    8.55
   1   2 -17  220.29    8.62
  -1  -2 -17  215.56    8.66
   1  -2  17  249.28   15.69
  -1   2  17  210.78    8.55
   1  -2  17  217.50    8.58
  -1   2  16  110.05    5.41
   1  -2  16  111.55    5.44
   1  -2  16  125.25   10.31
  -1  -2 -16  108.69    5.47
   1  -2  16  107.92    5.36
  -1   2  16  107.03    5.49
   1  -2  16  109.28    5.33
  -1   2  16  108.66    5.43
   1   2 -16  107.97    5.30
  -1   2  16  106.05    5.28
  -1   2  15  124.74    5.83
  -1   2  15  130.90    5.88
   1  -2  15  126.38    5.80
  -1   2  15  130.23    5.78
   1  -2  15  119.91    5.63
   1   2 -15  126.67    5.71
  -1  -2 -15  134.02    6.00
  -1   2  15  130.81    6.00
  -1   2  15  127.20    5.90
   1  -2  15  127.36    5.79
   1  -2  15  160.33   11.17
  -1   2  15  162.27   11.48
   1   2 -14   94.62    4.62
  -1   2  14   97.22    4.80
  -1   2  14   90.46    4.64
  -1   2  14   93.44    4.77
  -1   2  14  119.51    9.31
   1  -2  14  119.01    9.07
  -1   2  13  176.51   11.24
   1  -2  13  161.54   10.53
   1  -2  12  338.31   15.03
  -1   2  12  330.66   15.37
  -1   2  11   69.22    6.08
  -1   2  11   58.45    4.50
   1  -2  11   67.68    5.79
   1  -2  10  205.69   10.03
   1   2 -10  151.12    6.22
  -1   2  10  172.16    8.17
  -1   2  10  216.34   10.64
  -1   2   9  112.19    7.05
   1  -2   9  104.98    6.56
  -1   2   9   89.60    5.51
   1   2  -9   83.71    4.36
  -1   2   8  493.73   16.84
  -1   2   8  552.81   18.62
   1   2  -8  499.95   15.47
   1  -2   8  554.42   18.12
   1   2  -7 1159.64   32.11
   1  -2   7 1258.97   34.32
  -1   2   7 1161.55   33.36
  -1   2   6  362.89   12.65
   1   2  -6  354.01   11.79
   1  -2   6  370.63   12.89
  -1   2   5  717.46   20.93
   1   2  -5  674.88   18.02
  -1   2   4  355.69   12.03
   1  -2   4  345.67   11.59
   1  -2   3   59.38    3.48
  -1   2   3   60.19    3.62
  -1  -2  -3   55.61    3.55
  -1   2   3   61.51    3.78
  -1   2   2 1839.10   45.79
  -1   2   2 1801.16   45.20
  -1  -2  -2 1763.60   45.31
   1  -2   2 1699.01   44.90
  -1   2   2 1786.01   45.43
  -1   2   1  642.30   17.97
  -1   2   1  616.12   17.40
  -1  -2  -1  621.14   16.60
  -1  -2  -1  603.26   17.59
  -1   2   0 4926.29  118.27
  -1  -2   0 4853.99  116.70
  -1  -2   0 4960.65  118.55
  -1  -2   1  626.06   17.34
  -1   2  -1  617.92   17.70
  -1  -2   1  599.30   15.13
  -1   2  -1  616.42   17.06
  -1   2  -2 1791.64   45.57
  -1   2  -2 1756.87   45.08
  -1  -2   2 1799.17   45.47
  -1   2  -3   58.46    3.53
  -1   2  -3   57.63    3.48
  -1  -2   3   61.16    3.72
  -1  -2   4  357.14   12.05
  -1   2  -4  341.13   11.42
  -1   2  -4  354.78   11.83
  -1   2  -5  759.70   21.79
  -1   2  -5  777.73   22.73
  -1  -2   5  778.27   22.85
  -1  -2   6  393.23   13.83
  -1   2  -6  390.20   13.70
   1   2   6  371.79   12.41
   1   2   7 1170.99   32.62
  -1   2  -7 1228.34   34.87
  -1   2  -8  526.39   18.31
  -1  -2   8  558.93   18.46
  -1  -2   9  105.38    6.76
   1   2   9   84.83    4.49
  -1   2  -9   97.28    6.59
  -1   2 -10  192.91   10.16
  -1  -2  10  199.75   10.21
  -1   2 -11   65.02    5.94
  -1  -2  11   68.03    6.01
  -1   2 -12  310.59   15.19
  -1  -2  12  332.62   15.53
  -1  -2  13  183.89   11.43
  -1   2 -13  167.47   11.06
   1   2  14   88.72    4.50
   1   2  14   94.20    4.70
  -1  -2  14   91.54    4.59
  -1  -2  14   90.74    4.54
  -1  -2  14   93.84    4.61
  -1   2 -14   88.10    4.48
  -1   2 -15  145.11   11.04
  -1  -2  15  124.46    5.71
   1   2  15  121.05    5.85
  -1   2 -15  128.08    5.81
   1   2  15  127.54    5.86
   1   2  15  124.89    5.67
  -1   2 -15  124.83    5.67
  -1  -2  15  127.54    5.75
  -1  -2  15  128.22    5.75
  -1  -2  16  104.49    5.15
  -1  -2  16   83.09    4.66
   1   2  16  104.65    5.26
  -1   2 -16   98.97    5.02
  -1   2 -16  104.91    5.24
  -1  -2  16  110.47    5.26
  -1   2 -16  115.48   10.26
   1  -2 -16   84.40    4.61
   1   2  16  102.35    5.08
   1   2  16  107.35    5.43
  -1  -2  16  100.77    5.10
  -1  -2  16  134.54   10.90
   1   2  17  208.51    8.57
  -1  -2  17  215.64    8.38
  -1   2 -17  211.50    8.29
  -1   2 -17  221.00   15.20
   1   2  17  218.70    8.57
  -1  -2  17  171.73    7.74
   1  -2 -17  185.61    7.79
  -1  -2  17  215.85    8.38
   1   2  17  204.35    8.17
  -1   2 -17  216.83    8.52
  -1  -2  17  255.10   16.03
  -1  -2  17  217.85    8.40
   1   2  18  181.53    8.01
   1   2  18  193.91    8.32
   1   2  18  190.59    7.99
  -1  -2  18  201.59   14.91
  -1  -2  18  186.08    7.79
  -1   2 -18  191.18    8.00
  -1  -2  18  190.79    7.86
   1  -2 -18  164.31    7.35
  -1   2 -18  188.61    7.80
  -1   2 -18  193.24   14.79
  -1  -2  18  190.36    7.85
  -1  -2  18  155.53    7.24
   1  -2 -19   96.60    5.26
   1   2  19  106.13    5.72
  -1  -2  19  106.09   11.16
  -1   2 -19   93.35   10.55
  -1  -2  19  108.85    5.64
  -1   2 -19  100.41    5.58
  -1  -2  19  107.52    5.65
   1   2  19   99.65    5.71
   1   2  19  110.75    6.01
  -1  -2  19   84.96    5.02
  -1  -2  19  107.83    5.60
  -1   2 -19  107.61    5.62
  -1  -2  20   80.28   10.02
  -1   2 -20   91.99    5.42
   1   2  20   95.92    5.54
  -1  -2  20   95.43    5.38
  -1   2 -20   85.60   10.38
   1  -2 -20   89.75    5.31
   1   2  20   98.97    5.74
  -1  -2  20   93.43    5.33
   1  -2 -20   91.73    5.20
  -1  -2  20   98.15    5.43
  -1  -2  21   17.16    2.12
  -1   2 -21    9.47    3.29
   1  -2 -21   16.66    2.08
   1   2  21   21.09    2.60
  -1  -2  21   17.32    2.19
   1   2  21   17.99    2.34
  -1  -2  21   19.41    2.37
   1  -2 -21   16.86    2.21
  -1   2 -21   18.32    2.31
  -1  -2  21   12.23    4.07
   1   2  22   85.06    5.45
   1   2  22   85.46    5.34
   1  -2 -22   80.50    5.02
   1  -2 -22   77.38    4.99
  -1  -2  22   83.45    5.12
  -1  -2  22   87.08    5.27
  -1   2 -22   79.89    5.14
  -1  -2  22   70.02    9.85
  -1  -2  22   89.68    5.30
  -1  -2  23    3.12    1.21
   1   2  23    4.00    1.22
  -1   2 -23    3.71    1.08
   1   2  23    4.02    1.26
   1  -2 -23    6.14    1.32
   1  -2 -23    3.88    1.06
  -1  -2  23    3.00    0.95
  -1  -2  23    2.98    0.96
  -1  -2  24  173.49    7.85
  -1  -2  24  167.11    7.73
   1   2  24  158.71    7.74
   1   2  24  165.12    7.86
   1  -2 -24  146.57    7.25
  -1   2 -24  154.25    7.54
  -1  -2  24  160.77    7.60
   1  -2 -24  133.76    7.02
  -1  -2  25   45.83    3.68
  -1  -2  25   45.85    3.68
   1   2  25   40.55    3.51
  -1  -2  25   45.94    3.70
  -1   2 -25   42.88    3.55
   1  -2 -25   45.35    3.94
   1  -2 -25   36.33    3.22
   1  -2 -25   38.58    3.30
  -1   2 -26   42.17    3.48
  -1  -2  26   52.45    3.88
  -1   2 -26   53.19    4.10
   1  -2 -26   55.70    4.29
   1   2  26   43.51    3.62
  -1  -2  26   50.96    3.89
   1   2  27   11.78    1.70
  -1   2 -27   15.44    2.10
  -1  -2  27   12.23    1.76
  -1  -2  27   15.94    2.06
   1  -2 -27   15.65    2.15
  -1   2 -27    9.41    1.54
  -1  -2  28    2.54    0.70
  -1   2 -28    1.74    0.76
   1   2  28    2.50    0.68
   1  -2 -28    2.93    1.02
  -1   2 -29    3.03    0.94
  -1   2 -29    1.97    0.69
  -1  -2  29    2.32    0.74
   1  -2 -29    3.97    1.07
  -1   2 -30    0.23    0.32
   1  -2 -30    0.45    0.44
  -1   2 -30    0.14    0.30
  -1  -2  30    0.64    0.44
   1   2  31    8.94    1.22
  -1  -2  31    9.76    1.24
   1   3 -30    1.14    0.48
   1   3 -30    0.86    0.48
  -1  -3 -30    0.51    0.34
   1   3 -30    1.45    0.60
   1   3 -29    7.64    1.33
   1  -3  29    5.04    0.99
   1   3 -29    6.46    1.17
   1  -3  29    7.28    1.25
  -1  -3 -29    7.90    1.43
   1  -3  28    6.24    1.18
   1   3 -28    9.76    1.58
   1  -3  28    8.52    1.44
  -1  -3 -28   10.53    1.66
   1   3 -27    8.04    1.46
  -1  -3 -27    5.70    1.13
   1  -3  27    7.93    1.50
  -1  -3 -27   10.74    1.80
  -1  -3 -26   66.93    4.69
   1   3 -26   65.08    4.52
   1  -3  26   58.80    4.24
  -1  -3 -26   57.64    4.12
   1   3 -25   73.77    4.90
   1  -3  25   69.27    4.69
  -1   3  25   69.06    4.72
   1  -3  25   52.87    3.93
  -1  -3 -25   78.13    5.15
  -1  -3 -25   59.97    4.39
  -1  -3 -24   63.00    4.56
   1   3 -24   69.84    4.65
   1   3 -24   68.52    4.74
   1  -3  24   54.89    4.10
   1  -3  24   66.49    4.62
  -1   3  24   72.28    4.85
  -1  -3 -24   68.42    4.90
  -1  -3 -23  173.98    8.29
   1   3 -23  191.50    8.65
   1  -3  23  171.98    8.14
   1   3 -23  191.60    8.42
   1  -3  23  170.47    8.07
  -1   3  23  188.99    8.58
   1  -3  23  154.60    7.72
  -1  -3 -23  192.78    8.83
  -1  -3 -23  172.94    8.27
   1  -3  22   99.45    5.80
   1  -3  22  108.58    6.04
  -1  -3 -22  111.01    6.23
  -1  -3 -22  104.76    6.15
  -1   3  22  118.43    6.44
   1  -3  22  105.14    6.00
   1   3 -22  107.02    5.99
  -1  -3 -22  113.85    6.46
   1   3 -22  115.31    6.35
   1  -3  22  106.98    6.06
  -1   3  21  185.11    8.19
  -1  -3 -21  180.97    8.34
   1  -3  21  181.10    8.21
   1  -3  21  181.39    8.19
   1  -3  21  129.00   13.09
  -1  -3 -21  143.94   13.48
   1  -3  21  170.95    8.09
   1   3 -21  186.65    8.44
  -1  -3 -21  186.45    8.57
  -1   3  21  188.91    8.53
   1   3 -21  186.13    8.17
  -1  -3 -21  160.72   15.62
  -1   3  21  167.99    7.87
   1  -3  20   15.00    2.01
  -1   3  20   17.13    2.16
  -1  -3 -20   17.60    2.27
   1   3 -20   16.95    2.23
  -1   3  20   17.47    2.13
   1   3 -20   15.74    2.03
  -1   3  20   15.35    2.09
  -1  -3 -20   12.97    4.29
   1  -3  20   14.09    4.43
   1  -3  20   18.76    2.27
   1  -3  20   16.76    2.11
  -1  -3 -20   18.61    2.36
  -1  -3 -19   62.75    4.40
  -1   3  19   58.77    4.07
   1  -3  19   64.69    4.29
  -1  -3 -19   64.52    4.38
   1  -3  19   58.41    4.08
   1   3 -19   62.88    4.33
  -1   3  19   60.91    4.18
   1  -3  19   61.06    4.18
  -1   3  19   67.94    4.55
   1   3 -19   61.19    4.12
   1   3 -19   41.09    6.60
   1  -3  19   58.98    8.15
  -1   3  18  110.73    5.63
   1   3 -18  109.11    5.73
  -1   3  18  109.83    5.73
   1  -3  18  109.96    5.67
   1  -3  18  105.67    5.54
   1  -3  18  108.03    5.68
  -1  -3 -18  112.32    5.84
  -1   3  18  110.86    5.89
   1   3 -18  109.59   10.38
  -1  -3 -18  107.98    5.87
  -1   3  18   84.40    5.08
   1   3 -18  109.58    5.59
   1  -3  18  101.18   10.31
  -1   3  17   93.35    5.21
  -1   3  17   88.36    4.90
   1   3 -17   90.48    4.91
  -1  -3 -17   93.37    5.14
   1  -3  17   88.35    4.94
   1  -3  17   87.78    4.86
  -1  -3 -17   90.61    5.15
  -1   3  17   88.99    5.00
   1  -3  17   90.27    4.96
   1  -3  17   91.87    9.42
  -1   3  17   85.28    4.94
  -1   3  17   67.47    4.35
   1   3 -17   93.40    5.08
  -1  -3 -16   19.56    2.20
   1  -3  16   21.45    4.11
  -1   3  16   18.60    2.08
  -1   3  16   12.14    1.63
  -1   3  16   18.72    2.05
  -1  -3 -16   18.57    2.10
   1  -3  16   20.14    2.13
   1   3 -16   20.25    2.16
   1  -3  16   19.78    2.10
  -1   3  16   19.84    2.16
   1   3 -16   19.51    2.07
   1  -3  16   18.19    1.99
  -1   3  16   19.67    2.15
  -1   3  15   33.66    2.75
   1  -3  15   34.58    2.74
  -1   3  15   38.80    2.90
  -1  -3 -15   36.38    2.95
  -1   3  15   38.83    3.02
   1   3 -15   35.80    2.84
   1   3 -15   36.72    2.82
   1  -3  15   41.15    5.70
   1  -3  15   36.08    2.80
   1  -3  15   31.26    2.59
  -1   3  15   36.59    2.88
  -1  -3 -15   37.15    2.91
  -1   3  14   41.79    3.04
  -1   3  14   41.46    2.90
  -1   3  14   35.91    2.79
   1   3 -14   42.41    2.96
   1   3 -14   41.74    2.91
   1  -3  14   35.31    2.70
  -1   3  14   39.71    2.91
   1  -3  14   36.15    2.73
  -1   3  14   38.20    2.85
   1  -3  14   48.64    5.90
  -1  -3 -14   42.33    3.00
  -1   3  13  120.90    5.55
   1   3 -13  121.92    5.49
  -1   3  13  130.67    8.14
  -1   3  12  215.12   10.78
  -1   3  12  191.88    9.21
  -1   3  11 1110.64   33.29
   1  -3  11 1211.58   35.44
  -1   3  10  171.14    8.38
  -1   3  10  188.85    9.71
   1   3 -10  189.31    8.20
  -1   3   9   41.15    3.59
   1   3  -9   47.55    3.69
   1  -3   9   51.76    4.77
  -1   3   9   40.90    4.10
  -1   3   8  265.43   10.77
   1  -3   8  301.28   12.42
   1   3  -8  277.42   10.87
  -1   3   8  295.39   12.18
   1   3  -7   19.38    1.46
   1  -3   7   30.07    3.21
  -1   3   7   26.38    3.06
  -1   3   7   24.43    2.58
   1   3  -7   25.89    2.68
  -1   3   6  677.54   20.93
  -1   3   6  744.70   22.50
   1  -3   6  751.73   22.24
   1   3  -6  719.57   21.41
   1   3  -6  655.40   18.78
   1  -3   5  257.52   10.16
  -1   3   5  241.43    9.51
   1   3  -5  251.39    9.89
  -1   3   5  249.12   10.42
   1   3  -5  226.16    8.19
  -1   3   4 2531.67   62.87
  -1  -3  -4 2458.38   62.37
  -1   3   4 2376.42   61.47
   1  -3   4 2450.78   61.97
   1   3  -4 2311.37   60.25
   1   3  -4 2392.15   61.87
   1   3  -3 1659.52   45.06
  -1   3   3 1700.08   44.79
   1  -3   3 1675.79   44.86
  -1   3   3 1760.92   45.85
  -1  -3  -3 1736.12   45.14
  -1   3   2 7932.22  183.64
  -1   3   2 7885.82  182.87
  -1  -3  -2 7982.61  182.83
  -1   3   2 7830.35  182.20
   1   3  -1 1067.97   29.01
  -1   3   1 1091.22   29.02
  -1   3   1 1069.65   27.88
   1  -3   1  992.44   25.91
  -1  -3  -1  978.33   26.25
  -1  -3  -1 1092.89   28.52
   1   3   0  606.73   17.82
  -1   3   0  578.82   16.40
  -1  -3   0  604.58   17.10
  -1   3  -1 1038.51   28.48
   1   3   1 1105.54   30.11
  -1  -3   1 1095.26   29.67
  -1  -3   2 8054.26  188.90
  -1   3  -2 7691.94  187.52
   1   3   2 7742.16  189.05
  -1   3  -2 7761.70  188.79
  -1   3  -3 1660.96   44.73
  -1  -3   3 1737.47   45.19
  -1   3  -3 1670.50   43.90
   1   3   3 1750.81   45.29
  -1  -3   4 2522.64   63.25
  -1   3  -4 2360.49   61.99
   1   3   4 2475.59   62.98
  -1   3  -4 2445.53   62.40
  -1   3  -5  250.98    9.81
  -1   3  -5  252.10    9.96
  -1  -3   5  257.66   10.54
   1   3   5  259.13   10.23
  -1   3  -6  714.83   21.66
  -1   3  -6  736.81   22.53
  -1  -3   6  749.29   23.18
   1   3   6  728.20   22.24
  -1   3  -7   21.71    2.35
   1   3   7   24.63    2.71
  -1   3  -7   26.24    2.98
  -1  -3   7   26.55    3.08
   1   3   8  287.75   11.33
  -1   3  -8  294.29   12.61
  -1  -3   8  321.53   13.25
  -1  -3   9   47.69    4.71
  -1   3  -9   44.96    4.51
   1   3   9   41.90    3.52
  -1  -3  10  214.14   11.14
  -1   3 -10  203.62   10.77
   1   3  10  185.60    8.34
  -1   3 -11 1142.27   37.08
  -1  -3  11 1233.81   37.94
  -1   3 -12  219.59   12.53
  -1  -3  12  242.77   13.09
  -1  -3  13  155.28   10.40
  -1   3 -13  135.44    9.75
  -1  -3  14   39.80    2.86
  -1  -3  14   38.82    2.82
  -1   3 -14   41.83    5.66
  -1   3 -14   41.20    2.96
   1   3  14   40.31    2.94
  -1  -3  14   39.77    2.85
  -1  -3  14   45.87    5.84
   1   3  14   40.49    3.02
  -1  -3  14   39.35    2.86
  -1   3 -14   40.62    2.92
   1   3  14   35.60    2.85
  -1   3 -15   35.93    2.80
  -1  -3  15   35.19    2.76
  -1  -3  15   29.41    2.51
  -1   3 -15   36.86    2.89
  -1  -3  15   35.14    2.74
   1   3  15   35.32    2.90
   1   3  15   37.85    2.93
  -1   3 -15   40.48    5.67
  -1  -3  15   38.54    2.87
  -1  -3  15   41.37    5.80
  -1  -3  16   19.41    2.07
  -1  -3  16   19.99    2.11
  -1  -3  16   19.64    2.09
   1   3  16   22.48    2.30
   1   3  16   21.86    2.33
  -1   3 -16   18.33    2.00
  -1  -3  16   19.73    3.99
  -1   3 -16   19.78    2.08
  -1   3 -16   18.92    4.15
  -1  -3  16   16.20    1.86
  -1   3 -16   21.10    2.21
  -1  -3  17   93.28    9.63
  -1  -3  17   89.64    4.92
  -1   3 -17   88.50    4.99
  -1   3 -17   95.38    9.70
  -1  -3  17   70.02    4.35
  -1   3 -17   91.57    4.93
  -1  -3  17   84.53    4.78
  -1   3 -17   80.61    4.65
   1   3  17   89.49    4.97
  -1  -3  17   84.29    4.80
   1   3  17   88.12    5.08
  -1   3 -18  101.66    5.41
  -1   3 -18  108.62    5.73
  -1  -3  18  106.08    5.57
  -1  -3  18   92.72    5.18
   1   3  18  105.98    5.64
  -1  -3  18  116.51   11.33
  -1   3 -18  109.15    5.58
  -1  -3  18  109.87    5.63
  -1  -3  18  105.51    5.55
   1   3  18  114.26    6.03
  -1   3 -18   93.79   10.04
  -1   3 -19   58.20    3.99
  -1   3 -19   56.63    8.02
  -1   3 -19   63.77    4.23
   1   3  19   62.92    4.26
  -1   3 -19   60.15    4.25
  -1  -3  19   63.23    8.51
  -1  -3  19   53.54    3.79
  -1  -3  19   63.32    4.23
   1   3  19   66.30    4.53
  -1  -3  19   66.47    4.29
  -1  -3  19   64.56    4.25
  -1   3 -20   11.57    3.64
  -1  -3  20   17.32    2.19
   1   3  20   16.99    2.28
   1   3  20   16.63    2.15
  -1   3 -20   14.23    2.03
   1  -3 -20   14.80    2.07
  -1   3 -20   13.89    1.88
  -1  -3  20   16.02    2.17
  -1  -3  20   19.63    4.86
  -1  -3  20   17.83    2.23
   1   3  21  178.25    8.22
  -1   3 -21  176.17    8.24
   1  -3 -21  180.44    8.20
   1   3  21  183.51    8.48
  -1  -3  21  186.05    8.19
  -1  -3  21  178.39    8.08
  -1  -3  21  183.29    8.14
  -1  -3  21  154.62   14.62
   1  -3 -22  108.04    6.14
  -1  -3  22   92.20   11.38
   1   3  22  109.20    6.24
  -1   3 -22  114.58    6.35
  -1  -3  22  113.09    6.25
   1   3  22  111.56    6.34
  -1  -3  22  114.41    6.24
  -1  -3  22  119.03    6.34
  -1  -3  23  181.74    8.34
  -1   3 -23  174.22    8.31
  -1  -3  23  189.54    8.44
   1   3  23  175.22    8.34
  -1  -3  23  185.34    8.32
   1  -3 -23  171.72    8.16
   1  -3 -23  185.88    8.78
   1  -3 -24   79.02    5.24
   1   3  24   62.39    4.54
  -1   3 -24   64.97    4.63
  -1  -3  24   66.06    4.58
  -1  -3  24   70.24    4.74
   1  -3 -24   64.69    4.53
  -1  -3  24   69.66    4.67
   1   3  25   60.17    4.37
  -1   3 -25   65.53    4.62
  -1  -3  25   72.21    4.78
  -1  -3  25   73.88    4.73
   1  -3 -25   71.94    4.98
  -1  -3  25   68.69    4.60
   1  -3 -25   61.19    4.34
  -1  -3  26   61.83    4.25
  -1   3 -26   63.21    4.43
  -1  -3  26   67.21    4.47
   1   3  26   54.54    4.03
  -1   3 -26   56.73    4.15
  -1  -3  26   63.67    4.32
   1  -3 -26   56.93    4.03
   1  -3 -26   68.66    4.78
  -1  -3  27    8.02    1.45
   1  -3 -27    7.55    1.49
  -1   3 -27    7.06    1.36
  -1  -3  27    7.16    1.32
  -1   3 -27    7.75    1.46
   1  -3 -28    8.42    1.50
  -1   3 -28    9.78    1.65
  -1  -3  28    8.71    1.44
  -1   3 -28    7.49    1.34
  -1   3 -28    5.68    1.08
  -1  -3  29    6.70    1.23
   1  -3 -29    5.83    1.15
  -1   3 -29    7.10    1.29
  -1   3 -29    6.25    1.15
  -1  -3  30    0.62    0.37
   1   3  30    0.92    0.46
   1  -3 -30    0.75    0.60
  -1   3 -30    0.46    0.42
  -1   3 -30    0.32    0.35
  -1  -4 -30    9.67    1.35
   1   4 -30    9.08    1.30
   1  -4  29    5.72    1.00
  -1  -4 -29    7.71    1.33
   1   4 -29    6.99    1.25
   1   4 -29    7.93    1.29
   1   4 -29    7.59    1.29
   1  -4  29    5.33    0.97
   1  -4  28    1.26    0.52
   1   4 -28    0.81    0.62
   1   4 -28    1.22    0.62
  -1  -4 -28    0.06    0.57
  -1  -4 -28    0.67    0.38
  -1  -4 -27    8.86    1.65
   1  -4  27    7.45    1.36
  -1  -4 -27    6.48    1.25
   1   4 -27    5.90    1.24
   1   4 -26   25.58    2.76
   1  -4  26   24.41    2.61
  -1  -4 -26   28.19    2.92
  -1  -4 -26   23.13    2.52
  -1  -4 -25   16.16    2.16
   1   4 -25   18.00    2.35
   1  -4  25   12.79    1.81
   1  -4  25   15.14    2.08
  -1  -4 -25   18.89    2.48
  -1  -4 -25   16.92    2.06
  -1  -4 -24  106.16    5.96
   1   4 -24   81.97    5.10
   1   4 -24  101.23    5.92
   1   4 -24  102.40    5.71
  -1  -4 -24  106.02    6.15
  -1  -4 -24   96.81    5.73
   1  -4  24   86.05    5.24
   1  -4  24   93.64    5.59
   1   4 -23   46.94    3.72
  -1  -4 -23   52.26    4.30
   1  -4  23   45.32    3.68
   1   4 -23   50.38    3.93
   1  -4  23   46.98    3.74
  -1  -4 -23   48.99    3.99
   1  -4  23   49.79    3.93
  -1  -4 -23   50.97    4.05
   1   4 -23   53.88    4.21
   1  -4  22  177.01    8.15
  -1  -4 -22  188.75    8.85
  -1   4  22  181.61    8.56
   1   4 -22  189.35    8.45
   1   4 -22  194.59    8.80
   1  -4  22  182.36    8.39
  -1  -4 -22  190.39    8.64
   1  -4  22  173.62    8.26
   1  -4  21   50.51    3.86
  -1   4  21   55.63    4.28
  -1  -4 -21   32.68    6.39
   1  -4  21   54.02    4.10
   1   4 -21   58.91    4.21
  -1  -4 -21   56.84    4.40
   1  -4  21   30.13    6.16
   1   4 -21   57.75    4.33
  -1  -4 -21   55.63    4.20
  -1  -4 -21   41.54    7.93
   1  -4  21   53.49    4.07
   1  -4  20   17.67    4.60
   1  -4  20   29.88    2.94
   1   4 -20   31.68    2.98
  -1   4  20   32.41    3.12
  -1  -4 -20   31.39    3.05
   1  -4  20   27.15    2.75
   1   4 -20   32.29    3.14
  -1   4  20   27.25    2.79
  -1  -4 -20   31.06    3.16
  -1  -4 -20   22.52    5.33
   1  -4  20   32.59    3.06
  -1  -4 -20   22.33    5.69
  -1  -4 -19   65.04    4.58
   1   4 -19   64.51    4.31
  -1   4  19   64.42    4.51
   1  -4  19   59.64    4.19
   1  -4  19   61.61    4.21
  -1  -4 -19   54.07    7.88
  -1   4  19   60.95    4.20
   1   4 -19   66.99    4.48
   1  -4  19   61.80    4.27
  -1  -4 -19   58.38    4.23
   1  -4  19   53.74    7.81
  -1  -4 -19   53.07    3.90
  -1   4  18   13.56    1.88
   1  -4  18   15.86    4.17
   1   4 -18   15.55    2.02
   1   4 -18   14.09    1.95
   1  -4  18   14.97    1.95
  -1  -4 -18   14.80    2.02
   1  -4  18   14.23    1.88
  -1   4  18   14.19    2.00
   1  -4  18   15.42    1.98
  -1   4  18   15.08    1.93
  -1  -4 -18   15.54    2.14
  -1  -4 -17   66.69    4.40
   1  -4  17   62.27    4.02
   1  -4  17   67.93    4.24
  -1  -4 -17   68.62    4.33
   1  -4  17   65.29    8.10
  -1   4  17   49.07    3.66
  -1   4  17   66.27    4.17
  -1   4  17   65.95    4.40
   1  -4  17   64.74    4.17
   1   4 -17   54.15    3.71
   1   4 -17   67.33    4.31
   1   4 -17   69.03    4.27
  -1   4  17   67.62    4.33
  -1  -4 -16   47.20    3.59
  -1   4  16   48.38    3.59
  -1   4  16   31.50    2.79
   1  -4  16   54.48    3.63
   1   4 -16   46.95    3.48
  -1   4  16   47.98    3.43
   1  -4  16   46.46    3.39
  -1  -4 -16   53.69    3.67
   1  -4  16   51.79    6.82
   1   4 -16   44.67    3.35
   1  -4  16   41.00    3.14
   1   4 -16   42.59    3.16
  -1   4  16   47.96    3.46
   1   4 -15  132.84    5.97
   1  -4  15   99.35    5.17
   1   4 -15  129.46    5.88
   1  -4  15  127.24    5.77
   1   4 -15  107.00    5.33
  -1   4  15  125.45    5.78
  -1  -4 -15  126.91    5.89
   1  -4  15  138.04   11.02
  -1   4  15  133.70    6.14
  -1   4  15  129.98    5.91
  -1  -4 -15  129.32    6.10
   1  -4  15  121.25    5.65
  -1   4  15   88.17    5.01
  -1   4  15   82.43    4.87
   1  -4  14   22.56    4.19
  -1   4  14   21.74    2.15
  -1   4  14   18.73    3.25
  -1  -4 -14   20.76    2.12
   1  -4  14   16.28    1.81
  -1  -4 -14   21.29    2.20
   1   4 -14   16.86    1.83
  -1   4  14   21.74    2.23
  -1   4  14   22.90    2.16
   1  -4  14   18.63    1.94
   1   4 -14   21.97    2.19
   1  -4  14   18.91    1.96
   1   4 -14   17.38    3.35
   1   4 -14   23.51    2.20
  -1   4  13   29.26    2.44
   1  -4  13   36.17    5.04
  -1  -4 -13   28.82    2.43
  -1   4  13   29.02    2.51
  -1  -4 -13   31.38    2.61
   1   4 -13   28.29    3.97
  -1   4  13   33.55    4.41
   1   4 -13   28.38    2.45
   1   4 -13   31.32    2.53
   1   4 -12  197.93    7.67
   1   4 -12  216.24   11.32
   1   4 -12  194.20    7.46
  -1   4  12  199.39    7.57
   1   4 -11  411.09   16.23
   1  -4  11  458.87   18.66
  -1   4  11  431.13   17.71
  -1   4  10  442.78   18.02
   1   4 -10  454.98   16.27
  -1   4  10  389.18   15.19
   1   4 -10  410.55   15.86
  -1   4   9  435.74   16.11
  -1   4   9  504.53   18.96
   1  -4   9  522.71   19.09
   1   4  -9  455.60   16.83
   1   4  -9  455.20   16.09
   1  -4   8  109.09    7.09
   1   4  -8   74.85    3.96
   1   4  -8   90.26    5.13
   1   4  -8   90.88    6.06
  -1   4   8   99.49    6.90
  -1   4   8   84.21    5.51
  -1   4   7  695.46   21.97
   1   4  -7  721.70   22.93
  -1   4   7  748.78   24.20
   1  -4   7  780.03   23.98
   1   4  -6 1097.35   30.12
   1   4  -6  859.62   25.20
   1   4  -6  923.60   26.98
  -1  -4  -6 1112.15   30.83
   1  -4   6 1101.55   30.50
  -1   4   6 1117.19   31.19
  -1   4   6  999.50   28.72
  -1   4   5  307.19   12.40
   1   4  -5  314.20   11.67
   1   4  -5  366.70   13.72
   1  -4   5  346.76   13.44
  -1  -4  -5  343.97   13.57
  -1   4   5  343.78   13.90
   1   4  -4   73.52    5.26
   1  -4   4   66.23    4.93
   1   4  -4   69.03    4.50
  -1   4   4   63.48    4.67
  -1   4   4   73.32    5.49
  -1  -4  -4   67.54    4.97
   1  -4   3  147.44    7.63
  -1  -4  -3  142.81    7.53
  -1   4   3  151.37    8.10
   1   4  -3  144.39    7.20
   1   4  -3  144.99    7.77
  -1   4   2   65.54    4.89
   1   4  -2   59.01    4.66
  -1  -4  -2   53.79    4.26
   1   4  -1   72.29    5.12
  -1  -4  -1   60.19    3.01
  -1   4   1   76.14    5.22
  -1   4   1   65.93    4.10
  -1  -4  -1   65.88    4.55
   1  -4   1   62.34    3.27
  -1  -4   0 2083.97   54.06
   1   4   0 2087.42   55.26
   1  -4   0 1954.22   52.08
  -1   4   0 2067.38   52.91
  -1  -4   1   80.88    5.17
   1   4   1   71.64    5.06
   1   4   2   56.89    4.51
  -1  -4   2   54.41    4.31
  -1   4  -2   49.03    3.38
  -1   4  -3  143.83    7.39
  -1  -4   3  140.13    7.50
  -1   4  -3  134.68    6.31
   1   4   3  147.60    7.79
  -1  -4   4   68.09    5.09
   1   4   4   70.76    5.23
  -1   4  -4   68.77    4.83
  -1   4  -4   65.70    4.21
  -1   4  -5  319.21   12.02
  -1  -4   5  351.49   13.61
  -1   4  -5  319.04   12.59
   1   4   5  359.63   13.64
  -1  -4   6 1115.12   32.36
   1   4   6 1139.08   32.00
  -1   4  -6 1016.33   30.50
  -1   4  -6  994.78   30.25
  -1   4  -7  704.98   22.89
  -1   4  -7  745.68   23.59
  -1  -4   7  783.62   25.14
   1   4   7  754.15   24.08
  -1   4  -8   96.56    5.87
   1   4   8   96.37    6.40
  -1   4  -8   93.85    6.36
  -1  -4   8  105.09    7.23
  -1  -4   9  533.25   20.03
   1   4   9  503.36   18.08
  -1   4  -9  488.07   18.72
  -1  -4  10  492.93   19.38
   1   4  10  442.14   16.58
  -1   4 -10  445.58   18.00
  -1   4 -11  416.25   18.08
  -1  -4  11  465.04   19.27
   1   4  12  191.47    7.61
  -1   4 -12  221.76   12.31
  -1  -4  13   29.64    2.42
  -1  -4  13   26.28    2.27
   1   4  13   29.79    2.51
  -1  -4  13   31.77    2.48
  -1   4 -13   31.62    4.50
  -1   4 -13   28.68    2.44
  -1  -4  13   36.44    5.17
   1   4  13   30.40    2.55
  -1  -4  13   30.10    2.42
  -1   4 -13   30.05    2.52
  -1  -4  14   21.73    2.12
  -1  -4  14   20.55    2.05
  -1   4 -14   23.17    2.25
   1   4  14   22.20    2.23
  -1  -4  14   20.55    2.05
   1   4  14   20.00    3.69
  -1  -4  14   17.20    1.89
  -1  -4  14   17.03    1.84
  -1   4 -14   21.56    2.11
   1   4  14   20.89    2.16
  -1   4 -14   20.74    3.85
  -1  -4  14   26.46    4.50
  -1  -4  15  128.98    6.05
   1   4  15  133.39    6.32
  -1   4 -15  129.29    6.11
  -1  -4  15  128.96    6.00
  -1  -4  15  128.41    6.00
  -1   4 -15  129.32   10.47
  -1   4 -15  129.41    6.17
   1   4  15  139.00   10.28
  -1   4 -15  134.13    6.21
  -1  -4  15  127.95    5.97
   1   4  15  127.19    6.13
  -1  -4  15  143.69   11.40
  -1   4 -16   49.98    3.59
   1   4  16   48.52    3.55
  -1   4 -16   49.08    3.51
  -1  -4  16   48.98    3.47
  -1   4 -16   49.41    3.55
   1   4  16   50.79    3.68
  -1  -4  16   49.36    3.53
  -1  -4  16   55.60    7.20
  -1   4 -16   51.55    6.59
  -1  -4  16   40.30    3.14
  -1  -4  16   47.26    3.43
  -1  -4  17   62.60    4.09
   1   4  17   60.76    4.14
  -1  -4  17   57.17    3.87
  -1  -4  17   68.88    4.24
   1   4  17   63.71    4.36
  -1   4 -17   58.75    7.49
  -1  -4  17   66.25    4.23
  -1   4 -17   66.35    4.33
  -1  -4  17   66.33    8.27
  -1   4 -17   67.16    4.27
  -1   4 -17   68.05    4.28
  -1   4 -18   15.36    1.94
  -1   4 -18   12.06    3.67
  -1  -4  18   15.42    1.96
  -1   4 -18   15.11    1.96
  -1  -4  18   11.47    1.67
  -1  -4  18   14.13    1.89
  -1   4 -18   15.78    2.09
  -1  -4  18   15.75    4.22
  -1  -4  18   12.52    1.84
   1   4  18   12.81    1.90
  -1  -4  19   60.09    4.15
  -1  -4  19   64.64    4.33
  -1   4 -19   60.50    4.17
  -1  -4  19   59.38    8.41
   1   4  19   63.08    4.43
  -1   4 -19   60.43    4.31
  -1  -4  19   47.78    3.63
  -1  -4  19   61.60    4.21
  -1   4 -20   32.49    3.12
   1   4  20   29.99    3.10
  -1  -4  20   22.99    5.44
   1  -4 -20   30.70    3.05
  -1  -4  20   32.16    3.04
   1  -4 -20   30.26    3.08
  -1  -4  20   31.74    3.02
  -1   4 -20   27.42    2.79
  -1  -4  20   27.67    2.82
   1   4  21   54.05    4.19
   1  -4 -21   57.88    4.28
  -1  -4  21   54.97    4.14
   1  -4 -21   56.21    4.38
  -1   4 -21   59.34    4.36
  -1  -4  21   58.66    4.24
  -1   4 -21   51.31    3.91
  -1  -4  21   43.84    7.53
  -1  -4  21   57.37    4.23
   1  -4 -22  181.86    8.60
  -1   4 -22  152.88    7.53
  -1  -4  22  184.11    8.31
  -1   4 -22  181.77    8.43
   1  -4 -22  178.81    8.28
  -1  -4  22  185.86    8.30
  -1  -4  22  172.14    8.07
   1   4  22  176.28    8.35
  -1  -4  23   47.35    3.84
  -1  -4  23   48.16    3.85
   1   4  23   44.60    3.76
  -1   4 -23   50.91    4.04
  -1  -4  23   47.38    3.80
   1  -4 -23   47.14    3.82
   1  -4 -23   47.50    4.05
   1   4  24   87.68    5.49
   1  -4 -24   96.97    5.74
  -1  -4  24  105.69    5.87
  -1   4 -24   95.94    5.80
   1  -4 -24  105.50    6.20
  -1  -4  24  101.68    5.81
  -1  -4  24  103.71    5.81
  -1  -4  25   17.36    2.23
  -1  -4  25   18.04    2.31
   1  -4 -25   16.56    2.14
  -1  -4  25   16.86    2.17
  -1   4 -25   14.02    2.05
   1  -4 -25   15.62    2.21
  -1  -4  26   24.50    2.51
  -1   4 -26   29.91    2.97
  -1  -4  26   24.77    2.63
   1  -4 -26   27.04    2.83
  -1   4 -26   22.68    2.58
  -1   4 -26   23.36    2.57
   1  -4 -26   20.72    2.39
  -1  -4  26   27.81    2.76
  -1  -4  27    8.25    1.42
   1  -4 -27    7.60    1.43
   1  -4 -27    7.23    1.32
  -1   4 -27    7.24    1.36
  -1  -4  27    5.64    1.21
  -1   4 -27    6.89    1.34
  -1   4 -27    8.56    1.53
  -1  -4  28    1.92    0.72
  -1   4 -28    1.39    0.62
  -1   4 -28    1.16    0.71
  -1   4 -28    0.23    0.28
   1  -4 -28    0.81    0.52
  -1  -4  29    6.98    1.17
  -1   4 -29    5.10    0.95
   1   4  29    8.17    1.32
  -1   4 -29    6.35    1.22
   1  -4 -29    7.47    1.26
  -1   4 -29    5.97    1.06
   1   4  30   10.25    1.35
  -1   4 -30   10.23    1.36
  -1  -4  30    8.40    1.19
   1   5 -29    4.18    0.88
  -1  -5 -29    4.55    0.97
   1   5 -29    3.40    0.80
  -1   5  29    2.16    0.56
   1   5 -29    4.17    0.85
  -1  -5 -28   24.37    2.23
   1  -5  28   25.79    2.30
   1   5 -28   32.02    2.71
  -1  -5 -28   34.87    2.89
   1   5 -28   33.98    2.78
   1   5 -27   64.27    4.15
  -1  -5 -27   48.98    3.55
   1  -5  27   54.58    3.67
  -1  -5 -27   59.57    4.10
   1   5 -27   60.81    4.09
   1  -5  26   17.08    2.07
   1   5 -26   22.60    2.51
  -1  -5 -26   18.06    2.19
   1   5 -26   21.27    2.41
  -1  -5 -26   16.59    1.96
  -1  -5 -26   20.22    2.40
   1   5 -25   12.69    1.96
  -1  -5 -25   10.94    1.78
   1   5 -25   10.32    1.57
   1  -5  25    8.65    1.47
   1  -5  25   12.59    1.83
  -1  -5 -25    9.15    1.52
  -1  -5 -25   13.23    1.97
  -1  -5 -24   22.68    2.57
  -1  -5 -24   18.51    2.54
   1   5 -24   18.43    2.25
   1  -5  24   20.51    2.45
  -1  -5 -24   20.70    2.53
   1   5 -24   18.86    2.42
   1  -5  24   18.23    2.15
  -1  -5 -23   24.86    2.81
   1  -5  23   19.10    2.42
   1   5 -23   23.07    2.60
   1   5 -23   23.38    2.61
   1   5 -23   23.28    2.70
  -1  -5 -23   22.21    2.70
   1   5 -22   28.25    3.01
   1  -5  22   22.74    2.60
  -1  -5 -22   28.26    2.99
  -1  -5 -22   28.06    3.06
   1  -5  22   26.63    2.83
   1  -5  22   19.12    2.29
   1   5 -22   23.15    2.65
   1   5 -22   24.97    2.76
   1  -5  21   31.35    3.07
  -1  -5 -21   37.72    3.37
   1  -5  21   31.57    2.95
  -1  -5 -21   30.99    2.93
   1   5 -21   41.84    3.64
   1  -5  21   33.74    3.20
   1   5 -21   37.50    3.33
  -1  -5 -21   37.84    3.56
  -1  -5 -20  126.04    6.57
   1   5 -20  124.97    6.53
  -1  -5 -20   88.60   11.71
  -1  -5 -20   96.48   11.24
   1  -5  20  105.18    5.80
   1   5 -20  124.96    6.45
   1  -5  20  112.30    6.15
   1  -5  20  110.54    6.09
  -1  -5 -20  120.92    6.67
   1  -5  20   76.70   10.03
  -1  -5 -20  108.34    5.98
  -1  -5 -19  187.85   15.85
   1   5 -19  226.63    9.22
   1  -5  19  204.22    8.89
   1  -5  19  180.88    8.32
   1  -5  19  173.00   14.97
  -1   5  19  220.31    9.06
   1   5 -19  226.46    9.36
  -1  -5 -19  241.46    9.54
   1  -5  19  207.45    8.90
  -1  -5 -19  218.13    9.49
  -1  -5 -18  102.37    5.88
  -1  -5 -18  103.45    5.73
  -1   5  18  100.62    5.50
   1  -5  18   97.27    5.51
   1   5 -18  101.35    5.66
   1  -5  18   80.62    9.64
   1  -5  18   91.63    5.37
   1   5 -18  107.21    5.76
  -1  -5 -18   93.13   10.50
   1  -5  17   99.97    5.48
  -1   5  17  101.23    5.43
   1   5 -17   99.64    5.55
  -1  -5 -17   99.86    5.71
   1   5 -17  110.45    5.71
  -1  -5 -17  104.51    5.63
   1  -5  17   91.04    5.22
   1  -5  17  109.58   10.93
  -1  -5 -17   92.99   10.20
   1   5 -17   95.73    5.29
  -1  -5 -16   87.63    5.19
   1   5 -16   85.38    4.83
   1  -5  16   74.00    4.54
  -1  -5 -16   83.28    4.84
   1   5 -16   86.52    4.95
   1  -5  16   83.57    4.83
  -1   5  16   85.20    4.83
  -1  -5 -16   81.53    9.27
   1   5 -16   91.89    5.10
   1  -5  16   86.47    9.31
  -1  -5 -15    8.73    1.53
   1  -5  15    5.89    1.16
   1   5 -15    6.04    1.26
  -1   5  15    4.89    0.98
   1  -5  15    5.95    1.15
   1   5 -15    5.66    1.23
  -1   5  15    6.58    1.23
   1  -5  15    7.43    1.27
   1   5 -15    5.54    1.13
  -1  -5 -15    6.96    1.34
   1  -5  15    7.28    2.69
  -1  -5 -14  124.62    6.10
  -1   5  14  129.30    5.88
  -1   5  14   99.42    5.34
   1  -5  14  115.64    5.52
   1  -5  14  140.50   11.11
   1  -5  14   99.46    5.26
  -1  -5 -14  132.65    6.03
   1   5 -14  135.27    6.02
   1   5 -14  134.90    6.07
  -1   5  14  143.37   10.42
   1  -5  14  120.11    5.68
  -1   5  14  100.11    5.41
   1   5 -14  134.68    6.16
  -1   5  13  167.52    7.41
   1   5 -13  219.46    8.25
   1   5 -13  220.99    8.15
  -1   5  13  166.36    7.50
  -1   5  13  215.82    8.02
   1  -5  13  175.41    7.35
  -1  -5 -13  219.27    8.12
   1   5 -13  212.00    7.99
  -1   5  13  238.72   13.57
  -1  -5 -13  208.85    8.21
   1  -5  13  183.48    7.52
   1  -5  13  243.97   14.35
   1   5 -12   77.36    4.26
  -1  -5 -12   72.24    4.16
   1   5 -12   76.86    4.23
  -1  -5 -12   69.97    4.22
  -1   5  12   79.87    4.29
   1  -5  12   93.62    8.24
  -1   5  12   92.24    7.98
   1   5 -12   80.32    4.42
  -1   5  11  230.11    8.47
   1   5 -11  228.34    8.42
   1   5 -11  225.93    8.44
   1   5 -11  230.47    8.61
   1  -5  10   98.69    7.90
   1   5 -10   82.06    6.50
  -1   5  10   91.07    7.68
  -1  -5  -9  183.98   11.09
  -1   5   9  167.05   10.63
   1   5  -9  179.23   10.07
   1  -5   9  175.92   10.65
  -1  -5  -8   52.80    5.53
   1   5  -8   42.40    3.57
   1   5  -8   61.11    5.44
   1  -5   8   58.54    5.58
  -1   5   8   61.54    5.84
  -1  -5  -7   84.75    6.76
  -1   5   7   80.65    6.76
   1   5  -7   91.96    6.78
   1  -5   7   83.95    6.66
   1  -5   6  553.76   20.11
  -1  -5  -6  548.17   20.21
   1   5  -6  535.58   19.87
   1   5  -6  490.20   17.56
  -1   5   6  564.17   20.84
  -1   5   5  182.37   10.15
   1   5  -5  176.04    9.67
   1  -5   5  176.97    9.63
  -1  -5  -5  172.86    9.55
   1   5  -5  164.01    8.41
  -1   5   4  941.96   29.89
   1   5  -4  945.37   29.44
   1  -5   4  910.85   29.07
   1   5  -4  874.67   27.74
  -1  -5  -4  923.43   29.00
  -1  -5  -3  665.95   22.36
   1   5  -3  663.96   22.98
  -1   5   3  684.24   23.32
   1   5  -3  663.91   22.13
   1  -5   3  672.25   22.77
  -1   5   2  437.72   16.96
  -1  -5  -2  430.16   16.05
   1   5  -2  431.55   16.88
   1   5  -2  440.65   16.40
  -1  -5  -1  300.64   11.62
   1   5  -1  299.15   12.57
  -1   5   1  319.70   12.83
   1   5  -1  318.32   12.48
   1   5   0  509.98   18.29
  -1   5   0  486.76   15.66
   1  -5   0  464.22   15.20
  -1  -5   0  482.17   16.83
   1  -5  -1  270.44   10.66
  -1  -5   1  300.60   12.62
   1   5   1  290.68   12.74
  -1   5  -1  272.21   10.22
   1   5   2  440.97   16.67
  -1  -5   2  453.69   16.48
  -1   5  -3  651.22   21.74
   1   5   3  681.09   22.53
  -1   5  -3  596.00   18.87
  -1  -5   3  668.03   22.23
  -1  -5   4  924.42   28.44
  -1   5  -4  919.30   27.86
   1   5   4  964.47   28.98
  -1   5  -5  149.86    7.47
   1   5   5  178.02    9.62
  -1  -5   5  180.99    9.69
  -1   5  -5  173.61    9.02
  -1  -5   6  536.80   19.68
  -1   5  -6  511.86   18.47
   1   5   6  541.50   19.66
  -1   5  -6  482.83   16.95
  -1   5  -7   79.85    5.45
  -1  -5   7   84.63    6.58
  -1   5  -7   77.05    5.75
   1   5   7   88.49    6.69
   1   5   8   63.15    5.58
  -1   5  -8   48.95    4.52
  -1   5  -8   54.91    4.68
  -1  -5   8   63.46    5.85
  -1   5  -9  155.91    8.63
   1   5   9  172.18    9.76
  -1  -5   9  183.66   10.86
  -1   5  -9  162.27    9.10
  -1   5 -10   77.00    6.32
  -1  -5  10   98.30    7.99
   1   5  10   80.78    6.41
  -1   5 -11  238.18   12.35
   1   5  11  218.29    8.37
  -1  -5  11  224.30    8.20
  -1   5 -11  224.62    8.38
  -1  -5  11  224.05    8.20
  -1   5 -11  228.71    8.37
  -1   5 -12   74.24    4.20
  -1  -5  12   75.88    4.10
  -1   5 -12   77.19    4.19
  -1  -5  12   70.43    3.99
  -1  -5  12   68.91    3.92
   1   5  12   73.95    4.23
  -1   5 -12   62.98    3.86
  -1  -5  12   77.05    4.12
  -1   5 -12   75.29    4.18
   1   5  12   89.14    8.11
  -1   5 -12   77.40    6.94
  -1  -5  12   87.32    8.05
  -1  -5  13  189.79    7.62
  -1  -5  13  214.80    7.97
  -1   5 -13  214.79   12.59
   1  -5 -13  143.99    7.14
   1   5  13  234.75   14.04
  -1   5 -13  210.20    8.07
  -1   5 -13  186.40    7.63
  -1  -5  13  210.85    7.92
  -1   5 -13  217.16    8.17
   1   5  13  212.99    8.25
  -1  -5  13  262.92   14.91
  -1  -5  13  188.25    7.57
  -1  -5  13  213.59    7.97
  -1  -5  14  144.18   11.38
  -1  -5  14  130.89    5.98
  -1  -5  14  128.28    5.98
  -1   5 -14  132.74    6.15
  -1  -5  14  128.22    5.93
  -1  -5  14  130.89    5.99
  -1   5 -14  116.99    5.75
   1   5  14  134.40   10.60
   1   5  14  135.22    6.29
  -1  -5  14  123.78    5.80
  -1   5 -14  135.08    6.23
  -1   5 -14  134.80    6.26
   1  -5 -14  101.59    5.59
  -1  -5  15    7.14    1.27
  -1   5 -15    7.20    1.30
  -1  -5  15    6.29    1.15
  -1  -5  15    7.65    2.53
  -1  -5  15    5.03    1.11
  -1   5 -15    6.03    1.24
   1   5  15    5.82    2.16
   1  -5 -15    4.11    1.01
  -1  -5  15    6.04    1.18
  -1  -5  15    7.00    1.25
  -1   5 -15    6.29    1.28
  -1   5 -15    5.48    1.10
   1   5  15    7.29    1.35
   1   5  16   83.34    8.53
  -1  -5  16   87.62    4.94
  -1   5 -16   85.82    4.92
  -1  -5  16   84.42    4.82
  -1   5 -16   72.23    4.43
  -1  -5  16   85.15    4.83
  -1   5 -16   84.62    4.93
  -1  -5  16   82.22    4.75
   1  -5 -16   83.11    4.96
  -1   5 -16   87.61    5.02
  -1  -5  16   84.13    9.43
   1   5  16   81.31    4.96
  -1   5 -17   96.85    5.51
   1  -5 -17   94.48    5.54
  -1  -5  17   89.47    5.11
  -1   5 -17  102.67    5.56
  -1  -5  17  105.82    5.56
  -1  -5  17   91.79   10.12
  -1   5 -17  102.73    5.65
   1   5  17  101.02    5.68
  -1  -5  17  102.18    5.47
  -1  -5  17  100.45    5.50
  -1   5 -18   98.35    5.57
  -1  -5  18   85.81    5.02
  -1  -5  18  102.29    5.61
  -1  -5  18   98.68    5.47
   1   5  18   89.60    5.40
   1  -5 -18   92.18    5.58
  -1  -5  18   90.53   10.56
  -1   5 -18  100.24    5.67
   1   5  18   93.16    5.58
  -1  -5  18   92.39    5.32
  -1  -5  19  216.40    9.06
  -1  -5  19  210.74    8.89
   1   5  19  209.41    9.15
  -1  -5  19  183.34   15.69
  -1   5 -19  211.26    9.03
  -1  -5  19  182.93    8.24
   1   5  19  195.27    8.73
   1  -5 -19  210.02    9.26
  -1   5 -19  232.50    9.43
  -1  -5  19  211.81    8.94
  -1  -5  20  116.51    6.28
  -1   5 -20  116.18    6.33
  -1   5 -20  126.53    6.67
   1  -5 -20  113.64    6.51
  -1  -5  20  119.01    6.34
  -1  -5  20  117.04    6.35
  -1  -5  20   95.78   11.40
   1  -5 -20  120.39    6.45
  -1  -5  21   37.53    3.37
   1  -5 -21   35.35    3.37
  -1   5 -21   32.76    3.18
  -1  -5  21   35.72    3.27
   1  -5 -21   35.23    3.29
  -1  -5  21   40.74    3.53
  -1   5 -21   40.69    3.57
  -1  -5  22   24.02    2.69
  -1  -5  22   28.31    2.92
  -1  -5  22   23.53    2.68
   1  -5 -22   22.56    2.76
   1  -5 -22   28.38    2.96
  -1   5 -22   31.47    3.15
  -1   5 -22   21.80    2.56
  -1  -5  23   21.07    2.52
  -1   5 -23   21.60    2.42
   1  -5 -23   22.15    2.60
   1  -5 -23   21.79    2.62
  -1  -5  23   20.95    2.49
  -1   5 -23   24.02    2.79
  -1   5 -23   22.25    2.62
  -1  -5  23   21.09    2.50
   1  -5 -24   18.94    2.41
  -1   5 -24   17.48    2.11
  -1   5 -24   19.45    2.37
  -1  -5  24   17.03    2.24
  -1  -5  24   19.87    2.43
  -1  -5  24   17.94    2.21
  -1   5 -24   16.45    2.14
  -1   5 -24   18.48    2.39
   1  -5 -24   18.91    2.36
   1  -5 -25   12.28    1.94
   1  -5 -25   10.76    1.72
  -1  -5  25   12.13    1.81
  -1   5 -25   11.15    1.67
  -1   5 -25   13.47    2.02
  -1  -5  25   13.43    1.89
   1  -5 -25   14.80    2.01
  -1  -5  25   12.14    1.84
  -1   5 -25   12.93    2.01
  -1  -5  26   16.37    1.99
   1  -5 -26   19.41    2.28
  -1   5 -26   20.67    2.39
  -1   5 -26   15.26    1.98
  -1  -5  26   18.11    2.17
  -1   5 -26   19.61    2.38
  -1  -5  26   22.41    2.44
   1  -5 -26   19.34    2.30
  -1   5 -27   57.46    3.88
   1  -5 -27   52.49    3.75
  -1   5 -27   49.74    3.50
   1  -5 -27   56.46    3.82
  -1  -5  27   58.82    3.87
  -1   5 -27   59.91    4.04
   1   5  27   59.86    3.99
   1   5  28   32.87    2.67
  -1   5 -28   34.72    2.78
  -1  -5  28   34.54    2.67
  -1   5 -28   30.65    2.51
   1  -5 -28   28.50    2.44
   1   5  29    3.36    0.78
  -1   5 -29    3.34    0.80
  -1  -5  29    4.46    0.93
   1   6 -28    6.30    1.14
   1   6 -28    4.38    0.89
  -1  -6 -28    4.70    0.91
  -1  -6 -28    5.07    1.00
  -1   6  28    6.85    1.18
   1   6 -28    5.97    1.06
   1   6 -27    9.74    1.46
   1  -6  27    6.77    1.17
  -1  -6 -27    8.19    1.31
   1   6 -27   11.31    1.63
  -1   6  27    7.34    1.19
   1   6 -27    9.96    1.48
  -1  -6 -27    5.77    1.05
  -1  -6 -27   10.38    1.57
  -1  -6 -26   36.44    3.09
  -1  -6 -26   31.94    2.72
   1   6 -26   39.80    3.22
   1  -6  26   31.20    2.71
   1   6 -26   37.22    3.10
   1   6 -26   28.86    2.57
  -1  -6 -26   34.27    3.03
   1  -6  25    2.68    0.78
   1   6 -25    3.83    1.01
   1   6 -25    4.56    1.11
  -1  -6 -25    4.58    1.02
  -1  -6 -25    3.87    1.08
   1  -6  25    3.47    0.91
   1   6 -25    5.05    1.18
  -1  -6 -25    4.79    1.23
  -1  -6 -24   32.32    3.08
  -1  -6 -24   32.47    3.11
   1   6 -24   33.72    3.12
  -1  -6 -24   27.44    2.77
   1   6 -24   30.20    2.90
   1  -6  24   27.16    2.78
  -1  -6 -24   33.26    3.22
   1   6 -24   33.77    3.14
   1  -6  24   25.70    2.53
   1   6 -23   45.73    3.69
   1   6 -23   44.53    3.69
  -1  -6 -23   46.08    3.80
   1   6 -23   44.79    3.84
  -1  -6 -23   43.08    3.78
   1  -6  23   41.36    3.50
   1   6 -23   50.34    3.94
  -1  -6 -22  166.33    8.18
   1   6 -22  170.71    7.84
   1   6 -22  176.73    8.15
   1   6 -22  167.06    7.96
  -1  -6 -22  149.07    7.29
  -1  -6 -22  170.90    8.01
   1  -6  22  149.42    7.51
  -1  -6 -21   53.05    4.01
  -1  -6 -21   59.17    4.35
   1   6 -21   52.49    3.89
   1   6 -21   59.65    4.42
   1  -6  21   54.01    4.10
   1  -6  21   48.21    3.84
  -1  -6 -21   57.01    4.46
   1   6 -21   61.43    4.46
   1   6 -21   59.16    4.29
  -1  -6 -20   91.88    5.77
  -1  -6 -20   94.08    5.63
   1  -6  20   85.87    5.29
   1  -6  20   78.92    5.05
   1   6 -20   83.62    5.12
   1   6 -20   93.38    5.53
   1   6 -20   93.13    5.61
  -1  -6 -20   84.17    5.26
   1   6 -19  303.87   11.36
   1   6 -19  269.95   10.79
   1  -6  19  285.19   10.99
   1  -6  19  262.44   10.57
  -1  -6 -19  232.06   18.30
   1  -6  19  201.42   16.94
  -1  -6 -19  308.30   11.33
   1   6 -19  303.14   11.24
  -1  -6 -19  296.59   11.59
  -1  -6 -19  269.46   10.88
  -1  -6 -19  191.83   17.68
  -1  -6 -18   77.54    5.14
   1  -6  18   72.48    4.75
   1  -6  18   70.33    4.60
  -1  -6 -18   65.55    9.16
   1   6 -18   82.60    5.05
   1  -6  18   52.97    8.10
   1   6 -18   90.41    5.35
  -1  -6 -18   84.35    5.10
  -1  -6 -17   90.84   10.52
   1  -6  17   99.05    5.55
   1   6 -17  104.75    5.81
   1   6 -17   93.52    5.44
  -1  -6 -17  103.05    5.72
   1   6 -17  109.64    5.86
   1  -6  17   94.97   10.59
  -1  -6 -17   99.95    5.89
  -1   6  17   98.63    5.50
   1   6 -16  175.38    7.75
   1  -6  16  158.69    7.25
   1  -6  16  169.02    7.51
  -1  -6 -16  176.68    8.01
  -1  -6 -16  168.68   14.13
  -1   6  16  178.70    7.62
  -1  -6 -16  174.92    7.68
   1   6 -16  171.50    7.61
  -1   6  16  149.50    7.24
  -1   6  16  143.41    7.08
   1  -6  16  161.75   13.61
   1   6 -16  187.95    8.04
   1  -6  15  182.91    7.84
   1  -6  15  183.99   14.04
  -1  -6 -15  197.51    8.16
  -1   6  15  158.91    7.52
  -1  -6 -15  187.41    8.27
   1   6 -15  194.03    8.18
  -1  -6 -15  192.48   14.68
   1   6 -15  195.23    8.13
   1  -6  15  176.13    7.65
  -1   6  15  199.85    8.10
   1   6 -15  197.39    8.30
  -1   6  15  179.42    7.92
  -1   6  14   90.26    5.15
   1  -6  14  103.59   10.02
  -1  -6 -14   94.64    5.35
   1  -6  14   87.44    4.92
  -1   6  14   99.11    5.25
  -1  -6 -14   93.49    9.68
   1   6 -14   97.23    5.25
   1   6 -14  106.68    5.58
  -1   6  14   87.38    4.96
   1  -6  14   88.87    4.88
  -1  -6 -14   98.77    5.28
   1   6 -14   98.72    5.28
  -1   6  13  310.91   11.33
   1  -6  13  360.39   18.99
  -1   6  13  355.68   18.58
   1  -6  13  300.36   10.82
   1   6 -13  340.62   11.45
  -1  -6 -13  320.40   11.52
  -1  -6 -13  380.01   19.82
   1   6 -13  329.71   11.61
   1  -6  13  287.57   10.76
  -1  -6 -13  330.65   11.46
   1   6 -13  338.86   11.49
  -1   6  13  329.70   11.38
  -1   6  13  297.32   11.02
  -1  -6 -12  140.35    6.45
  -1  -6 -12  177.20   12.62
  -1   6  12  149.48    6.45
  -1   6  12  131.08    6.15
  -1   6  12  109.90    5.73
  -1  -6 -12  146.80    6.44
  -1   6  12  139.82    6.48
   1   6 -12  152.20    6.54
   1   6 -12  138.20    6.23
   1  -6  12  124.57    5.88
   1  -6  12  127.07    5.87
  -1   6  12  168.37   11.91
   1   6 -12  146.48    6.58
   1  -6  12  170.95   12.05
  -1  -6 -11  163.97    7.11
   1  -6  11  217.32   13.28
   1   6 -11  160.62    6.88
  -1   6  11  181.02    7.41
   1   6 -11  190.12    7.55
   1  -6  11  142.73    6.51
  -1   6  11  173.92    7.12
  -1  -6 -11  221.65   13.72
  -1   6  11  216.35   13.27
  -1   6  11  183.59    7.26
  -1  -6 -11  183.00    7.26
   1   6 -11  193.01    7.44
   1  -6  11  151.91    6.59
  -1   6  11  150.27    6.79
  -1   6  10  142.14    6.47
  -1   6  10  156.07    6.85
   1  -6  10  185.54   11.91
  -1   6  10  196.75   12.41
   1   6 -10  164.44    6.76
   1   6 -10  165.52    6.82
  -1  -6 -10  195.92   12.52
  -1   6  10  160.77    6.72
   1   6 -10  167.01    6.96
   1   6  -9   88.42    7.40
  -1   6   9   74.68    4.14
   1   6  -9   82.10    4.35
   1  -6   9   94.83    8.02
  -1  -6  -9   89.72    8.03
  -1   6   9   90.79    8.10
   1   6  -9   76.69    4.19
  -1  -6  -8  874.00   31.46
  -1   6   8  905.83   31.88
   1  -6   8  907.06   31.38
   1   6  -8  852.98   30.36
  -1  -6  -7  583.67   22.71
   1   6  -7  543.18   21.98
   1  -6   7  562.91   22.36
  -1   6   7  552.54   22.68
   1  -6   6 1159.59   36.82
  -1  -6  -6 1141.71   36.62
  -1   6   6 1147.76   37.35
   1   6  -6 1100.29   36.45
  -1   6   5   61.27    6.16
   1   6  -5   61.11    5.34
   1   6  -5   68.85    6.38
   1  -6   5   67.11    6.18
  -1  -6  -5   69.34    6.14
  -1   6   4  177.68   10.72
  -1  -6  -4  175.19   10.12
   1   6  -4  174.38    9.76
   1  -6   4  183.38   10.65
   1   6  -4  184.31   10.74
  -1   6   3  509.03   20.30
   1   6  -3  514.49   19.51
  -1  -6  -3  504.12   19.46
   1  -6   3  501.51   19.99
   1   6  -3  532.60   20.60
   1   6  -2  151.31    9.22
  -1  -6  -2  151.99    8.93
  -1   6   2  154.80    9.67
   1   6  -2  156.32    9.66
   1  -6   2  154.72    9.54
  -1   6   1  186.09   10.41
  -1  -6  -1  166.38    9.25
   1   6  -1  167.14   10.02
   1   6  -1  174.85    9.95
   1  -6   1  154.52    7.27
   1   6   0    1.55    1.20
   1   6   0    2.62    1.65
  -1  -6   0    1.26    0.78
   1  -6   0    1.13    0.65
   1  -6  -1  160.24    8.22
   1   6   1  179.03   10.43
   1   6   1  183.23   10.36
  -1  -6   1  179.48   10.14
   1   6   2  151.40    9.45
  -1  -6   2  154.25    9.27
   1   6   2  154.20    9.47
   1  -6  -2  144.87    7.90
  -1   6  -2  121.77    6.32
  -1   6  -3  507.91   18.93
   1  -6  -3  475.99   17.66
   1   6   3  505.68   19.68
  -1  -6   3  519.18   19.41
   1   6   3  505.67   19.53
  -1   6  -4  169.82    9.76
  -1  -6   4  186.91   10.57
  -1   6  -4  143.58    6.94
   1   6   4  177.39   10.40
   1   6   4  182.39   10.61
  -1  -6   5   62.12    5.86
  -1   6  -5   59.04    5.50
   1   6   5   63.76    6.00
  -1  -6   6 1123.41   35.81
  -1   6  -6 1049.47   34.03
   1   6   6 1118.09   35.64
  -1   6  -7  513.34   20.07
   1   6   7  539.58   21.55
  -1  -6   7  575.12   22.10
  -1  -6   8  876.79   30.42
   1   6   8  831.21   29.46
   1   6   8  902.17   31.29
  -1   6  -8  792.67   27.64
  -1   6  -9   80.67    4.31
   1   6   9   89.72    7.36
  -1   6  -9   78.30    4.25
  -1  -6   9   71.39    3.98
  -1   6  -9   85.00    6.52
  -1   6  -9   74.93    4.14
  -1   6  -9   77.17    4.17
   1   6   9   86.94    8.03
  -1   6  -9   78.31    4.37
  -1  -6   9   95.62    8.10
  -1  -6  10  149.75    6.38
  -1  -6  10  193.75   12.09
  -1  -6  10  141.31    6.24
  -1   6 -10  160.87    6.69
  -1   6 -10  154.98    6.61
  -1   6 -10  164.68    6.98
   1   6  10  192.43   12.35
  -1   6 -10  159.53    6.66
  -1   6 -10  160.96    6.74
  -1   6 -11  188.26    7.47
  -1   6 -11  142.81    6.68
  -1  -6  11  155.76    6.84
   1   6  11  219.75   13.59
  -1  -6  11  185.19    7.23
  -1  -6  11  227.88   13.64
  -1   6 -11  186.47    7.47
  -1  -6  11  181.15    7.17
  -1   6 -11  188.33    7.40
  -1   6 -11  187.47    7.41
  -1   6 -11  199.02    7.84
  -1  -6  11  176.78    7.10
  -1  -6  11  149.54    6.60
  -1  -6  11  190.71    7.33
  -1  -6  12  171.11   12.02
  -1   6 -12  145.59    6.46
  -1  -6  12  146.05    6.32
  -1   6 -12  132.55    6.12
  -1  -6  12  112.38    5.66
  -1  -6  12  134.77    6.08
  -1  -6  12  113.36    5.61
  -1  -6  12  145.73    6.30
  -1   6 -12  151.42    6.50
  -1   6 -12  151.81    6.78
  -1   6 -12  146.05    6.41
  -1   6 -12  145.21    6.44
  -1  -6  12  135.21    6.14
   1   6  12  162.60   11.85
  -1  -6  13  374.89   19.42
  -1   6 -13  310.36   11.25
   1   6  13  370.39   19.35
  -1  -6  13  325.44   11.33
  -1   6 -13  328.18   11.54
  -1  -6  13  337.59   11.40
  -1   6 -13  340.48   11.73
  -1  -6  13  335.54   11.42
  -1  -6  13  323.42   11.24
  -1   6 -13  342.00   11.96
  -1  -6  13  287.18   10.90
  -1   6 -13  332.72   11.50
  -1   6 -14   98.35    5.34
  -1  -6  14   91.64    5.02
  -1  -6  14  101.08    5.27
  -1   6 -14   99.39    5.29
  -1   6 -14  101.22    5.59
  -1   6 -14   99.28    5.38
  -1  -6  14   92.60    5.11
  -1   6 -14  100.74    5.32
  -1  -6  14  101.75    5.28
  -1  -6  14  102.54   10.01
   1   6  14  100.00    9.71
  -1  -6  14   87.47    4.93
  -1   6 -15  187.88    8.10
   1   6  15  189.06   13.93
  -1  -6  15  184.96    7.90
   1   6  15  172.39    8.15
  -1  -6  15  177.79    7.76
  -1   6 -15  197.21    8.29
  -1   6 -15  198.98    8.55
  -1  -6  15  193.52    8.05
  -1  -6  15  195.74    8.08
  -1   6 -15  190.64    8.09
  -1   6 -15  203.54    8.40
  -1  -6  15  197.44    8.19
  -1  -6  15  191.90   14.52
   1  -6 -16  146.94    7.34
  -1   6 -16  180.91    7.89
  -1  -6  16  162.60    7.38
   1   6  16  176.55    8.02
  -1  -6  16  161.03    7.43
  -1  -6  16  175.73    7.66
  -1  -6  16  177.70    7.72
  -1   6 -16  181.47    7.98
  -1   6 -16  169.86    7.56
   1   6  16  162.40   13.03
  -1   6 -16  179.48    8.11
  -1  -6  16  169.80   14.14
  -1  -6  16  178.41    7.76
  -1  -6  17  101.59    5.58
  -1   6 -17  105.56    5.79
   1  -6 -17   90.10    5.45
  -1   6 -17  104.16    5.83
  -1   6 -17  107.59    6.06
  -1   6 -17   94.69    5.36
  -1  -6  17   87.46   10.28
   1   6  17   93.93    5.63
  -1  -6  17   97.24    5.47
  -1  -6  17  102.60    5.66
  -1  -6  17   94.94    5.41
   1  -6 -18   67.58    4.75
  -1  -6  18   81.47    4.99
  -1  -6  18   71.64    4.56
  -1  -6  18   80.21    4.92
  -1  -6  18   57.41    8.53
  -1   6 -18   84.51    5.20
  -1   6 -18   70.00    4.56
  -1   6 -18   83.13    5.31
   1   6  18   81.41    5.12
  -1   6 -18   82.42    5.13
  -1  -6  18   82.57    5.08
   1   6  19  262.94   10.84
  -1  -6  19  282.27   11.08
  -1   6 -19  288.32   11.22
  -1  -6  19  240.10   18.59
  -1   6 -19  309.50   11.52
  -1  -6  19  274.96   10.79
   1  -6 -19  253.83   10.84
  -1  -6  19  291.83   11.08
  -1   6 -19  299.38   11.62
  -1  -6  20   92.54    5.43
  -1   6 -20   93.56    5.62
  -1   6 -20   98.54    5.82
  -1  -6  20   87.62    5.39
   1  -6 -20   94.50    5.60
   1   6  20   77.77    5.06
  -1  -6  20   84.92    5.36
   1  -6 -20   80.61    5.32
  -1   6 -20   89.09    5.64
  -1   6 -21   55.27    4.29
  -1  -6  21   56.20    4.17
  -1   6 -21   58.99    4.34
  -1   6 -21   60.02    4.52
   1  -6 -21   50.87    4.11
  -1  -6  21   58.64    4.32
  -1  -6  21   52.48    3.98
   1  -6 -21   62.12    4.44
  -1   6 -22  168.98    8.11
  -1   6 -22  173.87    8.10
   1  -6 -22  146.19    7.54
  -1  -6  22  166.63    7.78
   1  -6 -22  167.25    7.86
  -1  -6  22  161.12    7.74
  -1  -6  22  158.44    7.52
  -1   6 -22  145.97    7.45
   1  -6 -23   39.94    3.53
  -1   6 -23   42.14    3.63
  -1  -6  23   40.25    3.50
  -1  -6  23   41.40    3.42
   1  -6 -23   49.33    3.88
  -1  -6  23   49.35    3.86
  -1   6 -23   46.14    3.87
  -1   6 -23   47.75    3.86
  -1   6 -23   44.74    3.62
   1  -6 -24   30.02    2.94
  -1  -6  24   33.70    3.08
  -1  -6  24   30.74    2.94
  -1   6 -24   29.47    2.89
  -1   6 -24   26.99    2.70
   1  -6 -24   27.78    2.84
  -1  -6  24   26.23    2.60
  -1   6 -24   29.75    3.05
  -1   6 -24   37.48    3.31
  -1  -6  25    4.76    1.18
  -1   6 -25    4.01    1.11
  -1   6 -25    3.72    0.89
  -1   6 -25    3.49    0.95
   1  -6 -25    4.26    1.07
  -1   6 -25    5.17    1.14
   1   6  25    4.19    1.16
   1  -6 -25    3.71    1.00
  -1  -6  25    5.51    1.32
  -1  -6  25    3.65    0.95
  -1   6 -26   41.22    3.29
   1   6  26   38.83    3.17
   1  -6 -26   38.26    3.13
  -1  -6  26   39.13    3.14
  -1   6 -26   39.43    3.21
   1  -6 -26   28.28    2.63
  -1  -6  27    9.58    1.46
  -1   6 -27   10.33    1.52
  -1   6 -27   10.01    1.55
   1   6  27    8.39    1.38
   1  -6 -27    8.21    1.33
   1   6  28    7.35    1.16
  -1   6 -28    6.20    1.10
  -1  -6  28    6.11    1.06
  -1   6 -28    6.13    1.11
   1   7 -28   12.10    1.46
  -1   7  27    3.27    0.91
   1   7 -27    2.03    0.62
   1   7 -27    3.32    0.84
  -1  -7 -27    1.82    0.57
  -1  -7 -27    2.93    0.76
   1   7 -27    3.06    0.76
   1   7 -26   12.10    1.72
   1   7 -26    9.45    1.38
   1   7 -26   15.44    1.88
  -1  -7 -26   12.64    1.64
   1   7 -26   12.01    1.61
  -1  -7 -26   12.22    1.64
  -1  -7 -26   12.93    1.74
  -1   7  26   14.45    1.86
  -1  -7 -25   21.46    2.33
  -1   7  25   16.97    1.94
   1   7 -25   24.19    2.42
  -1  -7 -25   23.58    2.37
  -1  -7 -25   26.92    2.58
   1  -7  25   20.24    2.12
   1   7 -25   22.08    2.35
   1   7 -25   27.23    2.60
   1   7 -24   13.51    1.89
  -1  -7 -24   12.96    1.91
   1   7 -24   10.95    1.72
  -1  -7 -24   11.15    1.63
   1  -7  24   12.23    1.74
  -1   7  24   11.24    1.64
  -1  -7 -24   16.40    2.12
   1  -7  24   11.15    1.60
   1   7 -24   13.98    1.93
   1   7 -23   11.21    1.78
  -1  -7 -23   13.30    1.97
   1  -7  23    7.98    1.48
  -1  -7 -23   11.52    1.69
   1   7 -23   13.89    2.00
   1   7 -23   12.47    1.88
  -1  -7 -23   11.75    1.90
  -1  -7 -22   17.45    2.19
  -1  -7 -22   19.40    2.40
   1   7 -22   19.60    2.40
   1   7 -22   17.64    2.35
   1   7 -22   16.48    2.07
   1   7 -22   20.15    2.42
   1  -7  22   17.20    2.17
  -1  -7 -22   17.88    2.34
   1   7 -21   17.77    2.21
   1   7 -21   14.69    2.08
   1   7 -21   17.86    2.34
   1   7 -21   17.35    2.30
  -1  -7 -21   15.78    2.10
  -1  -7 -21   14.58    2.13
   1  -7  21   17.73    2.33
  -1  -7 -21   16.89    2.28
   1   7 -21   15.84    2.30
   1   7 -20   20.25    2.53
   1   7 -20   22.22    2.66
  -1  -7 -20   17.43    2.38
   1   7 -20   22.27    2.52
   1   7 -20   17.06    2.37
   1   7 -20   19.42    2.33
  -1  -7 -20   20.97    2.52
   1  -7  20   19.19    2.33
  -1  -7 -20   20.98    2.52
   1  -7  19   21.62    2.52
  -1  -7 -19   23.15    2.68
   1   7 -19   19.21    2.54
   1   7 -19   21.15    2.50
  -1  -7 -19   21.20    2.64
   1   7 -19   23.82    2.78
   1   7 -19   22.86    2.61
  -1  -7 -19   21.68    2.60
   1  -7  18    0.58    0.46
  -1  -7 -18    0.21    0.73
   1   7 -18    1.23    0.87
  -1  -7 -18    0.40    0.62
   1  -7  18    0.12    1.66
   1   7 -18   -0.17    0.55
  -1  -7 -18   -2.41    1.89
  -1  -7 -18    3.37    2.24
   1   7 -18    0.32    0.44
   1   7 -18    0.01    0.98
  -1   7  17   46.64    3.70
   1   7 -17   44.90    3.87
  -1  -7 -17   48.66    4.00
  -1  -7 -17   32.27    6.58
   1  -7  17   41.20    7.16
   1   7 -17   53.91    4.07
   1   7 -17   46.32    3.70
  -1  -7 -17   39.97    7.26
   1   7 -17   54.34    4.02
   1  -7  17   47.38    3.71
  -1  -7 -17   52.90    4.02
   1   7 -17   56.76    4.21
   1   7 -16   18.14    2.33
  -1   7  16   17.09    2.17
   1  -7  16   15.73    4.30
   1   7 -16   19.31    2.32
  -1  -7 -16    9.75    3.28
   1   7 -16   18.47    2.32
   1  -7  16   17.28    2.13
   1  -7  16   18.46    2.17
   1   7 -16   19.25    2.29
  -1  -7 -16   16.39    2.23
  -1  -7 -16   20.50    2.40
  -1   7  16   17.00    2.13
   1   7 -15   41.35    3.42
  -1  -7 -15   41.71    3.54
   1   7 -15   40.04    3.52
  -1  -7 -15   45.78    3.58
   1  -7  15   44.70    3.41
   1   7 -15   48.07    3.73
  -1  -7 -15   42.15    7.02
   1  -7  15   40.42    3.30
  -1   7  15   41.59    3.47
   1  -7  15   35.04    6.30
   1   7 -15   39.40    3.33
  -1   7  15   38.60    3.27
  -1  -7 -14  121.98   11.92
  -1   7  14  120.18    6.31
   1   7 -14  140.82    6.74
  -1   7  14  116.50    6.08
   1   7 -14  117.96    6.35
   1  -7  14  116.35    5.96
   1   7 -14  123.03    6.19
   1   7 -14  131.42    6.43
  -1  -7 -14  120.67    6.36
   1  -7  14  122.40   11.56
   1  -7  14  121.49    6.02
  -1  -7 -14  134.72    6.49
  -1   7  13   17.92    2.11
  -1   7  13   20.13    2.32
   1   7 -13   22.04    2.41
   1   7 -13   18.49    2.26
   1  -7  13   23.89    4.96
   1   7 -13   19.67    2.16
   1   7 -13   20.17    2.29
  -1  -7 -13   18.51    2.17
   1  -7  13   18.57    2.06
  -1  -7 -13   22.13    4.83
  -1  -7 -13   19.00    2.25
   1  -7  13   17.38    1.99
  -1   7  13   15.51    1.96
   1   7 -12    0.16    0.25
   1   7 -12   -0.46    0.55
  -1   7  12    0.33    1.58
   1   7 -12    0.62    0.48
   1  -7  12    1.21    0.53
  -1  -7 -12    0.02    0.35
   1  -7  12    2.88    2.34
   1   7 -12   -0.09    0.65
  -1   7  12    1.31    0.67
   1   7 -12    0.09    0.43
  -1  -7 -12    0.61    0.43
  -1  -7 -12   -0.04    0.71
  -1   7  12    0.74    0.57
   1  -7  12    1.30    0.66
  -1   7  12    0.02    0.40
  -1   7  12    0.19    0.30
   1   7 -11  299.33   10.98
  -1  -7 -11  396.13   20.32
   1   7 -11  355.29   11.88
  -1   7  11  348.87   11.87
  -1   7  11  335.49   11.49
  -1  -7 -11  303.62   11.24
   1  -7  11  400.00   19.94
  -1  -7 -11  339.56   11.52
   1  -7  11  281.96   10.69
  -1   7  11  338.50   11.55
  -1   7  11  350.06   11.60
   1   7 -11  351.64   11.71
   1   7 -11  282.01   11.13
   1   7 -11  273.74   10.64
  -1   7  11  373.69   19.53
   1   7 -10  285.73   10.05
  -1   7  10  298.69   16.90
   1  -7  10  314.66   16.97
  -1  -7 -10  221.50    9.18
   1  -7  10  208.54    8.75
  -1  -7 -10  267.69    9.63
  -1  -7 -10  328.39   17.72
   1   7 -10  287.38    9.89
  -1   7  10  276.60    9.72
   1   7 -10  206.57    9.06
  -1   7  10  287.97   10.10
  -1   7  10  279.93    9.89
  -1   7  10  271.76    9.74
   1   7 -10  260.29    9.51
  -1   7  10  235.56    9.24
   1   7  -9   91.56    4.79
  -1  -7  -9  107.34    9.54
  -1  -7  -9   67.57    4.27
  -1   7   9   78.93    4.49
  -1   7   9   94.52    4.98
  -1   7   9   96.40    5.06
  -1   7   9  114.49    9.82
  -1   7   9   74.65    4.43
   1   7  -9   95.22    4.89
   1  -7   9  111.69    9.48
  -1  -7  -9   87.14    4.68
   1   7  -9   95.17    4.87
  -1   7   9   99.03    4.99
  -1   7   9   95.25    4.86
   1   7  -9   99.62    5.09
  -1   7   8   41.23    3.01
   1   7  -8   35.87    2.76
   1   7  -8   25.80    2.39
   1   7  -8   40.15    2.96
  -1   7   8   30.64    2.62
   1   7  -8   37.91    2.91
  -1  -7  -8   35.34    2.73
   1   7  -8   35.43    2.77
   1  -7   8   48.78    5.99
  -1   7   8   39.14    3.00
  -1   7   8   31.29    2.60
  -1   7   8   40.40    3.04
  -1  -7  -8   47.04    6.00
  -1   7   8   33.03    2.65
  -1   7   8   42.68    5.87
  -1   7   8   39.60    2.98
   1  -7   7  170.67   11.47
  -1   7   7  138.32    6.20
   1   7  -7  137.46    6.21
  -1   7   7  181.18   11.96
  -1   7   7  140.63    6.34
  -1  -7  -7  171.83   11.51
  -1   7   7  145.75    6.38
  -1   7   7  145.95    6.41
   1   7  -7  165.17   11.32
   1   7  -7  137.39    6.22
   1   7  -6   72.85    4.14
  -1   7   6   88.54    8.07
  -1   7   6   71.99    4.08
  -1  -7  -6   82.53    7.62
  -1   7   6   74.34    4.21
   1   7  -6   75.15    4.09
   1   7  -6   88.39    7.97
   1   7  -6   69.92    4.07
   1  -7   6   96.43    8.33
  -1   7   6   73.84    4.15
  -1   7   6   75.69    4.21
  -1   7   5   48.75    3.29
   1   7  -5   48.31    3.15
   1   7  -5   54.79    5.56
   1   7  -5   61.09    6.38
  -1   7   5   49.10    3.26
   1   7  -5   49.60    3.26
   1   7  -5   48.56    3.24
  -1   7   5   63.09    6.65
   1  -7   5   60.49    6.45
  -1   7   5   49.05    3.25
  -1   7   5   46.25    3.15
  -1  -7  -5   58.96    6.15
   1   7  -4   87.38    7.35
   1   7  -4  100.10    8.43
  -1  -7  -4   96.31    7.91
   1  -7   4  100.39    8.35
  -1   7   4   99.63    8.39
   1   7  -3  104.44    8.15
  -1   7   3  100.38    8.37
   1  -7   3  106.98    8.52
  -1  -7  -3  100.97    7.89
   1   7  -3  101.29    8.45
   1  -7   2  224.28   12.88
  -1  -7  -2  201.57   11.49
   1   7  -2  203.30   11.97
   1   7  -2  212.01   12.58
   1  -7   1   11.87    2.49
   1   7  -1   14.08    3.13
  -1  -7  -1   12.47    2.56
   1   7  -1   19.57    3.55
  -1  -7   0   76.63    7.00
   1  -7   0   62.81    5.00
   1   7   0   79.22    7.20
   1   7   0   84.32    7.38
   1   7   1   14.44    3.12
   1  -7  -1   11.85    2.15
  -1  -7   1   12.92    2.85
   1   7   1   14.63    3.13
   1  -7  -2  191.12   10.36
   1   7   2  212.28   12.46
   1   7   2  212.98   12.49
  -1  -7   2  214.06   12.35
   1   7   3   99.48    8.37
   1   7   3  104.27    8.63
  -1   7  -3   99.41    8.13
   1  -7  -3   92.41    7.12
   1   7   4   98.13    8.29
  -1  -7   4  103.52    8.34
   1   7   4   94.43    8.19
  -1   7  -4   92.86    7.76
   1  -7  -4   92.41    7.30
  -1  -7   5   60.85    6.29
  -1   7  -5   55.00    3.45
  -1   7  -5   47.57    3.16
  -1   7  -5   48.51    3.25
   1  -7  -5   57.07    5.88
  -1   7  -5   52.76    3.38
   1   7   5   54.20    6.16
   1   7   5   52.35    3.37
  -1   7  -5   55.95    5.91
   1   7   5   52.49    6.08
   1   7   5   49.29    3.26
   1  -7  -6   86.09    7.58
  -1   7  -6   67.73    3.97
  -1   7  -6   77.99    4.26
  -1   7  -6   69.01    4.01
  -1   7  -6   71.81    4.11
  -1   7  -6   70.09    3.97
   1   7   6   84.80    7.82
   1   7   6   70.65    4.08
  -1   7  -6   76.38    4.22
  -1   7  -6   81.18    7.10
   1   7   6   87.10    7.87
   1   7   6   66.89    3.96
  -1  -7   6   91.20    7.88
  -1   7  -6   71.23    4.06
   1   7   7  141.41    6.23
  -1  -7   7  157.60   10.86
  -1   7  -7  131.65    6.14
  -1   7  -7  137.29    6.08
  -1   7  -7  140.53    6.17
  -1   7  -7  139.93    6.16
   1   7   7  159.38   10.89
  -1  -7   7  122.78    5.64
  -1   7  -7  154.05    6.43
   1   7   7  165.00   11.38
  -1   7  -7  147.57    9.85
  -1   7  -7  143.58    6.27
  -1   7  -7  126.41    5.91
  -1   7  -8   38.12    2.98
  -1  -7   8   31.55    2.57
  -1  -7   8   32.96    2.57
  -1   7  -8   39.53    2.98
   1   7   8   38.11    2.94
  -1   7  -8   35.95    4.62
  -1   7  -8   38.47    2.91
   1   7   8   40.73    5.68
  -1   7  -8   41.06    2.99
  -1   7  -8   38.35    2.91
  -1  -7   8   47.38    5.98
  -1   7  -8   32.74    2.70
  -1   7  -8   39.99    2.98
   1   7   9   67.72    4.17
   1   7   9   99.81    5.13
  -1   7  -9   90.93    4.78
  -1   7  -9   99.45    5.07
  -1   7  -9   98.68    5.02
   1   7   9   71.12    4.31
  -1  -7   9   89.32    4.55
   1   7   9  116.54    9.89
  -1  -7   9  111.07    9.37
  -1   7  -9  100.73    5.22
  -1   7  -9   77.91    4.45
  -1  -7   9   98.73    4.85
  -1   7  -9   96.26    4.92
  -1  -7   9   86.77    4.58
  -1   7  -9   95.66    4.90
  -1   7 -10  286.81   10.14
   1   7  10  193.96    8.60
  -1   7 -10  286.94    9.84
  -1  -7  10  247.16    9.08
  -1   7 -10  284.00    9.94
  -1   7 -10  279.66    9.75
   1   7  10  215.17    9.04
   1   7  10  282.67   10.04
   1   7  10  328.94   17.73
  -1   7 -10  244.76    9.30
  -1  -7  10  323.23   17.14
  -1  -7  10  278.03    9.59
  -1  -7  10  272.76    9.48
  -1   7 -10  281.79    9.85
  -1   7 -10  212.28    8.82
   1   7  10  238.49    9.27
  -1  -7  11  356.44   11.74
  -1  -7  11  337.06   11.55
  -1  -7  11  295.22   11.13
  -1   7 -11  297.56   11.19
  -1   7 -11  363.94   12.33
   1   7  11  397.83   20.34
  -1  -7  11  302.17   11.08
  -1   7 -11  353.27   11.93
   1   7  11  313.27   11.56
  -1   7 -11  356.73   12.03
  -1   7 -11  349.53   11.89
   1   7  11  359.54   12.24
  -1   7 -11  355.01   11.91
  -1  -7  11  388.33   19.82
  -1  -7  11  348.62   11.69
  -1  -7  12    0.56    0.55
  -1   7 -12   -0.01    0.41
  -1   7 -12   -0.09    0.46
  -1  -7  12    0.73    0.55
  -1   7 -12    0.60    0.44
   1   7  12    0.83    0.62
  -1   7 -12    0.30    0.35
  -1  -7  12    1.52    0.66
   1   7  12    0.66    1.48
  -1   7 -12   -0.95    0.47
   1   7  12    0.96    0.55
  -1  -7  12    0.97    0.55
  -1  -7  12   -0.68    1.47
  -1  -7  12    0.66    0.58
  -1  -7  13   22.06    4.97
   1   7  13   23.48    4.79
  -1  -7  13   19.46    2.16
  -1   7 -13   21.07    2.34
  -1  -7  13   22.47    2.32
  -1  -7  13   19.85    2.18
  -1   7 -13   20.29    2.30
  -1   7 -13   21.59    2.33
   1   7  13   21.61    2.39
  -1  -7  13   21.46    2.27
   1   7  13   18.44    2.26
  -1   7 -13   19.56    2.34
   1   7  14  130.10    6.68
  -1   7 -14  133.44    6.58
  -1  -7  14  121.23   11.67
  -1   7 -14  131.91    6.49
  -1   7 -14  125.12    6.33
  -1   7 -14  132.84    6.74
  -1  -7  14  123.99    6.17
  -1  -7  14  130.12    6.33
  -1  -7  14  130.73    6.30
  -1  -7  14  115.85    6.06
   1   7  14  110.96   10.95
  -1  -7  15   41.86    3.34
   1   7  15   38.42    6.46
  -1  -7  15   41.44    3.35
  -1   7 -15   40.85    3.42
  -1  -7  15   41.55    3.37
  -1   7 -15   41.46    3.60
  -1  -7  15   41.40    3.35
   1   7  15   45.94    3.74
  -1   7 -15   43.13    3.48
  -1  -7  15   34.93    6.24
  -1   7 -15   44.59    3.63
   1   7  16   16.92    2.30
  -1  -7  16   18.02    2.22
   1   7  16   16.45    4.26
  -1  -7  16   17.13    2.18
  -1   7 -16   19.17    2.35
  -1  -7  16   17.67    4.72
  -1   7 -16   19.23    2.39
  -1   7 -16   20.53    2.36
  -1  -7  16   21.83    2.48
  -1   7 -16   18.52    2.24
  -1  -7  16   17.19    2.09
   1   7  17   52.59    4.16
  -1  -7  17   52.45    3.95
  -1  -7  17   42.85    7.20
  -1   7 -17   52.92    3.96
  -1   7 -17   53.05    4.05
  -1   7 -17   52.67    4.08
  -1  -7  17   52.69    3.96
  -1  -7  17   51.09    3.93
  -1   7 -17   51.78    4.12
  -1   7 -18    0.46    0.61
  -1  -7  18    1.06    0.62
  -1   7 -18    0.34    0.63
  -1   7 -18    0.50    0.70
  -1  -7  18    0.61    0.56
  -1   7 -18    0.09    0.70
  -1  -7  18    2.10    1.74
  -1  -7  18    0.46    0.40
   1   7  18    0.46    0.56
   1   7  19   21.07    2.52
  -1   7 -19   24.63    2.80
   1  -7 -19   24.89    2.87
  -1   7 -19   19.74    2.33
  -1   7 -19   22.85    2.74
  -1   7 -19   22.63    2.64
  -1  -7  19   23.19    2.60
  -1  -7  19   22.57    2.66
   1   7  20   18.13    2.44
   1   7  20   15.51    2.14
  -1   7 -20   21.43    2.59
  -1  -7  20   17.85    2.29
   1  -7 -20   20.06    2.55
  -1   7 -20   19.67    2.52
  -1  -7  20   19.56    2.42
  -1   7 -20   23.12    2.72
  -1   7 -20   18.11    2.47
  -1   7 -21   18.77    2.49
  -1   7 -21   17.65    2.33
   1  -7 -21   17.50    2.34
   1   7  21   13.40    1.90
  -1  -7  21   18.86    2.31
  -1  -7  21   17.95    2.29
  -1   7 -21   18.17    2.41
   1   7  21   13.65    2.15
  -1   7 -21   17.94    2.39
  -1  -7  22   17.61    2.19
   1   7  22   17.65    2.35
  -1   7 -22   17.66    2.36
  -1   7 -22   19.82    2.47
  -1   7 -22   17.89    2.27
  -1   7 -22   19.30    2.45
  -1  -7  22   18.57    2.38
   1  -7 -22   18.59    2.34
   1   7  23   12.42    1.91
   1  -7 -23   10.32    1.73
  -1   7 -23   12.27    1.89
  -1  -7  23   12.64    1.86
  -1   7 -23   12.96    1.93
  -1  -7  23   14.04    1.92
  -1   7 -23   12.09    1.83
   1  -7 -23   11.12    1.69
  -1   7 -23   12.94    2.01
   1  -7 -24   12.08    1.67
  -1   7 -24   13.55    1.84
  -1   7 -24   14.50    2.07
  -1  -7  24   14.07    1.96
  -1  -7  24   13.40    1.78
   1  -7 -24   13.50    1.92
  -1   7 -24   13.29    1.92
   1   7  24   13.78    1.96
  -1   7 -24   12.29    1.82
   1   7  25   23.82    2.44
  -1   7 -25   25.99    2.61
  -1   7 -25   23.21    2.33
   1  -7 -25   27.99    2.67
  -1   7 -25   26.65    2.62
  -1   7 -25   24.43    2.44
  -1  -7  25   21.22    2.21
  -1  -7  25   24.86    2.50
  -1   7 -26   13.64    1.75
  -1  -7  26   13.52    1.73
   1  -7 -26   14.58    1.86
   1  -7 -26   11.11    1.50
   1   7  26   10.96    1.54
  -1   7 -26    8.74    1.32
  -1   7 -26   11.93    1.68
  -1  -7  27    4.52    0.97
   1   7  27    1.98    0.62
  -1   7 -27    3.04    0.82
  -1   7 -27    3.38    0.85
   1  -7 -27    2.04    0.61
   1   7  27    4.18    0.96
   1   7  28   12.00    1.47
   1   8 -27   15.74    1.64
   1   8 -26    2.38    0.70
  -1  -8 -26    2.03    0.67
   1   8 -26    2.93    0.78
  -1   8  26    3.16    0.81
   1   8 -26    2.35    0.70
  -1  -8 -26    2.40    0.64
   1   8 -25    8.82    1.38
   1   8 -25    9.30    1.44
   1   8 -25    5.28    1.03
   1   8 -25    9.88    1.54
  -1  -8 -25    7.90    1.30
  -1   8  25    9.78    1.54
  -1  -8 -25   11.36    1.63
   1  -8  24   25.12    2.32
   1   8 -24   36.55    3.03
  -1  -8 -24   36.20    3.05
  -1  -8 -24   33.90    2.89
  -1  -8 -24   23.30    2.26
   1   8 -24   26.78    2.53
  -1   8  24   36.38    3.09
   1   8 -24   34.52    3.02
   1   8 -24   33.87    2.90
   1   8 -23   24.37    2.59
   1   8 -23   24.29    2.58
   1   8 -23   20.78    2.30
  -1  -8 -23   18.64    2.14
  -1  -8 -23   23.00    2.48
  -1   8  23   26.48    2.69
  -1  -8 -23   16.37    2.04
  -1   8  22   18.86    2.35
   1   8 -22   17.97    2.23
  -1  -8 -22   18.05    2.21
  -1  -8 -22   22.68    2.52
   1   8 -22   24.86    2.70
  -1  -8 -22   19.67    2.28
   1   8 -22   23.97    2.61
  -1  -8 -22   23.12    2.60
   1   8 -22   19.70    2.21
   1   8 -21  103.25    5.84
  -1   8  21  107.34    6.09
   1   8 -21  102.59    5.87
  -1  -8 -21   84.18    5.31
  -1  -8 -21   98.20    5.63
   1  -8  21   84.05    5.11
   1   8 -21   84.48    5.32
  -1  -8 -21  106.05    5.89
   1   8 -21   94.56    5.42
   1   8 -20   53.26    4.04
  -1  -8 -20   56.08    4.19
  -1  -8 -20   59.77    4.36
   1   8 -20   48.31    3.94
  -1  -8 -20   48.15    3.94
   1   8 -20   62.86    4.47
   1   8 -20   59.13    4.36
   1  -8  20   51.89    3.90
   1  -8  19  162.71    7.75
  -1  -8 -19  189.15    8.43
   1   8 -19  184.06    8.30
   1   8 -19  198.79    8.70
   1   8 -19  153.90    7.89
   1   8 -19  194.30    8.62
  -1  -8 -19  192.87    8.56
   1   8 -19  163.12    7.78
  -1  -8 -19  158.58    7.98
   1   8 -18  214.81    9.31
   1   8 -18  216.25    9.20
   1  -8  18  187.62    8.56
  -1   8  18  177.24    8.37
   1   8 -18  226.04    9.46
  -1  -8 -18  218.08    9.28
  -1  -8 -18  223.23    9.38
   1   8 -18  193.46    8.62
  -1  -8 -18  188.34    8.82
   1   8 -18  190.17    8.89
  -1  -8 -17  161.75    7.69
   1   8 -17  137.91    6.99
   1   8 -17  158.41    7.61
   1   8 -17  160.32    7.56
  -1  -8 -17  135.13    7.17
   1   8 -17  163.88    7.75
   1  -8  17  135.53    6.93
  -1   8  17  144.61    7.22
   1   8 -17  142.87    7.36
   1  -8  17  141.52    7.01
   1   8 -16  278.68   10.81
  -1  -8 -16  313.59   11.60
   1   8 -16  322.63   11.81
   1   8 -16  315.99   11.55
   1   8 -16  312.77   11.62
  -1   8  16  268.55   10.79
  -1  -8 -16  251.28   10.83
   1  -8  16  275.56   10.81
  -1   8  16  282.80   11.14
   1   8 -16  270.23   11.12
   1  -8  16  212.96   17.48
  -1  -8 -16  249.77   19.29
   1  -8  16  287.12   10.93
   1   8 -15   12.13    1.93
  -1   8  15    5.78    1.22
  -1  -8 -15    5.04    2.58
  -1  -8 -15    8.77    1.68
  -1   8  15   12.15    1.93
  -1  -8 -15    9.15    1.63
   1   8 -15    8.83    1.47
   1   8 -15   12.31    1.95
   1  -8  15    1.55    1.48
   1  -8  15    8.19    1.49
  -1   8  15    6.34    1.38
   1  -8  15    8.87    1.52
   1   8 -15    5.15    1.23
   1   8 -15    9.02    1.65
  -1  -8 -14   40.70    3.52
  -1   8  14   45.93    3.78
   1   8 -14   50.63    3.88
   1   8 -14   52.00    3.90
  -1   8  14   44.85    3.61
  -1  -8 -14   52.76    3.96
   1  -8  14   46.03    3.53
   1   8 -14   48.14    3.84
  -1   8  14   41.76    3.41
   1  -8  14   43.81    3.46
  -1  -8 -14   42.22    7.21
   1   8 -14   41.92    3.39
   1   8 -14   45.46    3.74
   1  -8  14   47.62    7.54
  -1   8  14   44.49    3.53
  -1   8  13    4.32    1.09
  -1   8  13    3.38    0.91
  -1   8  13    3.96    1.13
   1   8 -13    4.05    0.99
  -1  -8 -13    4.15    1.10
   1  -8  13    4.09    0.99
  -1  -8 -13    3.33    0.88
   1   8 -13    4.31    1.18
   1   8 -13    3.21    0.99
  -1   8  13    5.18    1.28
  -1   8  13    3.34    0.94
   1   8 -13    3.45    0.90
   1  -8  13    0.98    1.37
  -1  -8 -13    1.82    1.03
   1  -8  13    3.16    0.91
  -1   8  12   80.46    4.89
  -1  -8 -12   81.71    4.91
  -1   8  12   79.33    4.86
   1  -8  12   66.95    4.33
   1   8 -12   73.89    4.73
   1   8 -12   86.62    5.15
  -1  -8 -12   65.33    4.44
   1   8 -12   78.02    4.69
  -1   8  12   80.14    4.94
  -1  -8 -12   83.25    9.73
   1  -8  12   81.71    4.71
  -1   8  12   83.60    5.06
  -1   8  12   76.52    4.70
   1  -8  12   81.03    9.48
   1   8 -12   81.11    4.86
  -1   8  11  168.54    7.61
  -1  -8 -11  168.54    7.48
  -1   8  11  175.79    7.81
  -1   8  11  178.48    7.80
  -1   8  11  167.88    7.56
   1  -8  11  183.87   14.12
   1   8 -11  171.79    7.51
  -1   8  11  155.88    7.22
   1  -8  11  143.64    6.80
   1  -8  11  146.63    6.91
   1   8 -11  177.69    7.63
  -1  -8 -11  182.67   14.28
   1   8 -11  179.62    7.89
   1   8 -10   11.67    1.64
  -1   8  10   11.51    1.65
  -1  -8 -10   13.15    1.81
  -1   8  10   14.71    2.01
  -1   8  10   14.77    1.89
   1   8 -10   15.18    1.99
   1   8 -10   13.13    1.80
   1  -8  10   11.09    3.22
  -1   8  10   13.39    1.80
  -1  -8 -10   14.03    3.75
   1   8 -10   16.36    1.97
  -1   8  10   13.46    1.85
  -1   8  10   15.65    2.02
  -1   8   9   11.54    1.65
   1  -8   9    8.49    2.60
   1   8  -9   11.77    1.68
  -1   8   9   12.17    1.69
   1   8  -9   10.39    1.54
  -1   8   9    8.85    1.45
   1   8  -9   10.54    1.61
  -1  -8  -9   10.09    3.35
  -1   8   9   12.90    1.82
  -1   8   9    9.70    1.55
  -1   8   9   10.96    1.62
  -1  -8  -9   10.34    1.56
   1   8  -9   11.76    1.74
   1  -8   8   68.64    7.79
  -1   8   8   58.35    3.97
  -1  -8  -8   54.45    3.63
   1   8  -8   58.94    3.92
   1   8  -8   59.76    3.92
   1   8  -8   61.63    3.97
  -1   8   8   61.74    4.02
  -1   8   8   57.06    3.82
  -1   8   8   63.60    4.07
  -1   8   8   43.92    3.35
  -1  -8  -8   61.81    7.48
  -1   8   8   57.60    3.88
  -1   8   8   54.94    3.80
   1   8  -8   55.13    3.74
  -1   8   7   49.40    3.60
  -1   8   7   53.61    3.66
  -1   8   7   47.15    3.40
  -1   8   7   50.12    3.52
  -1  -8  -7   59.63    7.20
   1  -8   7   66.21    7.58
   1   8  -7   54.29    3.69
  -1   8   7   62.14    7.40
   1   8  -7   51.12    3.55
  -1   8   7   54.55    3.72
  -1   8   7   56.82    3.76
   1   8  -7   51.79    3.61
  -1   8   7   54.81    3.73
  -1  -8  -7   41.22    3.10
   1   8  -7   50.39    3.56
   1   8  -6   62.94    3.96
  -1   8   6   86.96    4.76
   1   8  -6   86.92    4.78
   1   8  -6   90.63    4.81
  -1   8   6   75.43    4.47
  -1   8   6   88.23    4.77
   1  -8   6  106.70    9.57
  -1   8   6   88.57    4.83
  -1   8   6   82.23    4.59
   1   8  -6   74.33    4.42
  -1   8   6   91.08    4.91
  -1  -8  -6  103.44    9.22
   1   8  -6   90.43    4.86
  -1   8   6   87.50    4.80
   1   8  -6   62.49    3.95
   1   8  -5  146.82    6.66
   1   8  -5  179.53    7.37
   1   8  -5  175.03    7.25
  -1   8   5  170.90    7.24
   1   8  -5  150.96    6.76
  -1   8   5  175.62    7.26
   1   8  -5  206.07   13.43
  -1   8   5  174.84    7.41
  -1   8   5  165.80    7.09
   1   8  -5  175.17    7.30
  -1   8   5  178.06    7.35
  -1  -8  -5  180.97   12.40
  -1   8   5  183.04    7.38
   1  -8   5  221.44   13.92
   1   8  -5  130.01    6.47
  -1   8   5  178.94    7.36
   1   8  -5  178.48    7.36
   1   8  -5  179.96    7.26
   1  -8   4  116.03    9.95
  -1   8   4  100.55    5.15
  -1   8   4  101.82    5.26
   1   8  -4  104.01    5.30
   1   8  -4  104.12    5.27
   1   8  -4   92.34    4.86
  -1   8   4   97.88    5.10
   1   8  -4   84.04    4.67
   1   8  -4  103.51    5.27
   1   8  -4  105.90    5.27
  -1  -8  -4  113.26    9.24
   1   8  -4  106.72    5.22
  -1   8   4  106.82    5.41
   1   8  -4  119.86    9.99
  -1   8   4  106.50    5.28
  -1   8   4  106.85    5.31
   1   8  -4  113.87    9.18
   1   8  -4  103.85    5.21
  -1   8   4  104.13    5.21
   1   8  -3   17.84    1.93
   1   8  -3   21.10    2.16
  -1   8   3   18.41    2.00
  -1   8   3   19.44    2.06
   1   8  -3   18.09    2.00
  -1  -8  -3   15.78    3.31
  -1   8   3   20.31    2.07
   1   8  -3   18.23    1.93
   1   8  -3   14.02    1.67
   1   8  -3   21.27    4.19
  -1   8   3   18.12    1.97
   1   8  -3   14.96    1.78
  -1   8   3   21.62    2.15
   1  -8   3   20.31    4.05
   1   8  -3   17.33    1.94
   1   8  -3   14.10    1.68
   1   8  -3   20.08    2.07
   1   8  -3   20.16    3.92
  -1   8   3   20.18    2.15
  -1   8   3   18.46    1.98
   1   8  -3   19.86    2.12
   1  -8   2  136.01   10.56
  -1   8   2  109.76    5.35
  -1   8   2  108.84    5.32
   1   8  -2  124.73    9.85
   1   8  -2  114.16    5.42
   1   8  -2  125.98   10.06
   1   8  -2  107.79    5.38
  -1   8   2  110.75    5.46
   1   8  -2  100.50    5.11
  -1  -8  -2  126.26    9.32
   1   8  -2  115.90    5.43
  -1   8   2  111.02    5.42
   1   8  -2   90.57    4.86
  -1   8   2  112.23    5.38
  -1   8   2  106.21    5.28
   1   8  -2  101.01    5.21
   1   8  -2  103.79    5.23
   1   8  -1   34.36    4.96
   1   8  -1   28.67    2.52
   1   8  -1   25.86    2.38
  -1   8   1   29.82    2.54
   1   8  -1   26.33    2.36
  -1  -8  -1   30.11    4.84
   1   8  -1   27.33    2.41
  -1   8   1   30.14    2.56
   1   8  -1   26.03    2.34
   1   8  -1   27.15    2.42
  -1   8   1   29.51    2.58
   1   8  -1   32.07    5.01
  -1   8   1   26.44    2.36
  -1   8   1   28.34    2.53
   1  -8   1   38.49    5.41
  -1   8   1   29.54    2.53
  -1  -8   0   35.27    5.17
   1   8   0   30.27    2.55
  -1   8   0   28.23    2.51
   1   8   0   36.60    5.24
   1   8   0   29.99    2.58
  -1   8   0   25.61    2.36
   1   8   0   37.73    5.40
  -1   8   0   31.70    2.63
   1   8   0   24.79    2.26
  -1   8   0   31.47    2.61
   1   8   0   27.08    2.38
  -1   8   0   29.00    2.49
   1   8   0   28.21    2.44
   1   8   0   30.13    2.52
  -1   8   0   31.77    2.61
  -1   8   0   28.20    2.45
  -1   8  -1   27.57    2.46
  -1   8  -1   24.57    2.29
  -1  -8   1   32.80    5.03
   1   8   1   31.75    2.60
   1   8   1   26.95    2.39
  -1   8  -1   31.32    2.59
   1   8   1   28.49    2.48
   1   8   1   36.83    5.29
  -1   8  -1   29.11    2.51
   1   8   1   30.76    2.58
   1   8   1   33.20    5.04
  -1   8  -1   35.18    2.76
  -1   8  -1   28.73    2.49
   1   8   1   28.69    2.52
  -1   8  -1   30.86    2.56
  -1   8  -1   31.58    2.65
  -1   8  -2   93.42    4.96
  -1   8  -2  111.12    5.33
   1   8   2   99.06    5.08
   1   8   2  104.16    5.20
  -1   8  -2  103.37    5.21
  -1   8  -2   95.17    5.02
   1   8   2  108.61    5.38
   1   8   2  107.67    5.28
  -1   8  -2  106.09    5.24
  -1   8  -2  102.83    5.16
  -1   8  -2  115.13    5.46
   1   8   2  134.68   10.38
  -1   8  -2  109.38    5.37
   1   8   2  118.64    9.81
  -1  -8   2  129.16   10.10
  -1   8  -2  109.24    5.35
   1   8   2  110.53    5.33
  -1   8  -2  131.57   10.01
   1   8   3   18.93    2.01
   1  -8  -3   21.88    3.46
   1   8   3   20.10    2.08
  -1   8  -3   21.55    2.17
  -1   8  -3   19.65    2.06
  -1   8  -3   17.47    1.95
  -1   8  -3   16.88    1.94
   1   8   3   21.56    2.18
  -1  -8   3   26.91    4.60
  -1   8  -3   20.25    2.05
  -1   8  -3   20.04    2.11
  -1   8  -3   22.55    2.25
  -1   8  -3   15.48    1.79
   1   8   3   19.38    2.03
  -1   8  -3   20.46    4.06
   1   8   3   21.50    4.18
  -1   8  -3   19.33    2.05
  -1  -8   3   14.36    1.71
  -1   8  -3   20.26    2.12
   1   8   3   23.30    4.32
   1   8   3   22.61    2.25
   1   8   4  105.30    5.29
  -1   8  -4   97.15    5.09
  -1   8  -4  103.85    5.22
  -1   8  -4  113.53    9.36
   1   8   4  103.63    5.27
  -1  -8   4  129.36   10.24
  -1   8  -4  103.45    5.28
  -1   8  -4  110.88    5.37
  -1   8  -4  102.73    5.11
  -1  -8   4   80.09    4.54
  -1   8  -4  107.07    5.34
   1   8   4  103.98    5.21
   1  -8  -4  110.34    8.50
  -1   8  -4   97.43    4.99
   1   8   4  129.90   10.29
   1   8   4   97.07    5.06
   1   8   4  115.90    9.75
  -1  -8   4   85.94    4.69
  -1   8  -4  101.14    5.13
   1   8   4  101.02    5.14
  -1   8  -4  104.06    5.26
  -1   8  -4   98.53    5.06
  -1   8  -5  181.26    7.27
  -1   8  -5  172.77    7.33
  -1   8  -5  196.73   12.60
   1   8   5  166.37    7.09
  -1  -8   5  206.16   13.25
  -1   8  -5  174.27    7.32
   1   8   5  181.17    7.45
   1   8   5  202.63   13.29
  -1   8  -5  162.50    7.01
  -1  -8   5  139.94    6.61
  -1   8  -5  168.91    7.27
  -1   8  -5  177.10    7.25
   1   8   5  179.67    7.37
   1   8   5  205.98   13.42
  -1   8  -5  181.73    7.51
  -1   8  -5  180.98    7.42
  -1   8  -5  160.22    7.09
   1  -8  -5  196.85   12.13
   1   8   5  166.24    7.23
   1   8   5  178.69    7.37
  -1   8  -5  176.63    7.36
  -1   8  -5  192.44    7.61
  -1  -8   5  142.49    6.61
   1   8   6   81.06    4.55
   1   8   6   87.59    4.81
  -1   8  -6   85.27    4.75
  -1   8  -6   92.88    5.00
   1   8   6   88.06    4.80
  -1   8  -6   87.47    4.80
  -1   8  -6   87.35    4.72
  -1  -8   6   66.67    4.08
   1   8   6   79.68    4.60
  -1  -8   6   72.97    4.29
  -1   8  -6   93.83    4.98
   1  -8  -6  101.87    8.80
  -1   8  -6   85.03    4.74
   1   8   6   90.65    4.90
  -1   8  -6   76.07    4.39
  -1   8  -6   91.88    4.89
  -1   8  -6   97.06    8.51
  -1  -8   6   96.66    8.96
   1   8   6   94.96    8.94
  -1   8  -6   91.21    4.88
  -1   8  -7   59.70    3.87
   1   8   7   56.33    6.97
  -1   8  -7   53.04    3.69
  -1   8  -7   54.36    3.68
  -1   8  -7   51.07    3.60
  -1   8  -7   49.68    3.57
   1   8   7   53.63    3.69
   1  -8  -7   56.21    6.68
   1   8   7   51.35    3.68
   1   8   7   47.76    3.36
  -1   8  -7   49.07    6.04
  -1   8  -7   43.09    3.18
  -1   8  -7   54.43    3.65
  -1  -8   7   48.40    3.33
   1   8   7   53.44    3.68
  -1   8  -7   52.43    3.62
  -1  -8   7   56.57    7.00
  -1  -8   7   37.82    2.93
  -1   8  -7   51.81    3.56
   1   8   7   47.43    3.42
  -1  -8   7   49.63    3.38
   1   8   7   54.07    3.67
  -1   8  -8   65.57    4.08
   1   8   8   48.32    3.49
  -1  -8   8   54.79    3.64
  -1   8  -8   62.28    4.01
  -1   8  -8   62.00    4.09
  -1   8  -8   51.46    3.53
  -1  -8   8   54.46    3.59
  -1   8  -8   61.89    4.06
  -1   8  -8   63.72    4.12
   1   8   8   60.86    4.03
   1  -8  -8   59.43    7.18
  -1   8  -8   61.98    3.99
   1   8   8   61.63    4.07
   1   8   8   50.91    3.56
   1   8   8   64.35    4.11
  -1   8  -8   58.08    3.93
  -1   8  -8   55.20    3.76
   1   8   8   68.42    7.90
  -1   8  -8   58.10    6.46
  -1  -8   8   59.06    7.32
   1   8   8   62.52    4.09
  -1   8  -9    9.70    1.58
  -1   8  -9   10.83    1.60
   1  -8  -9    5.41    2.43
  -1   8  -9   14.13    1.94
  -1   8  -9   10.46    1.59
  -1   8  -9   10.07    1.59
  -1  -8   9   10.03    1.46
  -1  -8   9   10.20    1.51
  -1  -8   9    8.86    2.82
   1   8   9   11.99    1.77
   1   8   9    8.85    1.51
  -1   8  -9    9.29    1.41
   1   8   9    9.96    3.02
  -1   8  -9   12.54    1.75
  -1   8  -9   11.97    1.72
   1   8   9    9.89    1.55
   1   8   9    8.78    1.39
  -1   8 -10   15.62    1.97
  -1   8 -10   14.76    1.98
  -1   8 -10   15.22    1.94
  -1  -8  10   16.61    1.97
  -1   8 -10   12.68    1.77
  -1   8 -10   14.93    1.92
  -1   8 -10   15.19    1.97
   1   8  10   10.95    1.59
   1  -8 -10   12.00    3.56
  -1  -8  10   16.19    1.92
  -1  -8  10   11.60    3.49
   1   8  10    9.55    3.19
   1   8  10   13.05    1.80
   1   8  10   15.27    2.01
  -1  -8  10   12.26    1.65
   1   8  10   13.79    1.90
  -1   8 -10   11.66    1.65
  -1   8 -10   13.52    1.87
  -1   8 -11  176.85    7.69
  -1  -8  11  167.48    7.37
   1   8  11  181.59    7.88
  -1   8 -11  173.97    7.69
  -1  -8  11  160.96    7.10
  -1   8 -11  183.68    7.85
   1   8  11  149.76    7.14
   1  -8 -11  162.37   13.50
  -1   8 -11  173.79    7.87
  -1   8 -11  143.99    6.95
  -1  -8  11  176.32    7.54
   1   8  11  178.34   13.99
  -1   8 -11  174.74    7.63
   1   8  11  152.47    7.21
  -1  -8  11  173.42   13.79
  -1   8 -11  167.99    7.43
   1   8  12   74.22    4.69
  -1  -8  12   77.52    4.70
  -1   8 -12   89.46    5.16
   1  -8 -12   72.63    9.17
  -1  -8  12   82.95    4.85
  -1  -8  12   76.26    9.11
  -1  -8  12   74.08    4.48
  -1   8 -12   82.50    5.16
   1   8  12   77.12    9.19
   1   8  12   80.03    5.00
  -1   8 -12   83.96    4.99
  -1  -8  12   84.62    4.88
  -1   8 -12   81.52    4.94
   1   8  13    4.21    1.08
  -1  -8  13    4.58    1.21
  -1   8 -13    3.34    1.04
  -1  -8  13    2.38    1.27
  -1  -8  13    4.08    0.96
  -1   8 -13    4.84    1.18
  -1   8 -13    4.26    1.08
   1  -8 -13    3.71    1.83
   1   8  13    6.73    2.93
  -1  -8  13    3.73    1.17
  -1   8 -13    4.78    1.24
   1   8  13    5.47    1.37
  -1   8 -14   49.26    3.95
   1  -8 -14   37.09    6.80
  -1  -8  14   36.44    6.46
   1   8  14   44.65    3.66
  -1   8 -14   47.77    3.77
  -1   8 -14   50.19    3.89
   1   8  14   40.66    6.85
  -1  -8  14   47.52    3.63
  -1  -8  14   46.83    3.68
  -1  -8  14   44.67    3.54
  -1   8 -14   50.40    3.83
   1   8  14   47.48    3.86
   1   8  15    9.23    1.64
   1   8  15    7.01    1.46
  -1   8 -15    8.94    1.66
  -1   8 -15    8.93    1.73
  -1  -8  15    8.39    1.47
  -1   8 -15    8.91    1.67
   1   8  15    4.54    2.28
   1  -8 -15    8.65    3.31
  -1  -8  15   11.14    1.84
  -1  -8  15    8.90    1.49
  -1   8 -15    9.99    1.68
  -1  -8  15    5.53    2.60
  -1   8 -15    8.09    1.53
  -1  -8  15   11.56    1.81
   1  -8 -16  239.99   19.16
  -1  -8  16  240.29   18.53
  -1   8 -16  308.07   11.60
  -1   8 -16  322.26   11.93
   1   8  16  303.18   11.76
  -1  -8  16  298.11   11.27
   1   8  16  180.49   16.16
   1   8  16  268.13   11.12
  -1   8 -16  315.17   11.72
  -1   8 -16  308.24   11.52
  -1   8 -16  300.25   11.75
  -1  -8  16  308.99   11.48
  -1  -8  16  275.86   10.92
  -1  -8  16  280.98   10.95
  -1   8 -17  156.90    7.55
  -1  -8  17  142.28    7.14
  -1   8 -17  152.77    7.74
  -1   8 -17  166.00    7.97
  -1   8 -17  160.20    7.70
  -1  -8  17  153.35    7.46
   1   8  17  158.06    7.77
   1   8  17  141.60    7.08
   1  -8 -17  160.58    7.70
  -1   8 -17  169.40    7.93
  -1  -8  17  161.87    7.63
  -1  -8  17  139.99    7.02
   1   8  17  140.14    7.32
   1  -8 -18  225.18    9.44
  -1   8 -18  219.91    9.57
  -1   8 -18  226.98    9.52
  -1  -8  18  204.83    9.02
  -1   8 -18  209.58    9.42
  -1   8 -18  222.60    9.35
  -1  -8  18  209.43    9.04
  -1   8 -18  200.88    8.96
   1   8  18  185.61    8.86
  -1  -8  18  190.23    8.66
   1   8  18  202.62    9.19
  -1   8 -19  183.46    8.39
  -1   8 -19  169.85    7.91
   1  -8 -19  189.15    8.46
  -1   8 -19  194.18    8.60
   1   8  19  157.29    7.91
   1   8  19  164.69    8.02
  -1   8 -19  181.42    8.55
  -1  -8  19  173.36    8.15
  -1   8 -19  185.18    8.60
  -1  -8  19  168.34    7.86
   1  -8 -20   60.53    4.43
  -1   8 -20   50.05    3.77
  -1   8 -20   54.57    4.25
  -1   8 -20   58.33    4.37
  -1  -8  20   51.02    3.89
   1   8  20   48.01    3.92
  -1  -8  20   55.10    4.14
  -1   8 -20   57.74    4.30
   1   8  20   49.42    3.88
  -1   8 -20   59.56    4.35
   1   8  21   83.30    5.27
   1  -8 -21  101.23    5.72
   1   8  21   78.36    4.95
  -1  -8  21   98.67    5.65
  -1  -8  21   83.65    5.06
  -1   8 -21  101.96    5.79
  -1   8 -21   94.11    5.64
  -1   8 -21  107.50    5.94
  -1   8 -21  100.61    5.87
  -1   8 -22   21.82    2.53
   1  -8 -22   22.74    2.59
  -1   8 -22   23.42    2.57
  -1   8 -22   21.01    2.50
  -1  -8  22   22.97    2.52
   1   8  22   19.58    2.32
  -1   8 -22   22.31    2.52
  -1   8 -23   23.75    2.49
   1  -8 -23   19.89    2.25
  -1  -8  23   22.04    2.41
   1  -8 -23   24.23    2.58
   1   8  23   19.26    2.24
  -1   8 -23   24.83    2.58
  -1   8 -23   24.23    2.54
   1   8  23   20.85    2.26
  -1   8 -23   22.19    2.47
  -1   8 -24   36.23    3.02
   1  -8 -24   36.21    3.03
   1   8  24   36.26    3.12
  -1   8 -24   34.24    2.94
   1   8  24   28.06    2.57
   1  -8 -24   28.10    2.51
  -1  -8  24   35.09    2.95
  -1   8 -24   32.82    2.89
  -1   8 -24   33.81    2.85
  -1  -8  25    9.72    1.48
   1   8  25   11.93    1.73
   1  -8 -25    9.16    1.42
  -1   8 -25    7.34    1.25
  -1   8 -25   10.15    1.52
  -1   8 -25   12.29    1.69
   1   8  25    6.81    1.15
  -1   8 -25    9.88    1.42
   1  -8 -26    2.93    0.82
   1  -8 -26    4.47    1.02
  -1  -8  26    2.43    0.68
  -1   8 -26    2.25    0.61
  -1   8 -26    3.27    0.82
  -1   8 -26    2.70    0.74
   1   8  26    3.97    0.97
  -1   8 -26    1.41    0.51
   1  -8 -26    3.13    0.77
   1   8  27   12.99    1.53
   1   9 -25   10.97    1.47
  -1  -9 -25   10.85    1.49
   1   9 -25   12.21    1.56
   1   9 -25    9.50    1.32
  -1  -9 -25   11.20    1.45
  -1   9  25   10.14    1.42
   1   9 -24    0.50    0.46
   1   9 -24    1.34    0.63
   1   9 -24    0.39    0.39
  -1  -9 -24    1.09    0.71
  -1   9  24    0.84    0.32
  -1  -9 -24    0.47    0.35
  -1  -9 -24    1.75    0.72
  -1  -9 -23   16.66    1.93
   1   9 -23   19.14    2.17
   1   9 -23   17.47    2.06
  -1   9  23   19.48    2.20
   1   9 -23   20.41    2.27
  -1  -9 -23   18.14    2.11
   1   9 -22   17.06    2.12
  -1   9  22   16.67    2.20
  -1  -9 -22   15.26    1.95
  -1  -9 -22   16.51    2.10
   1   9 -22   13.88    1.80
   1   9 -22   17.25    2.15
   1   9 -22   17.76    2.14
  -1   9  21   75.07    4.86
   1   9 -21   55.03    3.93
   1   9 -21   75.26    4.84
  -1  -9 -21   75.49    4.75
  -1  -9 -21   70.73    4.57
   1   9 -21   64.77    4.30
  -1  -9 -21   76.10    4.74
   1   9 -21   69.78    4.58
   1   9 -21   74.73    4.74
   1   9 -20   43.26    3.59
  -1  -9 -20   45.28    3.65
  -1   9  20   43.13    3.67
   1   9 -20   33.33    3.06
   1   9 -20   41.02    3.48
  -1  -9 -20   45.64    3.70
   1   9 -20   47.61    3.77
  -1   9  19    4.55    1.10
   1   9 -19    7.32    1.53
   1   9 -19    5.07    1.16
   1   9 -19    6.50    1.40
  -1   9  19    7.20    1.56
   1   9 -19    4.57    1.19
  -1  -9 -19    6.24    1.51
  -1  -9 -19    6.85    1.52
  -1  -9 -18   12.82    1.96
   1   9 -18    9.83    1.67
   1   9 -18   13.22    2.06
   1   9 -18   13.79    2.03
   1   9 -18   14.74    2.12
  -1   9  18   10.62    1.73
  -1  -9 -18   15.86    2.22
  -1   9  18   14.13    2.11
   1   9 -17   40.93    3.62
   1   9 -17   37.70    3.45
  -1  -9 -17   39.83    3.61
  -1  -9 -17   43.25    3.68
  -1   9  17   39.29    3.64
   1   9 -17   41.48    3.60
   1  -9  17   36.04    3.21
   1   9 -17   33.80    3.18
  -1   9  17   36.38    3.31
   1  -9  16   18.25    2.28
   1   9 -16   21.32    2.59
  -1   9  16   18.57    2.51
   1   9 -16   20.16    2.46
   1   9 -16   21.01    2.64
  -1  -9 -16   18.96    2.38
   1   9 -16   22.51    2.67
  -1   9  16   17.14    2.23
  -1  -9 -16   20.37    2.48
  -1   9  16   19.03    2.39
  -1   9  15   92.77    5.53
   1   9 -15  110.23    6.16
   1   9 -15  110.89    6.14
  -1   9  15   95.74    5.74
   1  -9  15  100.81    5.71
   1   9 -15  107.34    6.10
   1   9 -15  109.03    6.18
  -1   9  15  101.11    5.99
  -1  -9 -15  107.78    6.08
  -1   9  15  107.24    6.23
  -1   9  14   14.26    2.08
  -1   9  14   14.90    2.03
   1  -9  14   13.10    4.07
   1   9 -14   16.86    2.34
   1  -9  14   12.74    1.86
   1   9 -14   14.97    2.10
  -1   9  14   12.81    1.87
   1   9 -14   18.05    2.35
   1   9 -14   16.51    2.23
  -1   9  14   16.21    2.31
  -1  -9 -14   15.88    2.18
  -1   9  14   14.55    2.08
  -1  -9 -14   10.36    3.71
   1   9 -13   41.69    3.49
   1  -9  13   37.38    3.22
  -1   9  13   37.50    3.43
  -1  -9 -13   33.56    3.18
  -1   9  13   35.76    3.30
   1   9 -13   38.90    3.48
  -1   9  13   39.44    3.44
  -1   9  13   33.09    3.05
   1   9 -13   40.13    3.47
  -1   9  13   36.27    3.35
   1  -9  13   28.60    6.09
  -1  -9 -13   28.61    5.94
   1   9 -13   36.08    3.19
  -1   9  12   34.80    3.27
   1   9 -12   33.91    3.10
  -1   9  12   32.81    3.12
  -1  -9 -12   25.76    5.53
   1  -9  12   34.62    3.08
  -1  -9 -12   30.77    3.00
  -1   9  12   28.53    2.81
   1   9 -12   37.70    3.30
  -1   9  12   30.48    3.02
  -1   9  12   33.03    3.17
   1   9 -12   32.63    3.16
   1  -9  12   27.50    5.65
   1   9 -12   33.10    3.12
   1   9 -11   68.15    4.60
  -1   9  11   72.04    4.72
  -1   9  11   65.22    4.39
   1   9 -11   73.62    4.68
   1  -9  11   68.59    9.03
  -1   9  11   71.01    4.75
  -1   9  11   72.23    4.78
   1   9 -11   74.58    4.89
  -1   9  11   67.19    4.58
   1  -9  11   63.24    4.19
   1   9 -11   74.84    4.73
  -1  -9 -11   65.72    4.44
  -1  -9 -11   72.09    9.37
   1   9 -10  173.36    7.98
  -1  -9 -10  163.38    7.56
  -1   9  10  182.75    8.11
  -1   9  10  184.80    8.08
  -1   9  10  179.76    8.09
  -1   9  10  158.22    7.49
   1   9 -10  169.12    7.77
   1  -9  10  156.72   13.84
  -1  -9 -10  152.30   13.66
  -1   9  10  173.37    7.91
   1   9 -10  170.43    7.75
   1   9 -10  183.96    7.96
   1   9 -10  158.45    7.45
  -1   9  10  168.34    7.70
   1   9  -9  186.75    8.25
  -1   9   9  190.79    8.29
  -1   9   9  186.49    8.18
  -1   9   9  193.34    8.38
  -1   9   9  194.17    8.33
   1  -9   9  175.43   14.41
  -1   9   9  173.66    7.89
   1   9  -9  192.70    8.22
   1   9  -9  176.97    7.95
  -1  -9  -9  171.18    7.72
  -1  -9  -9  180.03   14.60
  -1   9   9  188.50    8.26
   1   9  -9  189.59    8.23
   1   9  -9  180.62    7.98
  -1   9   8    7.94    1.42
  -1   9   8    6.40    1.47
   1   9  -8    7.14    1.34
   1   9  -8    7.80    1.53
  -1  -9  -8    5.75    1.12
   1   9  -8    6.87    1.32
  -1  -9  -8    8.64    2.81
   1   9  -8    8.27    1.47
   1   9  -8    7.72    1.40
  -1   9   8    6.97    1.43
  -1   9   8    8.43    1.53
  -1   9   8    5.55    1.15
   1  -9   8    6.60    2.27
  -1   9   8    8.59    1.54
  -1   9   7   50.29    3.70
  -1   9   7   50.06    3.75
   1   9  -7   52.57    3.77
   1  -9   7   50.53    7.29
  -1   9   7   47.80    3.60
  -1   9   7   48.19    3.72
   1   9  -7   46.44    3.59
   1   9  -7   51.53    3.71
  -1  -9  -7   50.74    7.07
  -1   9   7   48.69    3.68
  -1   9   7   43.07    3.42
   1   9  -7   53.33    3.82
   1   9  -7   49.45    3.70
  -1   9   7   51.22    3.73
   1   9  -6    9.67    1.56
   1  -9   6    6.28    2.43
   1   9  -6    7.64    1.30
  -1  -9  -6    7.97    2.77
   1   9  -6    9.89    1.57
  -1   9   6    8.51    1.46
   1   9  -6    8.16    1.44
  -1   9   6    8.12    1.41
   1   9  -6    8.14    1.49
  -1   9   6    8.87    1.55
  -1   9   6    9.40    1.58
  -1   9   6    8.79    1.49
  -1   9   6    8.63    1.44
   1   9  -6    8.16    1.45
   1   9  -6    7.85    1.38
  -1   9   6    8.17    1.35
  -1   9   6    8.72    1.48
   1   9  -5   58.57    4.01
  -1   9   5   56.14    3.90
   1   9  -5   52.10    3.72
   1   9  -5   58.81    4.01
  -1   9   5   59.23    4.07
   1   9  -5   53.68    3.85
  -1   9   5   56.32    3.87
   1  -9   5   56.50    7.65
  -1   9   5   61.82    4.02
  -1   9   5   56.65    3.95
   1   9  -5   54.28    3.70
  -1   9   5   59.02    4.00
   1   9  -5   57.15    3.92
  -1   9   5   58.44    3.94
   1   9  -5   54.96    3.87
  -1  -9  -5   56.85    7.15
   1   9  -5   44.63    3.42
   1   9  -4  144.02    6.58
   1  -9   4  155.76   12.65
   1   9  -4  120.11    5.97
   1   9  -4  131.01    6.47
   1   9  -4  141.55    6.58
   1   9  -4  119.75    6.11
   1   9  -4  140.36    6.55
   1   9  -4  139.74    6.56
  -1   9   4  141.02    6.56
   1   9  -4  129.13    6.42
  -1   9   4  140.89    6.61
  -1   9   4  137.40    6.68
  -1   9   4  146.03    6.79
   1   9  -4  134.98    6.35
  -1  -9  -4  148.11   11.58
  -1   9   4  141.92    6.57
   1   9  -4  137.97    6.60
   1   9  -3   88.05    4.83
   1   9  -3   58.16    3.89
   1   9  -3   59.50    3.98
   1   9  -3   77.85    4.68
   1  -9   3   88.29    9.39
  -1  -9  -3   92.50    9.54
   1   9  -3   82.08    4.73
   1   9  -3   76.53    4.58
  -1   9   3   80.73    4.67
  -1   9   3   80.97    4.69
   1   9  -3   77.54    4.60
   1   9  -3   80.79    4.64
   1   9  -3   71.22    4.41
  -1   9   3   76.94    4.68
   1   9  -3   83.39    4.71
  -1   9   3   75.79    4.54
   1   9  -3   70.35    4.27
  -1   9   3   76.97    4.69
  -1   9   2   12.27    1.73
  -1   9   2   13.33    1.83
   1   9  -2   15.41    3.83
  -1   9   2   13.20    1.78
  -1   9   2   13.33    1.77
   1   9  -2   12.47    1.69
   1   9  -2    8.71    1.34
   1   9  -2   12.20    1.70
   1   9  -2   14.75    1.86
  -1  -9  -2   13.67    3.50
   1   9  -2   12.98    1.76
   1   9  -2   12.84    1.74
  -1   9   2   14.18    1.91
   1  -9   2   12.18    3.54
   1   9  -2    9.64    1.50
   1   9  -2   11.43    1.66
   1   9  -2   12.30    1.66
   1   9  -2   13.16    1.81
  -1  -9  -1   11.12    1.58
   1   9  -1   12.07    1.66
  -1   9   1   13.63    1.79
  -1   9   1   13.31    1.80
   1   9  -1   13.56    1.82
   1   9  -1   13.34    1.75
   1   9  -1   12.02    1.69
   1  -9   1   16.24    3.79
   1   9  -1   14.68    3.36
  -1   9   1   13.72    1.77
   1   9  -1   13.85    1.84
   1   9  -1   13.37    1.77
  -1   9   1   12.75    1.76
  -1  -9  -1   11.01    3.16
  -1   9   1   14.37    1.90
   1   9  -1   13.10    1.81
   1   9  -1   11.32    1.66
  -1   9   0   52.76    3.72
   1   9   0   73.66    4.51
  -1   9   0   84.48    4.70
   1  -9   0   94.21    9.67
  -1  -9   0   55.99    3.75
   1   9   0   76.32    4.49
   1   9   0   71.19    4.28
   1   9   0   77.33    4.58
   1   9   0   84.40    8.79
  -1   9   0   77.17    4.60
   1   9   0   66.45    4.17
   1   9   0   76.30    4.52
  -1   9   0   85.90    4.73
   1   9   0   75.41    4.46
  -1   9   0   79.00    4.59
  -1   9   0   75.51    4.55
   1   9   0   77.36    4.52
  -1  -9   0   85.02    8.98
   1   9   1   13.00    1.71
  -1   9  -1   12.18    1.63
  -1   9  -1   10.58    1.55
   1   9   1   10.09    1.49
   1   9   1   11.34    1.58
  -1   9  -1   14.48    1.87
   1   9   1   13.73    1.81
   1   9   1   13.67    1.81
  -1   9  -1   10.60    1.60
  -1   9  -1   13.81    1.79
   1   9   1   13.42    1.80
  -1   9  -1   13.13    1.78
   1   9   1   13.69    3.51
  -1  -9   1   11.60    1.60
   1   9   1   11.27    1.63
  -1   9  -1   15.35    3.71
   1  -9  -1   13.33    3.85
  -1   9  -1   12.81    1.71
  -1  -9   1   15.18    3.60
  -1   9  -1   15.22    1.92
  -1   9  -1   14.98    1.92
   1   9   1   15.15    1.95
  -1   9  -2   11.90    1.66
  -1   9  -2   15.09    1.90
   1   9   2   12.67    3.51
  -1   9  -2   12.81    1.78
   1   9   2   14.87    1.89
  -1   9  -2   14.06    1.84
  -1   9  -2   14.45    1.89
  -1   9  -2   10.40    1.50
  -1   9  -2   14.87    3.62
   1   9   2   13.62    1.82
  -1   9  -2   14.38    1.86
  -1  -9   2    8.52    3.13
  -1   9  -2   12.22    1.74
  -1   9  -2   10.41    1.55
  -1  -9   2   11.56    1.57
   1   9   2   11.09    1.59
   1   9   2   13.24    1.77
   1   9   2   10.05    1.46
   1   9   2   10.47    1.63
   1   9   2   13.37    1.79
  -1   9  -2   10.92    1.65
  -1   9  -3   72.50    4.48
   1   9   3   78.94    8.75
  -1  -9   3   91.90    9.31
  -1   9  -3   83.53    4.76
  -1  -9   3   69.83    4.28
   1   9   3   81.25    4.70
   1   9   3   80.05    4.69
  -1   9  -3   78.02    4.61
  -1   9  -3   79.65    4.67
  -1   9  -3   81.62    4.73
   1   9   3   85.26    4.82
   1   9   3   80.60    4.89
   1   9   3   77.14    4.69
  -1   9  -3   82.02    4.68
  -1   9  -3   85.13    4.83
  -1   9  -3   82.19    4.82
  -1   9  -3   73.25    4.42
  -1  -9   3   58.83    3.87
   1   9   3   84.88    4.78
  -1   9  -3   78.15    8.44
  -1   9  -3   79.98    4.74
  -1   9  -4  148.19    6.79
  -1   9  -4  128.41    6.38
  -1   9  -4  141.52    6.60
   1   9   4  134.05    6.47
  -1   9  -4  147.63    6.79
   1   9   4  137.13    6.56
   1   9   4  135.50    6.47
  -1   9  -4  142.56   11.61
  -1   9  -4  140.66    6.69
   1   9   4  136.11    6.59
  -1  -9   4  159.48   12.64
  -1   9  -4  140.24    6.54
   1   9   4  145.49    6.82
  -1  -9   4  125.95    6.19
   1   9   4  145.77    6.70
  -1   9  -4  145.50    6.65
  -1   9  -4  140.45    6.51
   1   9   4  149.56   12.16
  -1   9  -4  136.24    6.46
  -1  -9   4  114.90    5.95
  -1   9  -4  132.14    6.45
  -1   9  -5   55.53    3.80
   1   9   5   57.65    7.46
   1   9   5   57.59    3.96
   1   9   5   55.02    3.98
  -1   9  -5   59.11    7.28
  -1  -9   5   57.92    7.42
  -1   9  -5   57.64    3.99
   1   9   5   58.39    4.02
   1   9   5   58.67    3.95
   1   9   5   55.86    3.84
  -1   9  -5   60.72    4.07
  -1   9  -5   54.34    3.88
   1   9   5   56.26    3.93
  -1  -9   5   51.32    3.59
  -1   9  -5   58.47    4.01
  -1   9  -5   51.90    3.77
  -1   9  -5   62.84    4.16
  -1  -9   5   50.10    3.57
  -1   9  -5   56.68    3.89
  -1   9  -5   57.46    4.01
   1   9   6   10.46    1.68
  -1   9  -6   10.58    1.63
   1   9   6    8.16    2.85
  -1   9  -6    9.16    1.49
   1   9   6    8.70    1.50
  -1  -9   6    8.27    1.37
   1   9   6    9.17    1.52
   1   9   6    8.72    1.45
  -1   9  -6    8.36    1.47
   1   9   6    9.74    1.59
  -1   9  -6    9.06    1.44
  -1   9  -6    8.37    1.50
  -1   9  -6    8.19    1.49
   1  -9  -6   11.93    2.84
  -1  -9   6    8.19    1.39
  -1  -9   6   12.25    3.50
   1   9   6    7.83    1.42
  -1   9  -6   10.02    1.61
  -1   9  -6   11.22    3.10
  -1   9  -6    8.41    1.50
  -1  -9   7   43.15    3.31
  -1  -9   7   40.90    3.18
  -1   9  -7   39.97    5.92
  -1   9  -7   51.63    3.81
  -1   9  -7   49.57    3.76
   1   9   7   48.82    3.66
   1   9   7   43.53    3.35
  -1   9  -7   44.92    3.38
  -1   9  -7   45.03    3.56
   1  -9  -7   42.63    6.10
  -1   9  -7   46.25    3.58
  -1   9  -7   48.67    3.64
  -1   9  -7   50.19    3.70
   1   9   7   47.42    3.55
  -1  -9   7   51.30    7.25
  -1   9  -7   47.55    3.62
   1   9   7   42.97    6.65
  -1   9  -7   47.40    3.54
   1   9   7   52.56    3.78
  -1  -9   7   48.05    3.48
   1   9   7   49.87    3.70
   1   9   7   47.94    3.71
   1   9   8    7.29    1.44
   1   9   8    5.71    2.41
   1   9   8    6.49    1.26
   1  -9  -8    3.65    1.84
   1   9   8    6.43    1.28
  -1   9  -8    5.41    1.18
  -1   9  -8    7.24    1.31
   1   9   8    7.41    1.50
  -1   9  -8    7.18    1.36
  -1  -9   8    6.37    1.25
  -1   9  -8    5.79    1.14
  -1   9  -8    7.89    1.54
  -1   9  -8    8.77    1.48
  -1   9  -8    6.36    1.27
  -1  -9   8    7.74    1.38
  -1  -9   8    8.07    2.96
  -1   9  -8    8.08    1.46
  -1   9  -8    6.45    1.29
   1   9   8    7.32    1.35
   1   9   8    8.56    1.51
   1  -9  -9  158.65   13.26
  -1   9  -9  199.16    8.47
  -1   9  -9  187.51    8.11
  -1  -9   9  182.22    7.81
  -1   9  -9  194.82    8.37
   1   9   9  197.74    8.39
  -1   9  -9  182.89    8.21
  -1  -9   9  172.10    7.70
  -1   9  -9  188.30    8.14
   1   9   9  193.57    8.34
  -1   9  -9  189.15    8.21
   1   9   9  181.79    8.21
   1   9   9  186.41    8.16
   1   9   9  155.77    7.45
  -1  -9   9  190.09    8.08
  -1  -9   9  177.40   14.28
  -1   9  -9  186.71    8.26
   1   9   9  175.75   14.36
   1  -9 -10  142.85   12.87
   1   9  10  176.44    8.06
  -1   9 -10  179.49    8.07
  -1  -9  10  159.26    7.40
   1   9  10  166.48    7.78
   1   9  10  172.74    7.92
  -1  -9  10  180.46    7.86
  -1   9 -10  171.69    7.79
   1   9  10  164.20   14.05
  -1   9 -10  169.02    7.78
  -1   9 -10  178.60    8.00
  -1  -9  10  164.03    7.43
   1   9  10  179.71    8.11
  -1   9 -10  175.31    8.03
  -1   9 -10  171.44    7.72
  -1   9 -10  177.29    8.05
  -1  -9  10  154.45   13.59
  -1  -9  10  166.82    7.63
   1   9  11   64.09    4.46
  -1   9 -11   74.26    4.79
  -1   9 -11   62.93    4.30
   1   9  11   72.86    4.83
  -1   9 -11   69.58    4.74
  -1  -9  11   68.32    8.87
  -1  -9  11   68.60    4.36
   1   9  11   75.83    4.93
  -1   9 -11   73.36    4.69
  -1   9 -11   74.23    4.81
   1   9  11   70.97    4.75
  -1  -9  11   71.75    4.62
  -1   9 -11   73.54    4.82
   1  -9 -11   59.18    8.25
   1   9  11   65.04    8.80
  -1  -9  11   68.64    4.49
  -1   9 -12   35.24    3.32
  -1  -9  12   27.97    2.72
  -1  -9  12   29.16    5.83
  -1   9 -12   36.25    3.29
   1   9  12   29.51    5.97
  -1  -9  12   35.97    3.17
   1   9  12   34.25    3.30
   1   9  12   34.28    3.26
  -1  -9  12   37.51    3.23
   1   9  12   33.71    3.26
   1  -9 -12   22.82    5.25
  -1  -9  12   31.10    3.00
  -1   9 -12   34.42    3.17
  -1   9 -12   34.41    3.28
  -1   9 -12   35.80    3.30
   1   9  13   43.70    3.70
  -1  -9  13   41.89    3.48
   1   9  13   38.01    3.49
   1  -9 -13   28.76    5.97
  -1  -9  13   33.82    6.44
  -1   9 -13   40.45    3.51
  -1  -9  13   38.89    3.35
  -1   9 -13   38.70    3.43
  -1   9 -13   38.82    3.46
   1   9  13   38.59    3.52
  -1   9 -13   39.90    3.59
  -1   9 -13   36.81    3.35
  -1  -9  13   37.01    3.31
   1   9  13   32.90    6.38
  -1   9 -14   18.08    2.34
   1   9  14   16.68    2.25
   1  -9 -14    8.58    3.35
  -1  -9  14   14.03    1.98
  -1  -9  14    9.88    3.55
  -1   9 -14   17.55    2.34
  -1   9 -14   14.74    2.18
  -1  -9  14   16.23    2.17
   1   9  14   16.90    2.30
  -1   9 -14   19.69    2.44
  -1  -9  14   15.54    2.08
  -1   9 -14   18.18    2.40
   1   9  14    9.51    3.46
   1   9  14   16.05    2.29
  -1  -9  15   95.81    5.64
  -1   9 -15  107.80    6.17
   1   9  15  111.00    6.28
  -1  -9  15  107.72    6.00
  -1   9 -15  102.27    5.99
  -1   9 -15  104.45    6.14
  -1  -9  15  106.86    6.01
   1   9  15   98.52    5.84
  -1   9 -15  107.98    6.23
   1   9  15  107.21    6.21
   1   9  15  108.69    6.35
  -1   9 -15  109.98    6.14
  -1   9 -16   21.53    2.69
   1   9  16   17.70    2.41
  -1  -9  16   20.41    2.43
  -1  -9  16   18.67    2.36
  -1   9 -16   20.90    2.58
  -1   9 -16   20.80    2.47
  -1  -9  16   18.23    2.28
   1   9  16   20.89    2.44
   1  -9 -16   23.60    2.72
   1   9  16   21.19    2.73
  -1   9 -16   18.74    2.46
   1   9  16   21.38    2.62
  -1   9 -16   21.78    2.53
   1   9  17   28.73    2.92
   1   9  17   43.84    3.87
  -1   9 -17   39.78    3.54
  -1   9 -17   41.02    3.58
  -1  -9  17   34.26    3.13
   1   9  17   35.39    3.18
  -1   9 -17   43.63    3.78
  -1   9 -17   43.74    3.73
   1   9  17   39.21    3.56
  -1  -9  17   37.34    3.38
   1   9  17   38.77    3.49
  -1   9 -17   39.85    3.45
   1  -9 -17   46.15    3.84
  -1  -9  17   42.27    3.61
   1  -9 -18   12.14    1.92
  -1  -9  18   13.83    2.02
   1   9  18   11.54    1.85
  -1   9 -18   12.18    1.84
   1   9  18   12.36    1.88
  -1   9 -18   12.38    2.01
   1   9  18    8.76    1.60
  -1  -9  18   12.85    1.96
  -1   9 -18   14.53    2.14
  -1   9 -18   13.01    1.97
   1   9  18   15.62    2.36
  -1   9 -18   14.16    2.12
   1   9  19    4.94    1.17
  -1   9 -19    6.71    1.53
  -1   9 -19    5.28    1.24
  -1   9 -19    6.00    1.41
   1  -9 -19    6.59    1.52
   1   9  19    4.52    1.17
   1   9  19    6.86    1.49
   1   9  19    4.15    1.15
  -1   9 -19    6.32    1.40
  -1  -9  19    5.92    1.41
  -1   9 -19    6.16    1.45
   1   9  20   34.75    3.17
   1   9  20   37.81    3.27
  -1   9 -20   41.70    3.52
  -1   9 -20   40.71    3.46
  -1  -9  20   38.49    3.35
   1   9  20   31.81    2.93
   1  -9 -20   46.10    3.73
  -1   9 -20   43.75    3.69
  -1   9 -20   43.63    3.64
   1   9  20   44.02    3.77
  -1   9 -21   67.48    4.48
   1   9  21   56.66    4.01
   1   9  21   71.54    4.77
   1  -9 -21   71.46    4.63
  -1   9 -21   72.60    4.60
  -1   9 -21   76.44    4.74
  -1  -9  21   66.03    4.39
   1   9  21   54.61    3.88
  -1   9 -21   74.97    4.78
  -1   9 -22   17.78    2.13
   1  -9 -22   16.47    2.03
   1   9  22   11.84    1.67
  -1   9 -22   18.25    2.21
  -1   9 -22   16.12    2.05
   1  -9 -22   16.23    2.05
   1   9  22   16.85    2.19
  -1  -9  22   15.85    2.00
  -1   9 -22   20.06    2.28
  -1   9 -23   17.94    2.04
  -1   9 -23   19.22    2.18
   1  -9 -23   16.80    1.93
   1  -9 -23   22.23    2.30
   1   9  23   16.86    2.04
  -1  -9  23   17.18    1.94
  -1   9 -23   17.19    2.06
  -1   9 -23   14.31    1.81
  -1  -9  24    0.62    0.44
   1   9  24    1.72    0.72
   1  -9 -24    1.33    0.54
  -1   9 -24    1.21    0.57
  -1   9 -24    1.83    0.68
  -1   9 -24    0.89    0.50
  -1   9 -24    1.69    0.62
   1  -9 -24    0.12    0.33
  -1   9 -25    7.79    1.18
  -1   9 -25   11.74    1.51
  -1  -9  25    8.84    1.22
   1  -9 -25   12.42    1.52
   1  -9 -25   11.36    1.47
  -1   9 -25    8.87    1.27
   1   9  25   11.52    1.53
  -1   9 -25    9.40    1.28
   1  10 -24   13.73    1.61
   1  10 -24   15.65    1.66
  -1  10  24   14.79    1.65
  -1 -10 -24   14.68    1.65
  -1 -10 -24   16.07    1.70
   1  10 -24   15.76    1.68
  -1  10  23   34.47    2.77
  -1 -10 -23   37.12    2.82
   1  10 -23   36.30    2.84
   1  10 -23   35.68    2.79
  -1 -10 -23   30.10    2.47
   1  10 -23   37.45    2.81
  -1 -10 -23   33.75    2.73
   1  10 -22    4.62    1.06
   1  10 -22    4.21    1.05
  -1 -10 -22    3.78    0.93
   1  10 -22    3.83    0.91
   1  10 -22    2.92    0.77
  -1  10  22    2.68    0.80
  -1 -10 -22    4.15    0.98
  -1 -10 -21    0.22    0.46
   1  10 -21    0.73    0.55
  -1 -10 -21    0.43    0.43
   1  10 -21    0.11    0.36
  -1  10  21    0.14    0.48
   1  10 -21   -0.28    0.41
   1  10 -21    0.65    0.72
  -1 -10 -20   23.69    2.54
  -1  10  20   17.94    2.24
   1  10 -20   19.93    2.37
   1  10 -20   20.29    2.37
   1  10 -20   21.22    2.31
  -1 -10 -20   19.57    2.30
   1  10 -20   18.84    2.25
   1  10 -19    9.33    1.64
  -1  10  19    6.77    1.41
  -1 -10 -19    8.32    1.54
  -1  10  19    5.87    1.18
   1  10 -19    7.56    1.46
   1  10 -19    8.34    1.51
  -1 -10 -19    8.10    1.53
  -1 -10 -19    9.56    1.66
   1  10 -19    8.57    1.63
  -1 -10 -18   40.08    3.51
   1  10 -18   39.04    3.41
   1  10 -18   35.12    3.26
  -1 -10 -18   37.57    3.41
  -1  10  18   32.59    3.03
   1  10 -18   41.69    3.49
   1  10 -18   37.19    3.38
  -1  10  18   39.52    3.47
  -1 -10 -18   41.67    3.54
   1  10 -17  106.67    5.99
  -1  10  17  103.90    6.06
   1  10 -17  102.86    6.07
  -1  10  17   91.91    5.55
   1  10 -17  100.83    5.91
   1  10 -17  112.06    6.17
  -1 -10 -17  115.80    6.25
  -1 -10 -17  103.54    5.99
  -1 -10 -16   79.01    5.08
   1  10 -16   70.10    4.79
   1  10 -16   65.89    4.69
  -1  10  16   68.62    4.73
  -1 -10 -16   70.91    4.81
  -1  10  16   73.50    4.99
   1  10 -16   72.66    4.99
   1  10 -16   78.62    5.04
   1 -10  16   63.72    4.40
   1  10 -15  116.32    6.42
   1 -10  15  113.64    6.15
   1  10 -15  122.22    6.70
  -1  10  15  115.76    6.49
  -1 -10 -15  113.48    6.32
  -1  10  15  109.72    6.26
   1  10 -15  120.44    6.50
  -1  10  15  101.11    5.82
  -1 -10 -15  125.51    6.64
   1  10 -15  118.18    6.51
  -1  10  14   11.71    1.96
   1  10 -14   11.15    1.87
   1  10 -14   11.24    1.85
   1  10 -14   12.37    2.02
  -1 -10 -14   11.40    1.82
  -1 -10 -14   13.22    2.06
   1  10 -14   12.70    2.07
   1  10 -14   12.59    1.92
  -1  10  14   10.12    1.73
   1 -10  14   11.08    1.79
  -1  10  14   10.78    1.79
  -1  10  13   51.37    4.06
  -1  10  13   53.69    4.22
  -1 -10 -13   47.96    3.90
   1  10 -13   50.89    3.91
  -1  10  13   53.82    4.10
   1  10 -13   54.55    4.25
   1 -10  13   52.38    3.97
  -1  10  13   44.10    3.61
   1  10 -13   59.11    4.32
   1  10 -13   54.92    4.24
   1  10 -13   54.82    4.17
   1  10 -13   52.64    4.11
  -1 -10 -13   54.64    4.19
   1  10 -12   11.22    1.85
   1  10 -12   11.63    1.88
  -1  10  12    8.51    1.63
   1  10 -12   10.72    1.85
  -1  10  12   11.60    1.96
  -1  10  12   10.75    1.80
   1  10 -12    8.72    1.64
   1  10 -12    8.94    1.72
  -1  10  12    8.39    1.54
   1 -10  12    8.25    1.57
   1 -10  12   10.27    1.64
   1  10 -12   12.47    2.04
  -1 -10 -12   10.32    1.78
   1 -10  11   14.07    1.93
  -1  10  11   16.53    2.27
   1  10 -11   14.90    2.07
  -1  10  11   12.88    1.89
   1 -10  11   14.19    2.01
  -1  10  11   16.29    2.10
   1  10 -11   14.97    2.06
   1  10 -11   14.42    2.15
   1  10 -11   15.02    2.11
  -1 -10 -11   12.36    1.86
  -1 -10 -11   11.06    3.59
   1  10 -11   13.16    1.87
   1  10 -11   16.96    2.35
  -1  10  11   16.16    2.24
  -1  10  11   13.44    2.04
   1 -10  11   11.23    3.84
   1  10 -11   14.86    2.05
   1 -10  10   33.37    3.08
   1  10 -10   37.09    3.37
   1  10 -10   35.08    3.38
   1  10 -10   36.69    3.40
  -1  10  10   38.49    3.50
  -1  10  10   37.37    3.38
  -1  10  10   31.88    3.04
   1 -10  10   30.92    6.26
  -1 -10 -10   41.37    7.13
   1  10 -10   37.79    3.38
   1  10 -10   41.41    3.48
  -1  10  10   38.54    3.45
   1  10 -10   38.59    3.43
  -1 -10 -10   31.24    2.96
  -1  10  10   32.58    3.08
   1  10 -10   35.07    3.17
   1  10  -9   18.09    2.36
  -1 -10  -9   12.47    3.94
  -1  10   9   18.45    2.40
  -1  10   9   21.18    2.58
   1  10  -9   17.20    2.21
  -1  10   9   16.52    2.24
   1 -10   9   18.44    4.91
   1  10  -9   17.99    2.32
   1  10  -9   16.98    2.21
   1  10  -9   16.52    2.17
   1  10  -9   18.75    2.33
  -1  10   9   18.01    2.24
  -1  10   9   16.83    2.19
   1  10  -9   18.14    2.24
   1  10  -8   51.74    3.98
   1 -10   8   47.04    7.73
   1  10  -8   48.31    3.82
   1  10  -8   55.04    4.11
  -1  10   8   51.41    4.03
  -1  10   8   49.00    3.82
  -1  10   8   58.04    4.19
   1  10  -8   54.07    4.06
  -1  10   8   53.83    4.12
  -1 -10  -8   39.91    6.89
   1  10  -8   55.43    4.04
   1  10  -8   55.47    4.21
  -1  10   8   54.10    4.07
   1  10  -8   53.16    4.03
  -1 -10  -7   19.20    4.72
  -1  10   7   31.47    3.05
   1  10  -7   32.39    3.07
   1  10  -7   33.44    3.11
   1  10  -7   25.89    2.57
   1  10  -7   29.64    3.01
   1 -10   7   30.17    6.08
   1  10  -7   29.97    2.94
   1  10  -7   26.65    2.73
   1  10  -7   29.34    2.88
   1  10  -7   30.41    2.95
  -1  10   7   31.87    3.09
  -1  10   7   30.33    3.05
  -1  10   7   33.41    3.06
   1  10  -6    3.00    0.93
   1  10  -6    2.48    0.93
  -1  10   6    3.24    1.11
   1  10  -6    3.59    0.98
  -1  10   6    2.21    0.82
  -1  10   6    2.36    0.75
  -1 -10  -6    3.49    1.37
   1  10  -6    3.32    1.12
   1  10  -6    1.47    0.70
   1 -10   6    6.22    3.21
   1  10  -6    3.60    1.05
  -1  10   6    2.77    0.94
   1  10  -6    3.40    0.91
  -1  10   6    2.67    0.79
  -1 -10  -6    2.66    0.86
  -1  10   5  199.51    8.71
  -1 -10  -5  182.65   15.39
   1  10  -5  210.42    8.82
  -1  10   5  210.16    8.72
  -1  10   5  208.77    8.92
   1 -10   5  178.16   15.22
   1  10  -5  210.93    8.81
   1  10  -5  192.60    8.56
   1  10  -5  183.38    8.24
   1  10  -5  210.30    8.87
   1  10  -5  198.70    8.45
  -1  10   5  191.23    8.29
  -1  10   5  210.88    8.82
   1  10  -5  194.72    8.61
  -1  10   5  212.66    8.88
  -1 -10  -5  182.33    8.08
   1  10  -4   91.90    5.36
  -1  10   4   91.04    5.38
  -1  10   4   92.00    5.40
  -1 -10  -4   84.68    5.07
   1  10  -4   83.08    4.91
   1  10  -4   94.16    5.37
   1  10  -4   91.42    5.31
   1  10  -4   90.64    5.27
  -1  10   4   92.05    5.28
   1 -10   4   89.58   10.34
  -1 -10  -4   79.48    9.87
   1  10  -4   89.64    5.27
  -1  10   4   88.63    5.26
  -1  10   4   91.68    5.28
   1  10  -4   77.96    4.82
   1  10  -4   88.18    5.17
   1  10  -3   31.29    3.01
   1  10  -3   33.48    3.00
  -1 -10  -3   30.34    2.82
   1  10  -3   31.19    2.95
   1  10  -3   33.36    3.03
  -1  10   3   33.71    3.09
  -1  10   3   32.17    3.01
   1  10  -3   30.39    2.90
   1  10  -3   31.02    2.86
  -1 -10  -3   29.26    5.82
  -1  10   3   34.78    3.11
  -1  10   3   31.91    3.05
   1 -10   3   26.40    5.68
   1  10  -3   34.49    3.05
   1  10  -3   26.94    2.72
  -1  10   3   31.08    3.04
   1  10  -2   85.57    5.18
  -1  10   2   99.13    5.57
   1  10  -2   96.77    5.49
  -1  10   2  103.89    5.70
  -1  10   2   97.96    5.59
   1  10  -2   99.37    5.53
  -1  10   2   91.35   10.06
   1  10  -2  101.34    5.69
   1  10  -2  100.68    5.56
  -1 -10  -2   88.17   10.19
   1  10  -2   94.99    5.34
  -1  10   2  101.43    5.67
   1  10  -2  103.66    5.65
   1 -10   2  106.91   11.46
   1  10  -2  101.05    5.58
  -1  10   2  108.53    5.73
  -1 -10  -2   89.35    5.15
  -1  10   1   37.83    3.21
   1  10  -1   39.40    3.30
  -1  10   1   37.46    3.21
   1  10  -1   31.38    2.91
   1 -10   1   29.59    6.00
   1  10  -1   37.00    3.17
  -1  10   1   39.39    3.27
  -1 -10  -1   31.99    6.01
   1  10  -1   38.51    3.28
  -1  10   1   36.28    6.24
   1  10  -1   32.08    2.94
   1  10  -1   34.57    3.13
  -1  10   1   38.25    3.32
  -1 -10  -1   30.96    2.80
   1  10  -1   41.37    3.34
   1  10  -1   39.02    3.24
  -1  10   1   37.73    3.27
   1  10   0   96.88    5.50
   1  10   0  102.13    5.66
  -1  10   0  112.13    5.86
  -1  10   0  102.33    5.64
   1  10   0   97.29    5.43
   1 -10   0  108.69   11.58
   1  10   0   91.27    5.24
  -1  10   0  105.27    5.76
   1  10   0   94.15   10.31
  -1  10   0   90.70   10.05
  -1 -10   0  102.25   10.91
  -1  10   0  105.35    5.73
   1  10   0   99.73    5.61
   1  10   0  106.71    5.72
  -1  10   0  108.15    5.76
   1  10   0  102.28    5.66
   1  10   0  102.47    5.59
  -1  10  -1   43.77    3.49
   1  10   1   38.15    3.20
  -1  10  -1   39.15    3.24
   1  10   1   28.47    2.72
   1  10   1   37.28    3.20
  -1  10  -1   39.28    3.27
  -1  10  -1   36.67    3.22
   1  10   1   36.51    3.21
  -1 -10   1   36.45    6.36
   1  10   1   40.68    3.34
  -1  10  -1   40.57    3.35
  -1 -10   1   37.02    3.07
   1 -10  -1   35.90    6.65
   1  10   1   37.36    3.28
   1  10   1   40.64    3.35
  -1  10  -1   33.24    6.02
   1  10   1   33.27    6.08
   1  10   1   36.98    3.08
  -1  10  -2  102.81    5.59
   1  10   2  100.33   10.87
   1  10   2   99.95    5.56
  -1  10  -2  101.82    5.68
   1  10   2   99.30    5.53
   1  10   2  104.48    5.65
  -1  10  -2  106.11    5.71
   1 -10  -2   99.24   10.98
  -1  10  -2   99.78    5.56
  -1  10  -2   97.67    5.51
  -1  10  -2   96.69    5.46
   1  10   2   98.41    5.60
   1  10   2  100.11    5.55
  -1  10  -2  103.67    5.63
   1  10   2   79.47    4.87
   1  10   2   99.98    5.63
  -1  10  -2   98.22   10.34
  -1 -10   2   85.61    4.99
  -1 -10   2  101.76   10.81
  -1 -10   3   29.31    2.81
   1  10   3   31.17    2.95
  -1  10  -3   32.78    3.01
   1 -10  -3   33.14    6.31
   1  10   3   30.76    2.91
  -1  10  -3   33.34    3.07
  -1  10  -3   26.88    2.65
   1  10   3   33.19    3.10
   1  10   3   31.04    3.01
  -1  10  -3   33.57    3.08
  -1  10  -3   31.58    5.88
  -1  10  -3   29.96    2.86
   1  10   3   32.49    2.99
   1  10   3   34.01    3.09
   1  10   3   29.82    2.90
  -1  10  -3   32.81    3.04
  -1  10  -3   30.94    2.98
  -1  10  -3   31.91    2.96
  -1 -10   3   26.76    5.45
   1  10   3   32.60    6.19
  -1  10  -3   31.96    2.93
   1  10   4   91.53    5.42
   1  10   4   87.62   10.04
  -1  10  -4   86.47    5.15
   1  10   4   87.36    5.20
   1  10   4   87.41    5.21
   1  10   4   92.43    5.35
   1  10   4   93.05    5.45
   1  10   4   88.43    5.28
  -1  10  -4   84.19    5.05
   1  10   4   94.70    5.44
  -1 -10   4   89.42   10.15
  -1  10  -4   89.80    5.27
  -1  10  -4   98.94    5.54
  -1  10  -4   94.29    5.36
  -1 -10   4   86.41    5.09
  -1  10  -4   89.75    5.35
  -1  10  -4   92.70    5.45
  -1  10  -4   76.99    9.16
  -1  10  -4   91.28    5.31
   1  10   5  206.95    8.92
   1  10   5  202.07    8.76
   1  10   5  189.26    8.41
  -1  10  -5  207.01    8.77
   1  10   5  210.94    8.85
  -1  10  -5  202.33    8.59
  -1  10  -5  205.29    8.89
  -1 -10   5  193.71    8.33
   1  10   5  207.19    8.79
  -1 -10   5  199.59   15.58
   1  10   5  206.37    8.77
  -1  10  -5  203.36    8.66
   1  10   5  179.13   14.96
  -1  10  -5  192.49    8.57
  -1  10  -5  171.07   14.03
  -1  10  -5  209.88    8.88
  -1  10  -5  189.49    8.46
  -1  10  -6    2.73    0.94
  -1  10  -6    3.80    1.16
   1  10   6    2.25    0.88
  -1  10  -6    1.80    0.61
   1  10   6    2.36    0.83
  -1 -10   6    3.48    1.00
  -1 -10   6    2.03    0.76
  -1 -10   6    3.14    2.05
   1  10   6    2.89    0.98
  -1  10  -6    3.48    0.97
  -1  10  -6    3.25    1.02
   1  10   6   -1.48    1.46
   1  10   6    2.55    0.91
   1  10   6    2.56    0.92
  -1  10  -6    1.60    1.33
   1  10   6    2.82    0.86
  -1  10  -6    2.39    0.87
  -1  10  -6    3.76    1.14
   1  10   7   30.87    3.09
   1  10   7   35.67    3.21
  -1  10  -7   29.65    2.83
   1  10   7   29.37    2.91
  -1  10  -7   31.44    3.09
   1  10   7   24.10    5.26
  -1 -10   7   25.90    2.58
  -1 -10   7   29.60    2.83
  -1  10  -7   30.25    3.00
  -1  10  -7   30.73    2.98
  -1 -10   7   30.95    5.96
  -1  10  -7   32.00    3.02
  -1  10  -7   27.44    2.81
   1  10   7   26.38    2.70
   1  10   7   29.46    2.95
   1  10   7   27.42    2.77
  -1  10  -7   31.09    2.99
   1  10   8   53.68    4.11
  -1  10  -8   56.75    4.10
  -1  10  -8   53.82    4.14
  -1 -10   8   53.40    3.89
   1  10   8   48.43    3.87
  -1  10  -8   52.41    4.03
  -1  10  -8   52.83    4.05
   1  10   8   44.77    3.60
   1  10   8   57.21    4.19
  -1 -10   8   43.57    7.20
  -1  10  -8   51.14    3.78
   1  10   8   40.88    7.00
  -1  10  -8   55.12    4.09
  -1  10  -8   52.57    4.02
   1  10   8   49.00    3.78
   1  10   8   55.55    4.18
   1  10   9   18.92    2.39
   1  10   9   20.14    2.48
   1  10   9   19.20    4.79
  -1  10  -9   16.91    2.26
  -1  10  -9   20.61    2.52
  -1  10  -9   17.12    2.21
  -1 -10   9    9.84    3.58
  -1  10  -9   17.96    2.32
   1  10   9   21.02    2.53
  -1 -10   9   17.00    2.26
  -1  10  -9   19.30    2.39
  -1 -10   9   16.78    2.14
  -1  10  -9   21.48    2.57
   1  10   9   19.77    2.47
   1  10  10   31.27    3.10
  -1  10 -10   35.70    3.31
   1  10  10   38.24    3.50
  -1 -10  10   39.17    3.41
  -1  10 -10   39.74    3.42
   1  10  10   39.62    3.53
   1  10  10   29.56    6.13
  -1  10 -10   35.25    3.28
  -1  10 -10   36.35    3.35
  -1  10 -10   39.22    3.46
   1  10  10   37.26    3.42
  -1 -10  10   33.71    6.40
  -1 -10  10   35.45    3.14
  -1 -10  10   37.28    3.33
  -1  10 -10   37.07    3.47
   1  10  11   14.91    2.12
  -1  10 -11   17.73    2.28
  -1 -10  11   15.35    2.15
   1  10  11   13.69    4.16
  -1  10 -11   15.46    2.19
  -1  10 -11   16.54    2.21
  -1 -10  11   14.77    2.07
  -1  10 -11   13.97    2.12
  -1  10 -11   13.72    2.07
   1  10  11   17.67    2.41
   1  10  11   15.76    2.28
  -1 -10  11   13.33    1.86
   1  10  11   15.99    2.19
  -1 -10  11    5.50    2.51
   1  10  11   13.21    1.95
  -1  10 -11   12.57    1.86
   1  10  12   10.42    1.88
  -1  10 -12   10.42    1.79
  -1  10 -12    8.94    1.63
   1  10  12    9.94    1.67
  -1  10 -12   11.66    1.92
   1 -10 -12    9.99    1.76
   1  10  12   10.36    1.89
  -1 -10  12    9.67    1.75
   1  10  12    9.08    1.59
  -1 -10  12   12.45    1.87
  -1  10 -12   11.31    1.93
   1  10  12   13.70    2.11
  -1  10 -12    9.12    1.71
  -1 -10  12    8.74    1.54
  -1 -10  12    9.10    1.67
  -1  10 -13   54.62    4.18
  -1  10 -13   60.94    4.40
   1 -10 -13   56.60    4.21
  -1  10 -13   58.35    4.34
  -1 -10  13   56.92    4.23
  -1  10 -13   48.31    4.01
  -1  10 -13   52.90    4.20
  -1 -10  13   55.47    4.20
   1  10  13   52.12    4.27
   1  10  13   51.93    4.13
   1  10  13   56.58    4.28
   1  10  13   52.73    4.19
  -1 -10  13   60.36    4.28
   1  10  14   10.53    1.83
   1  10  14   13.71    2.14
  -1 -10  14   11.01    1.86
  -1  10 -14   12.44    1.94
   1 -10 -14   14.01    2.10
  -1  10 -14   10.90    1.78
   1  10  14   10.85    1.96
  -1  10 -14   10.88    1.84
  -1 -10  14   13.29    1.98
  -1  10 -14    9.89    1.77
   1  10  14   12.05    1.94
  -1  10 -14   12.47    2.00
  -1 -10  14    9.00    1.54
  -1 -10  15  119.16    6.36
  -1  10 -15  118.33    6.46
   1  10  15  110.54    6.47
  -1  10 -15  113.89    6.47
  -1 -10  15  111.71    6.10
  -1 -10  15  115.47    6.34
   1  10  15  119.80    6.55
  -1  10 -15  120.26    6.50
   1 -10 -15  116.78    6.43
   1  10  15  109.50    6.29
  -1  10 -15  121.41    6.51
   1  10  15  107.06    6.13
  -1  10 -15  110.49    6.28
  -1  10 -16   78.24    4.98
  -1  10 -16   64.04    4.58
   1  10  16   67.46    4.84
  -1  10 -16   66.56    4.70
  -1  10 -16   65.52    4.66
   1  10  16   71.35    4.87
  -1 -10  16   65.45    4.42
   1  10  16   68.34    4.73
   1  10  16   62.21    4.41
  -1 -10  16   68.18    4.65
  -1  10 -16   72.97    4.86
   1 -10 -16   66.68    4.67
  -1 -10  16   74.82    4.84
  -1  10 -17  104.17    5.98
  -1  10 -17  107.62    5.96
  -1 -10  17  100.31    5.76
   1  10  17   94.97    5.67
  -1 -10  17  104.71    5.84
   1  10  17  103.57    5.94
  -1  10 -17  106.08    6.04
   1  10  17  109.99    6.24
  -1  10 -17  105.19    5.90
   1  10  17   93.11    5.40
  -1  10 -17   90.26    5.59
   1 -10 -17  107.99    6.07
  -1  10 -18   38.29    3.41
  -1  10 -18   41.81    3.49
  -1  10 -18   38.14    3.43
  -1 -10  18   37.29    3.28
  -1  10 -18   34.28    3.22
   1 -10 -18   36.49    3.32
   1  10  18   39.43    3.44
   1  10  18   36.76    3.43
   1  10  18   34.62    3.16
   1  10  19    7.63    1.42
  -1 -10  19    6.61    1.31
   1  10  19    8.52    1.48
   1 -10 -19    7.36    1.44
  -1  10 -19    5.94    1.29
   1  10  19    7.13    1.45
  -1  10 -19    8.58    1.50
  -1  10 -19    8.32    1.61
  -1  10 -19    9.96    1.69
  -1  10 -20   20.52    2.34
  -1  10 -20   18.67    2.21
  -1  10 -20   15.19    1.95
  -1  10 -20   20.88    2.34
   1  10  20   19.43    2.35
   1 -10 -20   20.07    2.31
   1  10  20   15.13    1.89
   1  10  20   19.08    2.17
   1 -10 -20   21.97    2.41
  -1 -10  20   20.90    2.28
  -1  10 -21    0.75    0.56
  -1  10 -21    0.55    0.50
  -1  10 -21    0.48    0.28
   1 -10 -21    0.21    0.46
   1  10  21    1.15    0.78
   1  10  21    1.15    0.50
   1 -10 -21    0.86    0.58
  -1 -10  21    0.83    0.53
   1  10  21   -0.03    0.29
  -1  10 -21    0.47    0.55
  -1  10 -22    4.13    0.95
   1  10  22    3.03    0.88
   1 -10 -22    3.51    0.91
  -1 -10  22    3.21    0.83
   1 -10 -22    4.04    0.98
  -1  10 -22    4.29    1.02
  -1  10 -22    4.26    0.96
  -1  10 -22    3.74    1.04
   1 -10 -23   38.16    2.88
   1 -10 -23   35.10    2.64
  -1  10 -23   36.52    2.77
  -1  10 -23   36.45    2.78
  -1 -10  23   22.66    2.13
  -1  10 -23   21.57    2.05
   1 -10 -23   35.82    2.78
  -1  10 -23   34.55    2.72
   1  10  23   33.01    2.72
   1  10  24   13.60    1.60
  -1  10 -24   14.67    1.60
   1 -10 -24   14.36    1.61
  -1  10 -24   15.06    1.62
  -1  10 -24   13.36    1.53
  -1  11  22    3.02    0.79
   1  11 -22    3.96    0.86
  -1 -11 -22    4.37    0.91
   1  11 -22    4.50    0.93
  -1 -11 -22    3.13    0.73
   1  11 -22    3.63    0.77
   1  11 -21    7.03    1.19
  -1 -11 -21   10.98    1.52
  -1  11  21    8.68    1.36
  -1 -11 -21    8.60    1.36
   1  11 -21    7.70    1.28
   1  11 -21    6.31    1.11
   1  11 -20   42.48    3.22
  -1 -11 -20   40.44    3.17
  -1 -11 -20   40.04    3.11
  -1  11  20   40.14    3.15
   1  11 -20   38.80    3.01
   1  11 -20   34.70    2.87
   1  11 -20   40.14    3.13
  -1 -11 -19    7.22    1.34
  -1 -11 -19    5.08    1.05
   1  11 -19    6.61    1.32
  -1  11  19    7.39    1.45
   1  11 -19    5.37    1.11
   1  11 -19    5.12    1.07
   1  11 -19    3.92    1.01
  -1 -11 -19    6.66    1.34
  -1  11  19    4.16    0.96
   1  11 -18    5.54    1.18
  -1 -11 -18    7.58    1.54
   1  11 -18    7.21    1.39
   1  11 -18    8.16    1.42
   1  11 -18    7.89    1.44
  -1 -11 -18    7.48    1.42
  -1  11  18    6.36    1.37
  -1  11  18    5.52    1.15
   1  11 -17    4.05    1.13
  -1  11  17    4.01    1.09
   1  11 -17    5.38    1.28
   1  11 -17    4.86    1.25
  -1 -11 -17    5.42    1.31
  -1  11  17    6.07    1.55
  -1 -11 -17    3.99    1.09
   1  11 -17    3.68    0.96
   1  11 -16    1.35    0.61
   1 -11  16    0.25    0.39
   1  11 -16    0.98    0.55
   1  11 -16    2.21    0.98
  -1  11  16    1.79    0.83
  -1 -11 -16    1.11    0.59
  -1 -11 -16    1.38    0.62
  -1  11  16    1.34    0.79
  -1 -11 -16    0.87    0.72
   1  11 -16    0.91    0.60
  -1 -11 -15    0.57    0.52
  -1 -11 -15    1.86    0.84
   1  11 -15    0.26    0.53
  -1  11  15    1.63    0.97
  -1 -11 -15    0.22    0.53
  -1  11  15   -0.56    0.59
   1 -11  15    0.16    0.57
   1  11 -15    0.83    0.65
  -1  11  15    0.98    0.56
   1  11 -15    0.57    0.56
   1  11 -15    1.12    0.61
   1 -11  14   12.08    1.83
   1  11 -14   10.37    1.81
  -1 -11 -14   11.91    1.88
  -1  11  14   13.75    2.10
  -1 -11 -14   11.89    1.91
  -1  11  14   11.28    1.86
  -1 -11 -14   10.91    1.73
   1  11 -14    9.77    1.74
   1  11 -14   12.50    2.04
  -1  11  14    9.66    1.64
   1  11 -14    9.91    1.68
   1  11 -13   81.66    5.09
   1  11 -13   79.45    5.27
   1  11 -13   85.49    5.27
   1  11 -13   76.25    5.05
  -1  11  13   87.13    5.50
   1 -11  13   83.90    5.13
  -1 -11 -13   86.94    5.40
   1  11 -13   82.57    5.19
  -1 -11 -13   82.93    5.30
  -1 -11 -13   76.30    4.93
  -1  11  13   74.65    4.97
  -1  11  13   89.95    5.44
   1  11 -13   86.07    5.31
   1  11 -12   74.25    4.97
  -1  11  12   64.79    4.78
   1  11 -12   59.68    4.39
   1 -11  12   67.39    4.56
   1  11 -12   64.16    4.60
  -1 -11 -12   66.48    4.70
   1  11 -12   68.03    4.69
  -1  11  12   61.30    4.49
  -1 -11 -12   58.21    4.23
  -1 -11 -12   65.35    4.70
   1  11 -12   67.00    4.63
   1  11 -12   63.86    4.50
  -1  11  12   65.10    4.60
   1  11 -11    6.48    1.51
   1 -11  11    7.53    1.50
   1 -11  11    7.78    1.46
   1  11 -11    5.40    1.26
   1  11 -11    4.53    1.16
   1  11 -11    6.71    1.39
  -1  11  11    4.92    1.13
  -1  11  11    6.16    1.36
   1  11 -11    8.65    1.66
  -1 -11 -11    6.44    1.53
  -1  11  11    6.90    1.47
  -1  11  11    6.46    1.43
   1  11 -11    7.82    1.61
  -1 -11 -11    5.74    1.22
   1  11 -11    8.27    1.52
  -1  11  10   70.34    4.91
  -1 -11 -10   77.80    5.06
  -1  11  10   72.41    4.86
   1  11 -10   66.04    4.60
  -1  11  10   72.95    4.93
  -1 -11 -10   62.88    4.56
   1  11 -10   72.53    4.87
   1  11 -10   67.65    4.86
   1  11 -10   71.48    4.89
   1 -11  10   65.65    4.55
  -1  11  10   65.79    4.57
   1  11 -10   69.01    4.66
   1  11 -10   71.31    4.85
   1  11 -10   63.69    4.62
  -1  11   9   55.84    4.36
  -1  11   9   60.15    4.41
  -1 -11  -9   54.95    4.26
   1  11  -9   52.56    4.12
   1  11  -9   59.37    4.41
   1  11  -9   59.41    4.37
   1  11  -9   57.20    4.27
  -1  11   9   55.13    4.18
  -1 -11  -9   52.65    4.09
   1  11  -9   57.56    4.27
   1  11  -9   57.76    4.42
   1  11  -9   51.91    4.01
  -1  11   9   59.09    4.39
  -1  11   8   95.19    5.64
  -1  11   8   91.28    5.62
  -1 -11  -8   86.96    5.32
   1  11  -8   90.14    5.62
   1  11  -8   87.31    5.45
  -1  11   8   90.78    5.63
   1  11  -8   92.84    5.62
   1  11  -8   86.56    5.43
  -1  11   8   85.07    5.43
   1  11  -8   91.40    5.53
   1  11  -8   78.87    5.17
  -1 -11  -8   87.40    5.49
   1  11  -7   69.73    4.74
   1  11  -7   70.50    4.82
   1  11  -7   73.58    4.87
   1  11  -7   65.51    4.65
  -1  11   7   69.88    4.75
   1 -11   7   57.58    8.98
   1  11  -7   65.30    4.54
  -1 -11  -7   53.62    8.81
   1  11  -7   67.02    4.72
  -1 -11  -7   67.17    4.53
  -1  11   7   70.76    4.81
  -1  11   7   65.01    4.68
  -1  11   7   72.15    4.91
  -1 -11  -7   67.87    4.70
  -1  11   6   22.97    2.70
  -1  11   6   22.38    2.69
  -1  11   6   24.06    2.80
  -1  11   6   17.78    4.62
   1  11  -6   20.77    2.43
  -1 -11  -6   15.93    4.50
   1  11  -6   23.07    2.69
   1  11  -6   22.78    2.69
  -1  11   6   22.24    2.61
   1  11  -6   21.91    2.54
  -1 -11  -6   24.33    2.69
   1  11  -6   23.12    2.50
   1 -11   6   22.07    5.59
   1  11  -6   22.28    2.58
   1  11  -6   22.67    2.60
  -1  11   5    4.77    2.57
   1  11  -5    4.48    1.11
   1 -11   5   -0.85    1.40
   1  11  -5    4.29    1.24
   1  11  -5    3.96    1.15
  -1  11   5    4.07    1.28
   1  11  -5    3.81    1.13
   1  11  -5    2.57    0.92
  -1  11   5    2.81    0.87
  -1  11   5    2.82    0.86
  -1 -11  -5    2.31    0.90
   1  11  -5    3.40    0.92
  -1 -11  -5    2.27    1.77
   1  11  -5    2.57    0.84
  -1  11   5    2.86    1.01
  -1  11   5    2.55    1.00
   1  11  -4   63.31    4.49
  -1  11   4   73.97    4.90
   1  11  -4   64.20    4.47
  -1  11   4   68.53    4.68
   1  11  -4   64.79    4.57
  -1  11   4   75.74    4.99
   1  11  -4   72.72    4.86
   1  11  -4   66.86    4.57
  -1  11   4   60.51    8.83
  -1  11   4   71.34    4.75
  -1 -11  -4   66.40    4.54
   1  11  -4   63.52    4.34
  -1  11   4   61.72    4.37
   1 -11   4   66.68    9.59
  -1 -11  -4   56.28    8.70
   1  11  -4   69.91    4.80
  -1  11   3   13.24    1.98
  -1 -11  -3    9.51    3.63
  -1  11   3   12.43    1.96
   1  11  -3   12.57    1.91
   1  11  -3   11.78    1.81
   1  11  -3    7.14    2.64
  -1  11   3   14.23    2.10
   1  11  -3   13.87    1.91
   1  11  -3   13.56    1.95
  -1  11   3    8.69    3.47
  -1  11   3   15.58    2.13
  -1  11   3   14.57    2.08
   1  11  -3   14.83    2.12
   1  11  -3   13.60    1.99
  -1 -11  -3   12.00    1.76
   1 -11   3    5.89    2.84
  -1  11   2   47.47    3.82
   1  11  -2   39.41    3.47
  -1  11   2   42.61    3.66
   1  11  -2   42.26    3.58
  -1  11   2   48.23    3.79
   1  11  -2   46.82    3.82
  -1 -11  -2   38.87    3.29
  -1  11   2   28.02    5.92
   1 -11   2   42.14    7.55
  -1  11   2   47.56    3.81
   1  11  -2   40.05    3.39
   1  11  -2   42.86    3.61
  -1  11   2   48.18    3.80
  -1 -11  -2   40.55    7.33
   1  11  -2   38.54    3.34
   1  11  -2   42.06    3.56
  -1  11   1   24.74    2.76
   1  11  -1   22.59    2.55
   1  11  -1   23.85    2.71
   1  11  -1   22.62    2.53
   1  11  -1   25.06    2.69
  -1  11   1   18.64    4.78
  -1 -11  -1   18.11    4.74
  -1  11   1   24.57    2.67
   1  11  -1   24.84    2.72
   1 -11   1   14.76    4.70
  -1  11   1   26.58    2.86
  -1  11   1   23.99    2.72
   1  11  -1   23.38    2.58
  -1  11   1   21.82    2.52
   1  11  -1   23.35    2.62
   1  11   0   69.03    4.70
  -1  11   0   71.77    4.76
   1  11   0   62.56    4.43
  -1  11   0   68.10    4.65
   1  11   0   65.99    4.54
   1  11   0   58.38    4.13
  -1  11   0   58.57    8.67
   1  11   0   70.18    4.73
  -1  11   0   68.93    4.66
   1  11   0   62.37    4.32
  -1  11   0   65.71    4.54
   1  11   0   71.52    4.75
  -1 -11   0   59.51    8.81
  -1  11   0   65.93    4.63
   1  11   0   67.86    4.57
   1 -11   0   60.27    9.16
  -1 -11   0   64.93    4.36
   1  11   1   24.95    2.71
  -1 -11   1   14.63    4.17
   1  11   1   25.27    2.75
   1  11   1   22.68    2.58
  -1  11  -1   13.73    4.07
   1 -11  -1   19.90    5.15
  -1 -11   1   26.79    2.83
  -1  11  -1   26.82    2.83
  -1  11  -1   25.05    2.75
  -1 -11   1   20.94    2.36
   1  11   1   23.49    2.66
   1  11   1   25.66    2.72
  -1  11  -1   26.34    2.80
   1  11   1   22.97    2.62
  -1  11  -1   27.43    2.85
  -1  11  -1   24.58    2.72
  -1  11  -2   32.21    6.28
   1 -11  -2   34.97    7.07
   1  11   2   46.85    3.80
  -1 -11   2   42.32    3.57
  -1  11  -2   43.68    3.62
  -1  11  -2   45.86    3.70
   1  11   2   43.99    3.75
  -1  11  -2   42.70    3.64
   1  11   2   40.07    3.50
   1  11   2   39.07    3.41
   1  11   2   45.11    3.66
   1  11   2   43.08    3.64
  -1 -11   2   31.33    6.38
  -1  11  -2   46.71    3.81
   1  11   3   12.78    1.85
   1  11   3   14.32    2.06
  -1 -11   3    9.68    3.46
   1  11   3   14.75    2.12
   1  11   3   16.90    2.22
   1 -11  -3   10.55    3.81
  -1  11  -3   13.04    1.91
   1  11   3   13.79    2.03
  -1 -11   3   13.71    2.01
  -1  11  -3   14.18    2.07
  -1  11  -3    6.07    2.73
  -1  11  -3   14.37    2.04
   1  11   3   14.38    2.10
  -1  11  -3   16.94    2.31
   1  11   4   72.58    4.87
   1  11   4   64.91    4.53
   1  11   4   64.87    4.62
   1  11   4   72.97    4.80
  -1  11  -4   42.63    7.23
   1  11   4   70.35    4.79
  -1  11  -4   62.53    4.33
  -1  11  -4   70.63    4.73
   1  11   4   55.85    8.59
  -1 -11   4   61.86    8.95
  -1  11  -4   76.46    4.98
  -1  11  -4   74.04    4.86
   1 -11  -4   71.61   10.26
   1  11   4   64.72    4.59
  -1 -11   4   72.03    4.72
  -1  11  -5    2.77    0.82
  -1 -11   5    0.98    1.35
   1  11   5    2.65    0.92
  -1  11  -5    3.97    1.07
   1  11   5    4.49    1.36
  -1  11  -5    4.13    1.03
  -1 -11   5    3.11    1.05
   1  11   5    2.69    0.94
  -1  11  -5    3.70    1.05
   1  11   5   -0.97    1.20
  -1 -11   5    2.80    0.92
   1  11   5    3.08    1.19
   1 -11  -5    0.88    1.30
   1  11   5    1.59    0.75
  -1  11  -5    3.30    1.09
   1  11   5    4.05    1.20
  -1  11  -5    4.29    1.19
  -1  11  -6   24.46    2.64
  -1  11  -6   22.01    2.57
  -1 -11   6   21.34    2.40
   1  11   6   16.76    2.17
   1  11   6   25.63    2.81
  -1  11  -6   23.75    2.69
   1  11   6   20.93    2.60
  -1  11  -6   22.51    2.64
  -1  11  -6   25.62    2.83
  -1 -11   6   25.20    2.73
  -1 -11   6   20.68    5.18
  -1  11  -6   21.80    2.52
   1  11   6   23.55    2.71
   1  11   6   17.71    4.76
   1  11   6   26.37    2.80
   1  11   6   24.42    2.72
   1  11   6   22.18    2.57
  -1  11  -6   23.21    2.68
   1  11   7   70.88    4.85
  -1  11  -7   68.17    4.66
  -1  11  -7   70.20    4.81
  -1  11  -7   70.34    4.75
   1  11   7   69.81    4.80
  -1  11  -7   72.01    4.88
  -1  11  -7   64.44    4.44
  -1 -11   7   69.71    4.66
   1  11   7   64.03    4.51
  -1 -11   7   52.46    8.30
   1  11   7   69.51    4.75
   1  11   7   75.14    4.91
   1  11   7   59.62    4.28
  -1  11  -7   66.88    4.69
  -1  11  -7   72.63    4.92
   1  11   7   67.52    4.81
  -1  11  -8   86.59    5.39
   1  11   8   69.82    4.70
  -1  11  -8   87.04    5.42
  -1 -11   8   81.96    5.11
   1  11   8   87.72    5.53
   1  11   8   91.85    5.52
   1  11   8   92.11    5.62
  -1 -11   8   92.36    5.57
   1  11   8   88.68    5.49
  -1  11  -8   86.78    5.35
   1  11   8   77.77    5.02
  -1  11  -8   90.57    5.56
   1  11   8   85.63    5.43
  -1  11  -8   88.54    5.54
  -1  11  -9   52.16    4.12
   1  11   9   55.67    4.27
  -1 -11   9   58.91    4.34
   1  11   9   56.92    4.36
  -1  11  -9   58.25    4.35
  -1  11  -9   57.10    4.25
   1  11   9   56.91    4.32
  -1 -11   9   59.29    4.35
  -1  11  -9   53.41    4.15
  -1 -11   9   55.84    4.08
   1  11   9   57.96    4.33
  -1  11  -9   60.32    4.50
   1  11   9   54.01    4.23
   1 -11 -10   56.58    4.16
  -1 -11  10   67.60    4.50
   1  11  10   72.51    4.92
  -1 -11  10   66.99    4.66
   1  11  10   72.11    4.94
  -1 -11  10   71.42    4.80
  -1  11 -10   68.47    4.77
  -1  11 -10   68.28    4.71
  -1  11 -10   72.74    4.99
   1  11  10   67.87    4.70
   1  11  10   68.03    4.77
   1  11  10   73.06    4.90
  -1  11 -10   67.77    4.80
  -1  11 -10   68.51    4.73
  -1 -11  11    7.86    1.59
   1  11  11    6.90    1.52
  -1  11 -11    5.60    1.31
  -1  11 -11    7.85    1.67
   1  11  11    6.88    1.58
  -1 -11  11    8.72    1.72
  -1  11 -11    5.97    1.41
   1  11  11    7.31    1.56
   1  11  11    5.69    1.44
   1 -11 -11    5.48    1.30
  -1 -11  11    7.29    1.53
  -1  11 -11    7.46    1.45
  -1 -11  11    6.02    1.20
  -1  11 -11    7.24    1.46
   1  11  11    5.44    1.28
   1  11  12   64.72    4.59
  -1  11 -12   70.40    4.85
  -1  11 -12   63.63    4.59
   1  11  12   75.15    4.98
   1  11  12   67.50    4.70
  -1 -11  12   70.59    4.73
  -1  11 -12   69.26    4.79
   1  11  12   66.23    4.75
  -1  11 -12   66.36    4.76
  -1 -11  12   67.42    4.62
  -1 -11  12   66.38    4.62
   1 -11 -12   62.21    4.41
   1  11  12   57.09    4.19
  -1  11 -13   84.70    5.35
   1 -11 -13   79.67    5.10
   1  11  13   90.87    5.58
  -1  11 -13   85.33    5.45
  -1  11 -13   81.11    5.23
   1  11  13   85.99    5.34
  -1 -11  13   86.80    5.33
  -1  11 -13   86.91    5.39
  -1 -11  13   84.23    5.24
   1  11  13   82.89    5.31
   1  11  13   84.75    5.48
  -1 -11  13   87.48    5.37
  -1  11 -14   13.41    1.94
  -1  11 -14   11.20    1.85
   1 -11 -14   10.41    1.76
   1  11  14   10.99    1.81
   1  11  14   10.69    1.73
  -1 -11  14   11.63    1.89
  -1 -11  14   11.14    1.77
  -1 -11  14    8.77    1.56
   1  11  14   12.83    2.00
   1  11  14    8.82    1.61
  -1  11 -14   10.57    1.83
  -1  11 -14    9.95    1.79
  -1  11 -15   -0.29    0.77
  -1 -11  15    1.84    0.77
   1  11  15    0.65    0.53
   1  11  15    0.74    0.51
   1  11  15    1.33    0.67
  -1 -11  15    0.24    0.37
   1  11  15    0.91    0.64
  -1 -11  15    0.38    0.55
   1 -11 -15    1.17    0.58
  -1  11 -15    1.27    0.75
  -1  11 -15    0.22    0.90
  -1 -11  16    0.71    0.49
  -1 -11  16    0.78    0.46
   1  11  16   -0.04    0.65
   1  11  16    1.34    0.82
   1  11  16    1.18    0.71
   1  11  16    2.29    0.83
   1 -11 -16    0.06    0.51
  -1  11 -16    0.88    0.53
  -1 -11  16    1.02    0.43
  -1  11 -16    0.73    0.76
  -1  11 -16    0.97    0.65
   1  11  17    3.78    0.98
   1 -11 -17    3.89    1.03
  -1  11 -17    4.71    1.18
  -1 -11  17    3.75    1.02
   1  11  17    4.94    1.27
   1  11  17    4.82    1.25
   1  11  17    2.74    0.81
  -1  11 -17    3.65    1.00
  -1 -11  17    4.47    1.14
  -1  11 -17    5.84    1.38
  -1  11 -18    6.63    1.40
  -1 -11  18    5.58    1.19
   1  11  18    6.54    1.30
  -1  11 -18    5.51    1.09
  -1  11 -18   11.03    1.76
   1 -11 -18    6.79    1.34
   1  11  18    7.34    1.49
   1  11  18    4.59    1.03
  -1  11 -18    6.77    1.38
   1 -11 -18    8.34    1.47
  -1  11 -19    5.51    1.18
  -1  11 -19    6.21    1.28
   1  11  19    4.96    1.09
   1 -11 -19    6.52    1.30
   1  11  19    3.41    0.87
   1 -11 -19    6.53    1.34
  -1 -11  19    5.61    1.11
  -1  11 -19    7.05    1.36
   1  11  19    6.12    1.30
   1  11  20   35.66    2.92
  -1  11 -20   37.10    2.89
   1 -11 -20   41.22    3.08
   1  11  20   28.93    2.46
  -1  11 -20   41.36    3.08
   1 -11 -20   41.23    3.08
  -1 -11  20   28.75    2.42
  -1  11 -20   38.71    2.94
   1  11  21    7.15    1.23
  -1  11 -21    8.92    1.37
  -1  11 -21    6.59    1.23
  -1  11 -21    8.44    1.34
   1 -11 -21    8.27    1.28
   1 -11 -21    9.07    1.39
   1 -11 -21    8.83    1.36
   1 -11 -22    3.58    0.84
  -1  11 -22    4.80    0.96
  -1  11 -22    3.08    0.76
  -1  11 -22    4.15    0.88
   1  11  22    3.40    0.85
   1 -11 -22    3.30    0.80
  -1  12  20    9.46    1.37
  -1 -12 -20    8.02    1.23
   1  12 -20   11.48    1.45
  -1 -12 -20   10.04    1.38
   1  12 -20   10.77    1.40
  -1 -12 -19    4.17    1.01
  -1 -12 -19    3.87    0.90
  -1  12  19    3.48    0.91
   1  12 -19    5.04    1.01
   1  12 -19    3.55    0.88
   1  12 -19    2.41    0.65
  -1 -12 -18    0.66    0.44
   1  12 -18    2.22    0.66
   1  12 -18    0.86    0.50
  -1 -12 -18    1.47    0.77
  -1  12  18    0.65    0.51
  -1 -12 -18    1.12    0.46
  -1  12  18    0.90    0.44
   1  12 -18    1.20    0.59
   1  12 -18    1.68    0.66
   1  12 -17    2.83    0.86
  -1 -12 -17    4.35    1.13
   1  12 -17    3.84    0.92
  -1  12  17    2.28    0.73
  -1 -12 -17    4.67    1.15
  -1  12  17    2.79    0.77
   1  12 -17    3.34    0.86
  -1 -12 -17    3.57    1.00
   1  12 -17    3.37    0.90
  -1 -12 -16    8.24    1.50
  -1 -12 -16    9.90    1.64
   1  12 -16    6.92    1.28
  -1  12  16    6.89    1.35
   1  12 -16    8.19    1.43
   1  12 -16    7.76    1.38
  -1 -12 -16    7.45    1.43
  -1  12  16    7.74    1.48
   1  12 -16    5.93    1.22
  -1 -12 -15   18.95    2.25
   1  12 -15   16.05    1.98
   1  12 -15   19.65    2.36
   1  12 -15   19.04    2.24
   1 -12  15   15.46    1.92
  -1  12  15   18.94    2.25
  -1  12  15   20.34    2.41
  -1 -12 -15   19.23    2.30
   1  12 -15   18.03    2.20
  -1  12  14   -0.54    0.61
   1  12 -14    0.69    0.57
   1 -12  14    0.75    0.49
   1  12 -14    0.86    0.64
   1  12 -14   -0.32    0.58
  -1  12  14   -0.05    0.54
  -1 -12 -14   -0.02    0.38
   1  12 -14    0.28    0.45
  -1 -12 -14    0.31    0.53
   1  12 -13   34.20    3.07
  -1  12  13   38.22    3.33
   1 -12  13   36.54    3.14
   1  12 -13   34.97    3.21
  -1 -12 -13   34.91    3.25
  -1 -12 -13   42.32    3.57
  -1  12  13   43.84    3.66
   1  12 -13   39.32    3.40
   1  12 -13   36.51    3.22
  -1  12  12   92.98    5.48
   1 -12  12   94.40    5.43
   1  12 -12   95.80    5.51
  -1  12  12   96.47    5.70
   1  12 -12   89.94    5.53
  -1  12  12   96.18    5.59
   1  12 -12   88.89    5.35
  -1 -12 -12   89.18    5.40
  -1 -12 -12   98.18    5.73
   1  12 -12   77.74    4.92
   1  12 -11    1.16    0.54
  -1 -12 -11    1.57    1.01
  -1  12  11    1.59    0.89
   1  12 -11    1.64    0.83
   1  12 -11    3.35    1.06
  -1  12  11    2.28    1.15
   1 -12  11    2.08    0.76
  -1  12  11    2.27    0.93
  -1 -12 -11    1.69    0.73
   1  12 -11    1.82    0.79
  -1  12  11    2.78    1.04
   1 -12  11    2.29    0.95
   1 -12  10  106.01    5.93
   1  12 -10  108.28    6.00
   1 -12  10  100.65    5.72
   1  12 -10   98.40    5.91
   1  12 -10  104.87    5.99
  -1  12  10  110.96    6.24
  -1  12  10  105.59    6.02
   1  12 -10  104.07    5.93
  -1 -12 -10   97.88    5.71
  -1 -12 -10  106.91    6.11
  -1  12  10  108.21    6.04
   1  12 -10   94.79    5.60
  -1  12  10  100.33    5.73
   1  12 -10   89.17    5.51
  -1  12   9    7.37    1.49
   1  12  -9    8.94    1.63
   1  12  -9    8.79    1.64
  -1  12   9    8.50    1.65
   1  12  -9    8.17    1.65
   1  12  -9    8.38    1.62
   1 -12   9    7.60    1.54
   1  12  -9    5.20    1.20
   1  12  -9    9.40    1.77
  -1  12   9    8.46    1.69
  -1  12   9    8.45    1.82
  -1 -12  -9    9.52    1.78
  -1 -12  -9    7.72    1.49
  -1  12   8   45.15    3.78
  -1  12   8   47.18    3.93
   1  12  -8   39.36    3.42
   1  12  -8   49.48    3.92
  -1 -12  -8   43.95    3.81
   1  12  -8   41.74    3.63
   1  12  -8   47.05    3.89
   1  12  -8   51.93    4.06
  -1  12   8   45.91    3.78
   1  12  -8   42.20    3.65
  -1  12   8   47.53    3.86
  -1  12   7  119.41    6.51
   1  12  -7  123.49    6.62
   1  12  -7  124.64    6.61
  -1  12   7  126.48    6.80
  -1 -12  -7  111.73    6.39
   1  12  -7  119.91    6.46
   1  12  -7  110.75    6.27
  -1  12   7  120.28    6.56
   1  12  -7  106.93    5.99
  -1  12   7  115.45    6.46
   1  12  -7  119.95    6.57
   1  12  -6   35.83    3.40
  -1  12   6   35.29    3.35
   1  12  -6   35.36    3.28
  -1  12   6   35.60    3.37
   1  12  -6   32.34    3.19
  -1  12   6   33.95    3.31
  -1 -12  -6   27.94    2.96
   1  12  -6   30.91    3.04
   1  12  -6   37.55    3.39
  -1  12   6   36.90    3.44
   1  12  -5   28.44    3.01
   1  12  -5   26.46    2.79
  -1  12   5   31.99    3.18
  -1  12   5   27.99    2.93
  -1  12   5   27.96    2.97
   1  12  -5   28.24    2.93
   1  12  -5   28.16    2.90
  -1 -12  -5   25.43    2.75
  -1  12   5   24.09    2.59
  -1  12   5   31.16    3.07
   1  12  -5   28.51    3.03
   1  12  -4   20.62    2.43
   1  12  -4   21.17    2.54
  -1  12   4   23.04    2.68
   1  12  -4   20.91    2.54
  -1  12   4   21.25    2.46
  -1 -12  -4   23.34    2.61
  -1  12   4   23.66    2.78
  -1  12   4   23.68    2.72
   1  12  -4   24.69    2.84
  -1  12   4   24.85    2.77
   1  12  -4   21.18    2.63
   1  12  -3  208.60    9.06
  -1  12   3  192.49    8.64
  -1  12   3  208.85    9.06
   1  12  -3  190.18    8.54
  -1  12   3  212.44    9.20
   1 -12   3  184.17    8.42
   1  12  -3  178.80    8.37
   1  12  -3  197.48    8.78
   1  12  -3  195.89    8.83
  -1  12   3  208.11    9.17
  -1 -12  -3  182.35    8.36
   1  12  -3  208.11    9.21
  -1  12   3  200.32    8.96
  -1  12   2   14.49    2.29
   1  12  -2   10.16    1.75
   1  12  -2   12.34    2.12
  -1  12   2    9.53    1.81
  -1  12   2   10.28    1.85
   1  12  -2   12.76    2.02
  -1 -12  -2   13.59    2.17
   1  12  -2   10.06    1.82
  -1  12   2    9.78    1.70
  -1  12   2   12.55    2.01
  -1 -12  -2   10.71    1.82
   1  12  -2    9.58    1.71
   1  12  -2    9.51    1.78
  -1 -12  -1  320.67   12.27
   1  12  -1  310.13   12.03
   1  12  -1  329.17   12.28
   1  12  -1  328.04   12.35
  -1  12   1  349.81   12.59
   1  12  -1  330.71   12.26
   1  12  -1  296.97   11.75
  -1  12   1  327.73   12.30
  -1 -12  -1  298.44   11.67
  -1  12   1  325.63   12.22
  -1  12   1  319.18   12.19
   1  12   0    9.95    2.01
   1  12   0    7.27    1.63
  -1  12   0   13.13    2.25
  -1  12   0   14.93    2.31
  -1 -12   0    4.78    1.22
   1  12   0    6.74    1.78
   1  12   0   10.24    1.86
   1  12   0    8.44    1.65
  -1  12   0    8.47    1.78
  -1 -12   0    9.38    1.84
   1  12   1  319.45   12.35
   1  12   1  332.69   12.52
   1  12   1  317.21   12.40
  -1  12  -1  350.11   12.76
  -1  12  -1  325.29   12.41
  -1 -12   1  317.83   12.33
   1  12   1  321.74   12.44
  -1  12  -1  334.31   12.63
   1  12   1  319.01   12.31
   1  12   2   10.15    1.93
   1  12   2    9.86    1.79
   1  12   2   12.14    2.09
  -1  12  -2   11.35    2.07
  -1 -12   2   11.27    2.04
   1  12   2   10.63    1.88
  -1  12  -2   13.55    2.07
   1  12   2   10.93    1.86
  -1  12  -2   16.30    2.45
  -1 -12   3  197.75    8.99
   1  12   3  204.83    9.15
   1  12   3  205.39    9.18
  -1  12  -3  211.52    9.37
   1  12   3  211.49    9.28
   1  12   3  212.26    9.31
  -1  12  -3  208.60    9.15
   1  12   3  209.12    9.35
  -1 -12   4   24.57    2.76
   1  12   4   23.28    2.67
  -1 -12   4   21.07    2.48
   1  12   4   23.78    2.72
   1  12   4   23.93    2.77
  -1  12  -4   21.90    2.64
   1  12   4   23.59    2.76
  -1  12  -4   24.12    2.80
   1  12   4   23.72    2.75
   1  12   5   26.18    2.87
   1  12   5   27.14    2.91
   1  12   5   28.69    3.01
  -1 -12   5   27.09    2.87
  -1  12  -5   28.61    2.99
   1  12   5   31.65    3.18
  -1  12  -5   25.14    2.76
  -1  12  -5   22.01    2.51
  -1 -12   5   25.42    2.68
   1  12   5   26.11    2.82
   1  12   5   23.86    2.61
  -1  12  -6   30.82    3.00
   1  12   6   39.75    3.54
   1  12   6   34.78    3.32
   1  12   6   28.97    2.90
   1  12   6   36.17    3.40
  -1  12  -6   34.69    3.17
  -1  12  -6   36.13    3.42
  -1 -12   6   35.28    3.27
   1  12   6   34.18    3.30
   1  12   6   33.88    3.21
  -1  12  -7  108.87    5.94
   1  12   7   91.46    5.51
  -1 -12   7  128.03    6.73
   1  12   7  113.30    6.39
  -1 -12   7  113.43    6.19
   1  12   7  117.75    6.44
  -1  12  -7  103.88    5.93
   1  12   7  116.94    6.39
   1  12   7  110.33    6.12
  -1  12  -7  118.47    6.51
   1  12   7  118.94    6.51
   1  12   8   43.47    3.72
  -1  12  -8   39.54    3.47
  -1 -12   8   48.04    3.97
   1  12   8   46.60    3.85
   1  12   8   40.56    3.45
  -1  12  -8   47.18    3.86
  -1  12  -8   42.94    3.63
   1  12   8   47.73    3.88
  -1  12  -8   43.81    3.79
  -1 -12   8   46.12    3.75
  -1 -12   8   44.27    3.61
   1  12   8   48.13    3.94
  -1  12  -9    6.72    1.48
  -1 -12   9    9.77    1.86
  -1  12  -9    6.95    1.32
  -1 -12   9    7.34    1.43
   1  12   9    7.95    1.66
  -1  12  -9   10.04    1.83
   1  12   9    8.08    1.59
   1  12   9    8.20    1.56
  -1  12  -9    7.38    1.46
  -1 -12   9    7.92    1.49
   1  12   9    7.49    1.66
  -1  12 -10  101.31    5.86
   1  12  10   95.73    5.69
  -1 -12  10  108.72    6.08
   1  12  10  110.85    6.20
  -1 -12  10  107.08    6.07
  -1  12 -10  107.53    6.11
  -1  12 -10  100.49    5.86
   1  12  10  108.59    6.07
  -1 -12  10  104.51    5.89
   1  12  10  106.10    6.06
  -1 -12  10   94.37    5.48
  -1  12 -10  102.89    5.88
   1  12  11    1.64    0.74
   1  12  11    2.04    0.87
   1  12  11    1.88    0.90
  -1 -12  11    3.27    1.25
  -1  12 -11    3.14    1.02
  -1 -12  11    1.10    0.49
   1  12  11    1.04    0.60
  -1  12 -11    1.22    0.57
  -1 -12  11    1.79    0.79
  -1  12 -11    2.70    1.02
  -1  12 -11    1.04    0.63
  -1 -12  12  104.08    5.80
  -1  12 -12  101.18    5.82
  -1 -12  12   94.55    5.49
   1  12  12   93.83    5.55
   1  12  12   99.10    5.74
   1  12  12  101.22    5.75
  -1  12 -12   87.47    5.38
  -1 -12  12   91.88    5.47
   1  12  12   99.61    5.81
  -1  12 -12   94.17    5.56
   1  12  13   42.86    3.59
  -1 -12  13   41.61    3.38
   1  12  13   34.37    3.16
  -1 -12  13   42.20    3.48
  -1 -12  13   37.29    3.26
  -1  12 -13   42.24    3.60
  -1  12 -13   38.82    3.33
   1  12  13   35.37    3.20
   1  12  13   35.29    3.34
  -1  12 -13   37.76    3.31
  -1  12 -14    0.23    0.46
  -1  12 -14    0.55    0.52
   1  12  14    1.37    0.70
   1  12  14    0.70    0.68
  -1 -12  14    0.61    0.56
   1  12  14    0.64    0.70
  -1  12 -14    0.39    0.40
   1 -12 -14   -0.01    0.25
   1  12  14    0.82    0.39
  -1 -12  14   -0.80    0.48
  -1 -12  14    0.33    0.76
   1 -12 -15   14.21    1.87
   1  12  15   18.14    2.23
   1  12  15   20.59    2.31
  -1  12 -15   17.53    2.11
   1 -12 -15   23.79    2.61
  -1 -12  15   17.37    2.07
  -1 -12  15   19.52    2.27
  -1 -12  15   18.91    2.15
   1  12  15   19.10    2.18
  -1  12 -15   20.63    2.39
  -1  12 -15   21.31    2.36
  -1  12 -16    7.82    1.42
   1  12  16    7.26    1.31
   1  12  16    8.19    1.51
   1  12  16    8.68    1.49
  -1  12 -16    7.13    1.32
  -1  12 -16    7.91    1.40
   1 -12 -16    6.15    1.21
   1 -12 -16    7.26    1.43
  -1  12 -16    7.58    1.37
  -1 -12  16    5.57    1.08
  -1 -12  16    7.63    1.43
  -1  12 -17    4.01    1.00
  -1  12 -17    3.34    0.92
   1 -12 -17    4.24    1.04
  -1  12 -17    3.45    0.79
   1  12  17    2.70    0.82
   1  12  17    2.80    0.78
  -1  12 -17    3.10    0.84
   1  12  17    2.65    0.69
   1 -12 -17    2.68    0.84
   1 -12 -17    3.10    0.87
  -1  12 -18    1.98    0.76
   1 -12 -18    1.16    0.57
   1 -12 -18    0.88    0.55
   1  12  18    0.89    0.54
   1 -12 -18    1.53    0.68
   1  12  18    1.19    0.60
  -1  12 -18    1.88    0.71
  -1  12 -18    1.64    0.58
  -1  12 -19    4.51    0.97
   1 -12 -19    4.31    0.89
  -1  12 -19    2.96    0.75
   1  12  19    2.19    0.65
   1 -12 -19    3.46    0.83
   1  12  19    2.26    0.70
  -1  12 -19    3.88    0.87
   1 -12 -19    3.32    0.83
   1 -12 -20   10.72    1.44
  -1  12 -20   10.68    1.40
  -1  12 -20   10.95    1.39
   1  12  20    8.06    1.21
   1 -12 -20   11.07    1.43
  -1 -13 -18    1.79    0.59
  -1 -13 -18    1.88    0.60
  -1  13  18    1.33    0.53
   1  13 -17    2.30    0.61
  -1  13  17    2.65    0.69
  -1 -13 -17    3.58    0.86
   1  13 -17    3.26    0.83
  -1 -13 -17    2.83    0.76
  -1 -13 -17    3.07    0.77
  -1 -13 -17    2.94    0.77
  -1  13  17    2.70    0.80
   1  13 -16   10.50    1.49
  -1  13  16   11.96    1.61
  -1  13  16   10.61    1.41
  -1 -13 -16    8.75    1.33
  -1 -13 -16   11.52    1.60
  -1 -13 -16   12.55    1.62
   1  13 -16   10.01    1.42
  -1 -13 -15   16.85    1.94
   1  13 -15   16.39    1.88
  -1  13  15   19.71    2.08
  -1 -13 -15   23.37    2.34
   1  13 -15   19.44    2.09
  -1 -13 -15   21.43    2.25
  -1  13  15   20.07    2.18
  -1 -13 -14   42.46    3.23
  -1  13  14   47.85    3.43
   1  13 -14   41.19    3.14
  -1 -13 -14   51.10    3.69
   1  13 -14   41.70    3.26
  -1 -13 -14   50.50    3.66
  -1  13  14   48.88    3.57
   1  13 -13    1.47    0.59
   1  13 -13    2.08    0.77
   1 -13  13    2.33    0.76
  -1  13  13    4.14    1.15
   1  13 -13    2.05    0.76
  -1 -13 -13    4.28    1.26
  -1 -13 -13    2.90    0.93
  -1  13  13    2.52    0.76
  -1 -13 -13    2.62    0.82
   1  13 -12   65.28    4.24
  -1  13  12   67.66    4.33
  -1 -13 -12   52.70    3.76
   1  13 -12   57.28    3.99
  -1 -13 -12   66.37    4.42
  -1  13  12   70.51    4.53
   1  13 -12   54.58    3.81
  -1 -13 -12   70.33    4.51
   1 -13  12   57.27    3.89
   1 -13  11   39.49    3.24
  -1 -13 -11   43.70    3.57
   1  13 -11   43.32    3.45
   1  13 -11   37.60    3.21
  -1 -13 -11   40.16    3.46
  -1  13  11   42.08    3.41
   1  13 -11   33.16    2.93
  -1  13  11   45.51    3.59
   1  13 -10  115.89    6.03
   1 -13  10  113.58    6.01
  -1  13  10  137.38    6.80
  -1 -13 -10  135.86    6.73
   1 -13  10  132.81    6.46
  -1 -13 -10  124.60    6.53
   1  13 -10  109.87    5.85
   1  13 -10  133.76    6.56
  -1  13  10  139.63    6.71
   1  13 -10  116.67    6.18
  -1  13  10  119.37    6.08
  -1 -13  -9   36.08    3.31
  -1  13   9   33.48    3.06
   1 -13   9   34.99    3.15
  -1  13   9   38.05    3.32
   1  13  -9   28.96    2.72
   1  13  -9   32.89    3.03
   1  13  -9   33.61    3.11
  -1 -13  -9   30.68    3.02
  -1  13   9   37.45    3.35
   1  13  -9   30.96    2.91
   1  13  -9   33.00    3.09
   1 -13   9   34.52    3.08
  -1  13   8   47.00    3.71
   1 -13   8   43.12    3.63
  -1  13   8   46.24    3.78
  -1 -13  -8   42.94    3.62
   1  13  -8   46.45    3.73
   1  13  -8   45.34    3.65
  -1 -13  -8   44.46    3.67
  -1  13   8   41.95    3.54
   1  13  -8   44.05    3.64
  -1 -13  -7   45.75    3.83
  -1  13   7   45.42    3.76
   1  13  -7   41.28    3.55
   1  13  -7   38.24    3.43
   1  13  -7   37.53    3.34
  -1  13   7   42.11    3.60
  -1 -13  -7   38.00    3.37
   1 -13   7   39.80    3.49
  -1  13   7   35.45    3.30
  -1 -13  -6   71.25    4.83
  -1 -13  -6   67.34    4.62
  -1 -13  -6   74.34    5.00
   1  13  -6   76.99    5.03
   1  13  -6   77.47    5.01
  -1  13   6   76.34    5.01
  -1  13   6   71.44    4.82
  -1  13   6   76.40    4.97
  -1 -13  -5    1.86    1.21
  -1  13   5    1.09    0.62
  -1 -13  -5    0.88    0.64
  -1  13   5    1.24    0.60
  -1  13   5    0.13    0.95
   1  13  -5    1.22    1.15
  -1 -13  -5    1.52    0.78
   1  13  -5    0.36    0.82
  -1  13   4   18.69    2.24
   1  13  -4   20.36    2.40
  -1  13   4   23.09    2.68
  -1  13   4   20.48    2.48
  -1  13   4   17.52    2.28
   1  13  -4   23.23    2.66
  -1 -13  -4   20.53    2.46
  -1 -13  -4   25.78    2.84
  -1  13   3   56.27    4.26
   1  13  -3   46.36    3.67
  -1  13   3   50.71    3.87
   1  13  -3   58.31    4.35
   1  13  -3   56.40    4.21
  -1 -13  -3   58.91    4.45
   1 -13   3   51.64    3.91
  -1 -13  -3   54.72    4.08
  -1  13   3   59.30    4.34
  -1  13   3   56.05    4.21
  -1  13   2   15.21    2.25
  -1  13   2   17.59    2.33
  -1 -13  -2   15.19    2.25
  -1  13   2   13.25    1.96
   1 -13   2   14.79    2.02
   1  13  -2   14.61    2.09
  -1 -13  -2   12.58    1.86
  -1  13   2   18.97    2.39
   1  13  -2   11.34    1.75
   1  13  -2   17.29    2.44
   1  13  -2   17.35    2.27
  -1  13   1    5.24    1.24
  -1  13   1    5.81    1.54
   1  13  -1    6.39    1.50
  -1 -13  -1    7.09    1.60
  -1  13   1    5.70    1.52
  -1  13   1    6.64    1.51
   1  13  -1    4.11    1.11
  -1 -13  -1    6.72    1.35
   1  13  -1    6.55    1.60
   1 -13   1    6.00    1.37
   1  13  -1    6.90    1.39
  -1  13   0   64.72    4.59
  -1  13   0   56.35    4.22
   1  13   0   59.12    4.35
   1  13   0   59.37    4.44
   1  13   0   54.69    4.14
  -1  13   0   54.47    4.10
   1 -13   0   54.08    4.21
   1  13   0   53.84    4.19
  -1 -13   0   59.08    4.41
  -1  13   0   55.03    4.26
  -1  13  -1    7.56    1.64
   1  13   1    7.61    1.59
  -1  13  -1    5.58    1.30
   1  13   1    6.74    1.50
   1  13   1    5.68    1.33
  -1  13  -1    4.91    1.09
   1  13   1    5.43    1.26
  -1 -13   1    5.44    1.30
   1  13   1    4.63    1.24
   1  13   2   16.81    2.24
   1  13   2   14.86    2.09
   1  13   2   15.37    2.19
   1  13   2   16.49    2.23
  -1  13  -2   14.50    2.07
  -1 -13   2   14.44    2.09
  -1  13  -2   15.23    2.15
   1  13   2   15.50    2.22
  -1 -13   2   16.17    2.22
   1  13   3   55.05    4.22
  -1  13  -3   51.90    4.04
   1  13   3   61.90    4.39
  -1 -13   3   62.26    4.44
   1  13   3   56.95    4.29
   1  13   3   59.10    4.33
  -1 -13   3   53.68    4.10
  -1  13  -3   60.48    4.44
   1  13   3   60.21    4.45
   1  13   4   22.32    2.59
   1  13   4   23.43    2.67
   1  13   4   22.41    2.61
  -1  13  -4   23.17    2.70
  -1  13  -4   21.76    2.51
   1  13   4   18.81    2.34
   1  13   4   21.55    2.50
  -1 -13   4   18.97    2.31
  -1 -13   4   20.29    2.47
   1  13   5    1.28    0.72
   1 -13  -5    0.55    0.31
  -1 -13   5    1.87    0.80
   1  13   5    1.34    0.65
   1  13   5    1.42    0.64
  -1  13  -5    2.13    0.79
  -1 -13   5    1.87    0.84
   1  13   5    1.17    0.89
  -1  13  -5    1.49    1.06
   1  13   5    1.13    0.75
   1  13   6   76.91    4.99
   1  13   6   73.39    4.86
  -1  13  -6   79.35    5.12
   1 -13  -6   66.75    4.57
  -1 -13   6   72.58    4.70
  -1 -13   6   72.26    4.75
   1  13   6   72.26    4.82
  -1 -13   6   82.46    5.20
   1  13   6   78.76    5.07
  -1 -13   7   43.06    3.63
   1  13   7   40.45    3.54
   1  13   7   44.20    3.61
  -1 -13   7   34.58    3.11
   1  13   7   37.20    3.35
  -1  13  -7   41.08    3.58
  -1 -13   7   38.39    3.30
   1 -13  -7   33.27    3.13
   1  13   7   42.44    3.58
  -1  13  -7   34.97    3.07
   1  13   8   42.66    3.56
   1 -13  -8   40.39    3.47
  -1 -13   8   39.93    3.35
  -1 -13   8   40.31    3.35
  -1 -13   8   49.76    3.88
   1  13   8   45.35    3.68
   1  13   8   42.02    3.58
  -1  13  -8   36.80    3.19
   1  13   8   44.37    3.63
  -1  13  -8   45.44    3.69
  -1  13  -9   32.33    3.02
  -1  13  -9   31.96    2.93
  -1 -13   9   40.20    3.48
   1 -13  -9   32.24    3.06
  -1 -13   9   27.03    2.68
  -1 -13   9   37.04    3.30
   1  13   9   36.35    3.25
   1  13   9   29.52    2.95
  -1 -13   9   29.52    2.77
   1  13   9   36.04    3.22
   1  13   9   33.10    3.08
  -1 -13  10  110.82    5.92
  -1 -13  10  133.31    6.65
  -1 -13  10  140.47    6.80
  -1  13 -10  119.63    6.17
   1  13  10  135.75    6.67
   1  13  10  127.27    6.56
   1  13  10  133.18    6.60
   1 -13 -10  130.14    6.65
   1  13  10  113.61    6.06
   1  13  11   40.84    3.41
  -1 -13  11   41.83    3.40
   1  13  11   36.86    3.26
   1 -13 -11   41.87    3.47
  -1 -13  11   44.75    3.54
  -1  13 -11   36.36    3.13
   1  13  11   45.08    3.55
   1  13  11   34.67    2.96
  -1  13 -12   73.22    4.53
  -1 -13  12   65.29    4.32
   1  13  12   66.26    4.29
  -1 -13  12   64.93    4.25
   1 -13 -12   66.75    4.46
   1  13  12   69.11    4.42
   1  13  12   62.31    4.26
  -1  13 -12   55.59    3.96
  -1  13 -13    1.75    0.70
   1  13  13    3.22    0.98
   1  13  13    1.85    0.83
  -1 -13  13    2.26    0.76
   1  13  13    1.99    0.78
  -1  13 -13    2.79    0.95
   1 -13 -13    2.19    0.82
  -1 -13  13    3.12    0.96
  -1  13 -14   45.65    3.33
  -1  13 -14   48.75    3.45
   1  13  14   45.56    3.42
  -1 -13  14   49.62    3.55
   1 -13 -14   35.15    2.90
  -1 -13  14   41.50    3.11
   1  13  14   43.40    3.26
   1  13  14   50.20    3.57
   1 -13 -14   49.15    3.63
  -1  13 -15   18.49    2.03
   1  13  15   17.45    2.01
  -1 -13  15   19.57    2.10
   1  13  15   19.26    2.00
   1 -13 -15   22.18    2.31
   1 -13 -15   14.33    1.73
  -1  13 -15   20.49    2.10
   1  13  15   20.81    2.18
  -1  13 -16   11.35    1.50
  -1  13 -16   10.20    1.41
   1 -13 -16    8.01    1.23
   1 -13 -16   12.55    1.65
   1  13  16   13.04    1.68
   1  13  16    9.45    1.43
  -1  13 -17    2.67    0.71
   1  13  17    2.15    0.67
   1 -13 -17    2.77    0.80
   1  13  17    2.33    0.72
   1 -13 -17    2.33    0.67
   1 -13 -18    1.84    0.59
  -1  14  15    6.67    1.09
  -1 -14 -15    7.42    1.13
  -1  14  14   26.47    2.24
  -1 -14 -14   25.90    2.30
  -1 -14 -14   29.94    2.43
  -1  14  14   28.69    2.41
  -1 -14 -14   28.28    2.37
  -1 -14 -13   57.90    3.63
  -1  14  13   51.03    3.36
  -1 -14 -13   52.72    3.51
  -1  14  13   54.65    3.56
  -1 -14 -13   55.85    3.58
  -1  14  12   45.70    3.33
  -1 -14 -12   44.61    3.27
  -1 -14 -12   47.64    3.37
  -1 -14 -12   49.23    3.44
  -1  14  12   44.57    3.20
  -1 -14 -11   19.09    2.11
  -1 -14 -11   18.57    2.10
  -1  14  11   19.20    2.18
  -1  14  11   19.74    2.14
  -1 -14 -11   23.16    2.39
  -1 -14 -10   23.43    2.43
  -1 -14 -10   20.02    2.21
  -1  14  10   24.59    2.41
   1 -14  10   19.13    2.04
  -1  14  10   23.39    2.42
  -1 -14 -10   24.40    2.45
  -1  14   9   46.58    3.42
   1  14  -9   37.96    3.01
  -1 -14  -9   44.33    3.43
   1 -14   9   37.57    2.98
  -1  14   9   47.57    3.53
  -1 -14  -9   49.10    3.64
  -1 -14  -9   42.81    3.28
  -1  14   9   38.08    2.99
   1 -14   9   37.99    3.02
   1 -14   8    3.87    1.06
   1  14  -8    4.72    1.12
  -1 -14  -8    4.90    1.32
  -1 -14  -8    4.45    1.16
  -1  14   8    5.74    1.27
   1 -14   8    5.49    1.19
  -1  14   8    4.27    1.11
  -1  14   8    4.52    1.09
  -1 -14  -8    3.20    0.86
  -1 -14  -7   32.08    3.01
  -1 -14  -7   21.26    2.29
   1 -14   7   24.85    2.55
  -1  14   7   30.92    2.87
   1  14  -7   25.95    2.61
  -1 -14  -7   25.54    2.60
   1 -14   7   26.30    2.62
  -1  14   7   25.40    2.53
  -1  14   7   27.80    2.69
  -1  14   6   11.55    1.76
   1  14  -6   12.23    1.85
  -1  14   6   13.05    1.86
  -1 -14  -6   16.03    2.22
  -1  14   6   12.02    1.81
  -1 -14  -6   12.13    1.81
   1 -14   6   16.45    2.13
  -1  14   5    6.96    1.41
   1  14  -5    7.40    1.42
  -1 -14  -5   10.39    1.77
  -1 -14  -5    8.36    1.49
  -1  14   5    8.72    1.55
  -1  14   5    8.38    1.53
  -1  14   4   12.77    1.91
  -1  14   4   12.34    1.83
  -1  14   4   13.71    1.99
  -1 -14  -4   14.98    2.12
   1  14  -4   12.27    1.83
  -1 -14  -4   12.94    1.84
   1  14  -4   13.88    1.99
  -1 -14  -3    9.08    1.51
  -1  14   3   11.40    1.84
  -1  14   3   11.57    1.74
  -1  14   3   10.22    1.51
   1  14  -3   12.41    1.83
   1  14  -3   12.76    1.86
  -1 -14  -3   14.48    2.11
  -1  14   3   11.14    1.70
   1  14  -2    8.22    1.54
  -1  14   2    6.40    1.29
  -1  14   2    8.16    1.54
  -1  14   2    5.89    1.29
   1  14  -2    7.18    1.48
  -1 -14  -2    7.60    1.48
   1 -14   1   12.81    1.82
  -1  14   1   15.45    2.09
   1  14  -1   17.97    2.26
   1 -14   1   11.20    1.73
   1  14  -1   16.56    2.19
   1  14  -1   13.64    1.85
  -1  14   1   14.35    1.94
  -1  14   1   15.84    2.05
  -1 -14  -1   15.31    2.08
  -1 -14   0  133.30    6.67
   1 -14   0  120.98    6.25
   1  14   0  116.77    6.10
   1  14   0  125.54    6.46
  -1  14   0  127.89    6.49
  -1 -14   0  128.54    6.60
  -1  14   0  129.62    6.55
  -1  14   0  117.97    6.20
   1  14   0  130.63    6.59
  -1  14  -1   13.95    1.96
  -1 -14   1   15.29    2.11
   1  14   1   15.92    2.14
   1  14   1   16.38    2.11
  -1  14  -1   16.89    2.16
  -1 -14   1   13.68    1.95
  -1  14  -1   17.92    2.31
   1  14   1   14.80    1.92
   1 -14  -1   15.96    2.09
  -1 -14   2    5.95    1.24
   1 -14  -2    5.82    1.27
   1  14   2    5.46    1.38
  -1 -14   2    6.57    1.43
  -1  14  -2    6.05    1.21
  -1  14  -2    7.43    1.35
   1  14   2    5.23    1.09
   1  14   2    6.76    1.38
  -1  14  -2    8.12    1.64
   1  14   2    8.71    1.58
  -1  14  -3   10.66    1.76
  -1 -14   3    9.15    1.52
  -1  14  -3   13.73    1.87
   1  14   3   10.83    1.73
   1 -14  -3    9.52    1.62
  -1  14  -3   10.74    1.71
  -1 -14   3   11.01    1.73
   1  14   3   10.87    1.72
   1  14   3   10.50    1.70
  -1  14  -4   12.56    1.86
   1  14   4   10.76    1.73
   1 -14  -4   12.16    1.90
  -1 -14   4   15.32    2.25
   1  14   4   14.57    1.98
  -1  14  -4   13.65    1.92
   1  14   4   14.61    1.98
  -1 -14   4   12.80    1.86
  -1  14  -4   10.60    1.58
   1  14   4   11.01    1.69
   1  14   5    8.41    1.54
   1  14   5    7.89    1.45
   1  14   5    8.47    1.53
  -1 -14   5    9.91    1.74
  -1  14  -5    7.41    1.40
  -1 -14   5    7.03    1.29
   1  14   5    9.25    1.61
  -1  14  -5    7.38    1.42
   1  14   6   11.22    1.73
   1  14   6   11.56    1.71
  -1  14  -6   14.98    2.00
   1  14   6   12.88    1.80
  -1 -14   6   12.89    1.92
   1  14   6   13.31    1.90
  -1  14  -6   14.25    1.92
  -1 -14   6   12.68    1.73
   1 -14  -6   10.01    1.54
   1  14   7   25.33    2.57
   1  14   7   26.56    2.63
   1  14   7   27.77    2.69
  -1  14  -7   28.40    2.70
  -1  14  -7   25.77    2.58
  -1 -14   7   21.39    2.26
   1  14   7   28.30    2.71
  -1 -14   7   28.96    2.83
   1  14   8    5.01    1.11
   1  14   8    5.83    1.14
  -1 -14   8    5.02    1.32
   1  14   8    6.90    1.29
   1  14   8    4.78    1.08
   1 -14  -8    2.47    0.81
  -1  14  -8    6.43    1.33
  -1 -14   8    5.08    1.19
   1  14   9   40.82    3.22
   1 -14  -9   39.21    3.14
   1  14   9   47.14    3.51
   1  14   9   41.49    3.18
  -1 -14   9   46.90    3.52
   1  14   9   47.38    3.47
  -1  14  -9   46.40    3.41
  -1 -14   9   49.64    3.62
  -1  14 -10   23.82    2.35
   1  14  10   18.84    2.09
   1  14  10   21.63    2.25
   1  14  10   24.82    2.43
  -1 -14  10   23.02    2.35
  -1 -14  10   23.06    2.35
   1 -14 -10   17.56    2.03
   1  14  10   18.10    1.95
   1  14  11   19.44    2.10
   1  14  11   18.77    2.06
  -1 -14  11   19.67    2.10
   1  14  11   20.80    2.19
  -1 -14  11   22.14    2.27
   1 -14 -11   19.00    2.07
  -1  14 -11   20.84    2.20
   1  14  12   37.31    2.90
   1 -14 -12   43.28    3.17
  -1 -14  12   48.89    3.36
   1  14  12   47.31    3.29
  -1 -14  12   39.87    2.96
  -1  14 -12   47.72    3.30
  -1 -14  13   34.58    2.67
  -1 -14  13   54.83    3.41
   1  14  13   38.84    2.89
   1  14  13   54.93    3.44
  -1  14 -13   59.00    3.52
   1 -14 -13   52.47    3.39
  -1  14 -14   24.99    2.17
   1  14  14   31.34    2.46
   1 -14 -14   28.70    2.41
  -1 -14  14   25.27    2.21
   1 -14 -14   26.87    2.32
   1 -14 -15    7.70    1.20
  -1 -15 -10    7.68    1.21
   1  15 -10    7.38    1.15
  -1  15  10    7.27    1.13
  -1  15  10    7.46    1.18
  -1  15   9    5.55    1.01
  -1 -15  -9    6.75    1.16
  -1  15   9    4.84    0.95
   1  15  -9    5.44    1.01
  -1 -15  -9    4.56    0.92
  -1 -15  -8    8.84    1.28
  -1  15   8   13.86    1.66
   1  15  -8    8.65    1.24
  -1 -15  -8   17.15    1.88
  -1  15   8   16.07    1.82
   1  15  -8   15.80    1.77
   1  15  -7    2.83    0.75
   1 -15   7    1.98    0.59
  -1  15   7    4.20    0.95
  -1 -15  -7    3.19    0.88
   1 -15   7    2.99    0.75
   1  15  -7    2.56    0.73
  -1 -15  -7    2.95    0.75
   1  15  -6    8.39    1.32
   1  15  -6    8.98    1.40
   1 -15   6    9.70    1.42
  -1  15   6   10.55    1.51
   1 -15   6    9.37    1.37
  -1 -15  -6   10.26    1.53
  -1 -15  -6    7.38    1.18
  -1  15   5    1.30    0.59
   1 -15   5    1.44    0.61
  -1 -15  -5    2.09    0.81
   1  15  -5    2.18    0.71
   1 -15   5    1.86    0.71
  -1 -15  -5    1.83    0.68
   1  15  -5    0.89    0.53
  -1  15   5    1.71    0.66
   1  15  -4   28.72    2.53
  -1  15   4   31.25    2.69
  -1  15   4   30.22    2.63
  -1 -15  -4   30.37    2.69
   1 -15   4   29.36    2.64
  -1 -15  -4   30.03    2.68
   1  15  -4   28.54    2.62
  -1  15   3    4.13    1.05
   1  15  -3    5.33    1.16
   1 -15   3    6.06    1.22
  -1 -15  -3    4.30    1.03
   1  15  -3    3.09    0.87
  -1  15   3    3.95    1.04
  -1 -15  -3    5.63    1.18
  -1  15   2    4.59    1.01
   1  15  -2    3.44    0.87
   1  15  -2    5.29    1.17
  -1 -15  -2    2.58    0.81
  -1  15   2    2.47    0.83
  -1 -15  -2    4.38    1.10
  -1  15   1   23.50    2.32
  -1  15   1   25.17    2.44
  -1 -15  -1   22.14    2.31
   1  15  -1   20.02    2.03
  -1 -15  -1   24.17    2.40
  -1  15   1   18.49    1.94
   1  15  -1   25.07    2.44
  -1  15   0    5.63    1.15
   1  15   0    5.65    1.08
   1  15   0    7.67    1.40
  -1  15   0    4.77    1.01
  -1 -15   0    5.98    1.14
   1  15   0    3.88    0.87
  -1 -15   0    6.85    1.26
  -1  15   0    5.93    1.10
  -1  15  -1   23.93    2.37
  -1 -15   1   23.30    2.31
   1 -15  -1   16.96    1.89
   1 -15  -1   17.10    1.92
  -1  15  -1   23.10    2.22
  -1 -15   1   28.52    2.68
  -1  15  -1   23.64    2.27
   1  15   1   27.67    2.54
   1  15   1   16.91    1.88
  -1 -15   1   18.71    2.04
   1  15   2    3.21    0.89
   1 -15  -2    1.07    0.43
   1 -15  -2    3.86    0.95
   1  15   2    3.59    0.89
  -1 -15   2    3.14    0.76
  -1  15  -2    4.45    1.00
  -1  15  -2    3.24    0.89
  -1  15  -3    5.13    1.14
  -1  15  -3    5.22    1.07
   1 -15  -3    4.14    0.98
   1  15   3    4.83    1.04
   1  15   3    3.10    0.96
  -1 -15   3    7.26    1.41
  -1 -15   3    4.63    0.96
  -1 -15   4   33.02    2.83
  -1  15  -4   28.74    2.53
   1 -15  -4   28.43    2.58
   1  15   4   30.55    2.65
   1  15   4   28.53    2.53
  -1 -15   4   22.10    2.16
   1  15   5    1.73    0.68
   1  15   5    2.35    0.76
  -1  15  -5    1.08    0.54
   1 -15  -5    1.00    0.55
  -1 -15   5    2.28    0.84
   1  15   6   10.13    1.45
  -1  15  -6   10.26    1.46
   1  15   6   10.81    1.52
   1 -15  -6   10.26    1.55
  -1 -15   6   11.32    1.61
  -1 -15   6   10.90    1.59
   1  15   7    3.47    0.86
  -1 -15   7    3.98    0.95
   1  15   7    5.49    1.03
  -1 -15   7    4.55    1.01
  -1  15  -7    2.83    0.72
   1 -15  -7    4.01    0.97
  -1 -15   8   17.23    1.85
   1  15   8   12.66    1.53
  -1 -15   8   16.84    1.84
   1  15   8   16.49    1.82
   1 -15  -8   16.10    1.87
  -1  15  -8   15.40    1.74
  -1 -15   9    4.24    0.90
   1 -15  -9    6.32    1.15
  -1 -15   9    4.60    0.89
  -1  15  -9    5.77    1.02
   1  15   9    6.26    1.10
   1 -15 -10    8.79    1.31
   1  15  10    8.60    1.25
  -1 -15  10    5.86    1.06
  -1  15 -10    8.38    1.19
  -1 -16  -1   11.87    1.44
   1  16   0    8.96    1.26
  -1 -16   0    7.64    1.19
  -2   0   0  369.07   11.84
  -2   0   1 5720.38  139.72
  -2   0  -1 5775.88  140.05
  -2   0   1 5802.83  138.13
  -2   0   2  152.76    5.70
  -2   0  -2  148.59    6.53
  -2   0   2  143.19    6.12
  -2   0  -3 1878.38   46.09
  -2   0   3 1889.12   46.34
  -2   0   3 1887.34   46.72
   2   0   3 1739.29   43.66
  -2   0  -3 1924.49   47.52
  -2   0  -4  790.27   23.27
  -2   0  -4  760.07   21.15
  -2   0   4  802.24   22.46
   2   0   4  771.63   20.19
  -2   0   4  807.31   22.59
  -2   0  -4  765.83   21.67
   2   0   5   60.78    3.24
  -2   0  -5   60.57    3.29
  -2   0  -5   64.61    4.54
  -2   0  -5   60.49    3.74
  -2   0   5   67.18    4.34
  -2   0  -6  227.40   10.04
  -2   0  -6  226.33    8.83
   2   0   6  211.21    8.16
  -2   0   6  238.01    9.75
  -2   0  -7   58.12    4.79
   2   0   7   54.93    3.74
  -2   0   7   59.93    4.65
  -2   0  -7   50.60    3.83
   2   0   8  410.29   14.33
  -2   0   8  441.65   16.05
  -2   0  -8  396.79   14.44
  -2   0  -8  417.90   16.25
  -2   0  -9   69.10    5.87
  -2   0   9   73.47    5.73
   2   0   9   65.72    4.86
  -2   0  10  435.72   17.25
  -2   0 -10  424.76   17.56
   2   0  10  388.31   15.53
   2   0  11  168.84    9.42
  -2   0  11  178.10   10.38
  -2   0 -11  174.59   10.64
   2   0  12  288.84   13.70
  -2   0  12  307.10   14.89
  -2   0 -12  292.10   15.11
   2   0  13 1309.28   41.98
  -2   0  13 1441.37   44.12
  -2   0 -13 1379.26   44.58
  -2   0  14   11.60    1.47
  -2   0  14   12.98    1.59
  -2   0  14   10.47    2.75
  -2   0  14   13.14    1.61
   2   0  14   14.58    2.98
  -2   0 -14   16.46    3.78
   2   0  14   11.10    1.43
  -2   0  14   11.42    1.51
  -2   0  14   12.66    1.56
   2   0  15   20.68    2.05
  -2   0  15   26.86    4.52
  -2   0 -15   21.88    2.18
   2   0  15   26.64    4.38
  -2   0 -15   25.53    4.74
   2   0 -15   21.51    2.07
   2   0  15   21.31    2.11
  -2   0  15   21.47    2.12
  -2   0  15   21.09    2.12
   2   0  15   23.30    2.29
  -2   0  15   21.08    2.11
  -2   0 -15   20.05    2.07
  -2   0  15   23.06    2.22
  -2   0  15   22.33    2.15
  -2   0  15   22.81    2.21
  -2   0  15   21.65    2.09
  -2   0  16    0.45    0.35
   2   0  16    0.13    0.39
   2   0  16    0.26    0.35
  -2   0  16    0.68    0.45
   2   0 -16    0.81    0.36
  -2   0  16    0.56    1.37
  -2   0 -16    1.33    1.04
  -2   0 -16    0.91    0.54
   2   0  16    0.69    0.32
  -2   0  16    0.28    0.34
  -2   0  16    0.86    0.40
  -2   0  16    1.27    0.58
   2   0  16    1.25    0.59
  -2   0  17    2.01    0.73
  -2   0  17    2.54    0.85
  -2   0 -17    2.96    1.24
   2   0  17    1.52    0.63
   2   0  17    3.03    0.88
   2   0 -17    2.40    0.84
  -2   0 -17    1.71    1.86
  -2   0  17    1.93    0.62
  -2   0  17    1.33    1.11
  -2   0  17    2.83    0.89
   2   0  17    2.08    0.96
  -2   0 -17    1.85    0.67
  -2   0 -18   68.12    7.41
   2   0  18   72.81    4.55
  -2   0  18   74.78    4.59
   2   0  18   73.63    8.27
  -2   0 -18   71.39    9.12
  -2   0  18   75.61    4.48
  -2   0  18   76.22    4.58
  -2   0  18   82.81    9.33
  -2   0  18   76.63    4.65
   2   0 -18   76.16    4.51
   2   0  18   78.78    4.81
  -2   0  18   72.97    4.36
  -2   0 -18   74.33    4.68
  -2   0  19   27.44    2.66
   2   0  19   16.31    4.15
   2   0  19   26.98    2.77
  -2   0 -19   27.68    2.77
  -2   0  19   25.78    2.50
  -2   0  19   26.54    2.69
  -2   0  19   18.97    4.66
  -2   0 -19   25.67    5.92
   2   0 -19   28.50    2.68
  -2   0  19   28.29    2.72
   2   0  19   24.60    2.55
  -2   0 -20  105.79    6.00
  -2   0  20  113.69    5.97
  -2   0  20  118.45    6.18
  -2   0 -20  103.57   11.96
   2   0  20  115.48    6.28
   2   0  20  108.60    5.96
  -2   0  20  111.58    5.84
  -2   0  20   98.20   11.09
   2   0 -20  106.62    5.78
  -2   0  20   98.82    5.48
  -2   0  21   13.68    2.01
   2   0  21   13.96    2.08
  -2   0  21   13.03    1.97
   2   0  21   12.87    1.97
  -2   0  21   13.10    4.13
  -2   0  21   11.13    1.70
  -2   0 -21    8.22    3.36
  -2   0 -21   15.41    2.16
  -2   0 -21   12.97    1.98
  -2   0  21   13.04    1.83
   2   0 -21   12.47    1.87
   2   0  22    3.74    1.14
  -2   0  22    7.85    1.59
   2   0 -22    5.02    1.38
  -2   0  22    0.37    1.08
   2   0 -22    5.82    1.27
  -2   0 -22    4.50    1.19
  -2   0 -22   -1.06    1.32
  -2   0 -22    6.33    1.50
  -2   0  22    7.38    1.54
  -2   0  22    3.41    0.93
   2   0  22    3.59    1.02
  -2   0  22    6.23    1.45
   2   0 -23  215.79    9.36
   2   0 -23  211.13    9.09
  -2   0  23  225.10    9.40
  -2   0 -23  225.56    9.66
   2   0  23  208.99    9.28
  -2   0 -23  187.41    8.85
  -2   0  23  222.61    9.16
  -2   0  23  224.63    9.26
  -2   0  23  180.89    8.27
   2   0  23  206.66    9.18
  -2   0  24    4.78    1.22
  -2   0  24    5.05    1.34
   2   0 -24    4.32    1.13
  -2   0 -24    3.62    1.20
   2   0 -24    2.77    1.02
   2   0  24    3.50    1.20
   2   0  24    6.49    1.53
  -2   0  24    4.31    1.27
   2   0  24    4.85    1.27
   2   0  25   27.73    2.93
   2   0 -25   27.46    2.94
  -2   0 -25   27.50    2.97
   2   0  25   24.64    2.74
  -2   0  25   28.85    3.00
  -2   0  25   27.54    2.77
   2   0 -25   25.94    2.72
  -2   0  25   26.22    2.70
  -2   0  26    3.57    0.98
  -2   0 -26    5.04    1.30
   2   0  26    2.80    0.89
   2   0  26    4.98    1.26
  -2   0  26    4.11    1.10
   2   0 -26    3.31    1.03
   2   0  27    2.45    0.79
  -2   0 -27    0.99    0.47
  -2   0  27    1.72    0.68
   2   0 -27    1.51    0.66
  -2   0  27    0.93    0.74
   2   0 -28   10.01    1.56
  -2   0 -28   10.70    1.67
  -2   0  28   10.89    1.65
   2   0  28   10.87    1.63
   2   0 -29    0.30    0.43
  -2   0 -29    0.02    0.43
   2   0  29    0.02    0.34
  -2   0  29    0.79    0.49
   2   0 -29    0.98    0.51
  -2   0 -29   -0.75    0.67
   2   0  30   28.00    2.26
   2   0 -30   43.09    3.11
  -2   0 -30   31.35    2.52
  -2   0 -30   39.80    2.88
   2  -1  30    4.34    0.88
  -2  -1 -30    2.30    0.66
   2   1 -30    8.45    1.32
  -2  -1 -30    7.46    1.22
   2   1 -30    4.79    0.96
   2   1 -29    2.67    0.93
  -2  -1 -29    1.51    0.64
   2  -1  29    1.55    0.56
   2   1 -29    2.81    0.82
  -2  -1 -29    1.45    0.66
  -2  -1 -28    3.33    1.06
  -2   1  28    1.37    0.61
   2  -1  28    1.81    0.67
   2   1 -28    1.79    0.74
   2  -1  27   17.96    2.22
   2  -1  27   20.03    2.33
  -2   1  27   19.16    2.30
   2   1 -27   17.06    2.19
  -2  -1 -27   20.95    2.53
   2  -1  26   10.10    1.64
  -2   1  26   12.44    1.83
   2   1 -26   13.89    2.05
   2  -1  26   15.49    2.07
   2  -1  26   13.44    1.98
  -2   1  26   14.14    2.04
   2   1 -26   13.35    1.93
  -2  -1 -26   13.77    2.03
  -2  -1 -25    7.63    1.42
  -2  -1 -25    9.18    1.72
  -2   1  25   11.45    1.84
   2   1 -25   10.22    1.70
   2   1 -25   13.22    2.02
   2  -1  25   10.18    1.70
   2  -1  25    8.98    1.65
  -2   1  25   11.16    1.83
   2  -1  24    5.15    1.25
  -2   1  24    6.00    1.26
  -2  -1 -24    4.72    1.31
  -2   1  24    4.90    1.23
  -2   1  24    5.19    1.42
   2   1 -24    4.51    1.00
  -2  -1 -24    4.31    1.14
  -2   1  24    5.78    1.28
   2  -1  24    4.82    1.25
   2   1 -24    5.01    1.19
   2  -1  23   35.84    3.35
  -2   1  23   36.74    3.40
   2  -1  23   32.25    3.17
   2   1 -23   33.88    3.18
  -2   1  23   33.47    3.19
  -2  -1 -23   37.12    3.52
  -2  -1 -23   32.84    3.22
  -2   1  23   28.41    2.82
  -2   1  23   33.61    3.18
   2   1 -23   36.44    3.39
  -2  -1 -22   14.34    2.17
  -2   1  22   17.59    2.27
   2  -1  22   17.04    2.26
  -2  -1 -22   10.18    3.85
  -2  -1 -22   15.75    2.19
   2  -1  22   17.76    2.27
  -2   1  22   17.45    2.31
  -2   1  22   15.09    2.05
  -2   1  22   14.85    2.04
   2   1 -22   16.19    2.27
   2   1 -22   17.53    2.28
  -2   1  21   20.60    2.40
  -2  -1 -21   19.54    2.50
  -2  -1 -21   14.80    4.53
  -2   1  21   18.87    2.35
   2   1 -21   24.15    2.68
  -2   1  21   19.25    2.41
   2  -1  21   18.91    2.35
  -2  -1 -21   17.42    2.35
   2   1 -21   21.07    2.49
   2  -1  21   20.35    2.48
  -2   1  21   16.97    2.10
  -2   1  20  212.09    8.71
  -2  -1 -20  210.52    9.04
   2   1 -20  196.16    8.54
  -2  -1 -20  163.90   15.38
   2  -1  20  152.57   13.32
  -2   1  20  217.58    8.89
   2  -1  20  205.46    8.99
  -2   1  20  218.31    9.05
   2  -1  20  202.44    8.76
  -2   1  20  191.66    8.33
  -2  -1 -20  201.82    8.94
  -2  -1 -19  119.44    6.28
  -2   1  19  129.31    6.44
  -2  -1 -19  117.64    6.32
  -2   1  19  123.36   12.13
  -2   1  19  122.60    6.15
   2   1 -19  128.06    6.23
   2  -1  19   97.48   10.04
  -2   1  19  112.56    5.85
   2  -1  19  123.75    6.40
   2  -1  19  119.07    6.17
  -2   1  19  122.13    6.19
  -2  -1 -19  117.69   12.35
  -2  -1 -19   99.53    9.88
  -2   1  18   37.49    6.27
  -2   1  18   34.23    2.92
  -2  -1 -18   30.57    2.86
  -2  -1 -18   26.88    4.81
  -2   1  18   34.52    2.99
  -2  -1 -18   35.79    6.36
  -2   1  18   32.90    2.92
  -2  -1 -18   33.55    3.04
   2  -1  18   28.88    2.75
   2  -1  18   38.80    3.20
   2  -1  18   39.24    5.91
  -2   1  18   36.85    3.12
  -2   1  18   30.91    2.77
  -2  -1 -18   34.90    3.08
   2  -1  18   30.75    2.79
   2   1 -18   34.06    2.90
  -2   1  17   78.68    4.62
  -2  -1 -17   85.02    8.37
  -2   1  17   82.05    4.70
  -2  -1 -17   84.04    4.83
  -2   1  17   89.49    4.97
   2   1 -17   75.27    4.49
   2  -1  17   76.96    4.58
  -2   1  17   76.76    4.65
  -2  -1 -17   80.47    4.80
  -2   1  17   75.45    4.43
   2  -1  17   87.17    8.77
  -2  -1 -17   87.52    9.70
   2  -1  17   79.14    4.56
  -2   1  17   92.56    9.53
   2  -1  16   25.97    2.40
  -2   1  16   27.25    2.48
  -2  -1 -16   28.39    2.62
  -2   1  16   29.73    5.05
  -2   1  16   28.30    2.59
  -2   1  16   28.36    2.57
  -2   1  16   27.30    2.47
  -2  -1 -16   24.96    2.42
  -2  -1 -16   28.81    5.41
   2  -1  16   26.16    2.42
   2  -1  16   27.16    4.65
   2   1 -16   26.83    2.42
  -2   1  15  140.41   10.76
  -2   1  15  110.19    5.35
   2   1 -15  113.24    5.33
  -2  -1 -15  107.67    5.41
   2  -1  15  132.70   10.00
  -2   1  15  113.43    5.48
  -2   1  15  115.35    5.52
  -2   1  15  121.66    5.68
  -2  -1 -15  136.54   11.08
   2  -1  15  106.50    5.22
  -2   1  15  114.09    5.46
   2  -1  15  103.18    5.22
  -2   1  15  114.93    5.55
   2  -1  15  107.36    5.28
   2   1 -14   69.76    3.86
  -2   1  14   66.85    3.90
  -2   1  14   63.54    3.80
   2  -1  14   83.46    7.41
  -2   1  14   67.61    3.91
  -2   1  14   83.68    7.84
  -2  -1 -14   91.43    8.49
   2  -1  14   65.09    3.79
  -2   1  14   65.82    3.83
  -2   1  14   69.73    4.02
  -2   1  14   68.38    3.98
   2  -1  13   84.09    7.12
  -2   1  13   86.58    7.77
  -2  -1 -13   78.80    7.71
  -2   1  12  131.33    9.15
  -2  -1 -12  106.66    8.69
   2  -1  12  122.38    8.25
  -2   1  11  261.24   13.06
   2  -1  11  251.08   12.05
  -2  -1 -11  247.82   13.30
  -2   1  10   81.10    6.44
   2  -1  10   83.04    5.88
  -2  -1 -10   79.82    6.67
  -2   1   9  283.44   12.35
  -2  -1  -9  262.23   12.44
   2  -1   9  256.63   10.86
  -2   1   8   90.50    4.98
  -2  -1  -8  108.82    6.45
  -2   1   8  111.66    6.89
   2  -1   8  102.18    5.93
  -2  -1  -8  103.45    7.02
  -2   1   7  991.65   28.57
   2  -1   7  927.86   26.65
  -2  -1  -7  989.40   29.21
  -2  -1  -7  982.96   27.85
  -2  -1  -6   80.32    5.00
  -2   1   6   81.89    5.26
  -2  -1  -6   81.05    5.50
   2  -1   6   70.81    4.21
  -2   1   6   69.02    4.16
  -2  -1  -5  220.16    7.21
  -2   1   5  249.57    9.13
  -2   1   5  267.26   10.07
  -2  -1  -5  253.02    9.72
  -2   1   5  269.18   10.17
  -2  -1  -5  271.47   10.63
   2  -1   5  237.19    8.49
  -2   1   4 1807.80   47.45
  -2  -1  -4 1853.63   48.03
  -2  -1  -4 1826.92   47.23
  -2   1   4 1879.42   47.37
  -2   1   4 1779.63   46.75
   2  -1   4 1772.37   45.37
  -2   1   3  572.01   17.63
  -2   1   3  599.80   17.35
  -2  -1  -3  592.02   17.98
   2  -1   3  583.03   15.76
  -2  -1  -3  573.43   17.50
  -2   1   3  581.34   17.53
   2  -1   2  238.28    7.39
  -2  -1  -2  247.55    9.13
  -2   1   2  260.92    9.33
  -2   1   2  249.87    9.13
  -2  -1  -2  257.39    9.15
  -2  -1  -1  343.99   11.06
  -2   1   1  326.64   11.15
  -2  -1  -1  325.05    9.15
  -2  -1   0  695.51   19.88
  -2  -1   0  711.98   18.50
  -2   1   0  706.51   20.42
  -2   1   0  750.79   21.01
  -2  -1   1  327.87   10.54
  -2   1  -1  328.34   11.24
  -2  -1   1  335.67    9.95
  -2  -1   2  256.83    8.60
  -2  -1   2  248.99    8.69
  -2   1  -2  257.93    9.59
  -2   1  -2  263.94    9.42
  -2   1  -3  597.52   17.52
  -2  -1   3  584.99   17.03
  -2  -1   3  579.99   17.16
  -2   1  -3  571.13   18.10
  -2   1  -4 1864.67   47.77
  -2  -1   4 1783.31   46.62
  -2   1  -4 1718.83   44.73
  -2  -1   4 1832.21   46.31
  -2   1  -4 1841.07   46.40
  -2  -1   5  253.74    9.90
  -2   1  -5  258.87   10.53
  -2   1  -5  238.55    8.24
  -2   1  -6   71.83    3.89
  -2  -1   6   80.97    5.19
  -2   1  -6   80.48    5.44
  -2   1  -7  890.48   25.82
  -2  -1   7 1050.21   28.92
   2   1   7  907.80   26.37
  -2   1  -7 1004.23   29.33
  -2   1  -8  103.86    6.93
  -2  -1   8  105.49    6.63
  -2   1  -8   88.44    5.03
   2   1   8   94.92    5.51
  -2  -1   9  282.55   12.53
  -2   1  -9  260.20   12.48
   2   1   9  251.91   10.90
   2   1  10   71.13    5.46
  -2  -1  10   87.76    6.71
  -2   1 -10   70.51    6.23
   2   1  11  235.33   11.54
  -2   1 -11  229.96   12.69
  -2  -1  11  264.34   12.98
  -2  -1  12  126.84    9.02
   2   1  12  108.97    7.76
  -2   1 -12  115.11    8.88
  -2  -1  13   87.90    7.70
  -2   1 -13   82.36    7.80
   2   1  13   77.51    6.68
   2   1  14   76.65    6.97
  -2  -1  14   65.49    3.74
  -2  -1  14   70.24    4.04
  -2  -1  14   68.71    3.84
   2   1  14   63.71    3.81
  -2  -1  14   68.30    3.97
  -2   1 -14   82.25    8.13
  -2  -1  14   70.24    3.97
  -2  -1  14   90.36    8.11
   2   1  14   70.03    4.08
  -2  -1  15  110.99    5.23
  -2  -1  15   95.02    5.05
  -2  -1  15  114.79    5.54
   2  -1 -15   98.21    4.97
  -2  -1  15  113.19    5.43
   2   1  15  111.72    5.45
  -2   1 -15  105.17    5.37
  -2   1 -15  130.85   10.74
  -2  -1  15  110.99    5.36
   2   1  15  119.95    5.72
  -2  -1  15  111.86    5.29
  -2  -1  15  113.13    5.49
   2   1  15  120.56    9.42
  -2   1 -16   20.08    2.11
  -2  -1  16   30.50    5.08
   2   1  16   31.33    2.80
   2  -1 -16   27.80    2.43
  -2  -1  16   27.43    2.50
  -2  -1  16   25.25    2.35
   2   1  16   26.29    2.48
  -2  -1  16   28.86    2.56
  -2  -1  16   27.34    2.47
  -2  -1  16   25.33    2.41
  -2   1 -16   27.28    2.59
  -2   1 -16   31.75    5.49
  -2  -1  16   27.68    2.57
  -2  -1  17   75.90    4.42
  -2  -1  17   82.01    4.70
  -2  -1  17   77.58    4.49
  -2   1 -17   80.48    9.26
   2   1  17   80.08    4.68
   2   1  17   85.23    4.95
  -2   1 -17   64.65    4.16
   2  -1 -17   77.42    4.43
  -2  -1  17   79.50    4.58
  -2  -1  17   76.71    4.53
  -2   1 -17   77.08    4.67
  -2   1 -18   29.87    5.73
   2   1  18   34.43    3.07
  -2  -1  18   34.82    6.03
  -2   1 -18   27.33    2.60
   2  -1 -18   30.77    2.71
  -2  -1  18   32.44    2.81
  -2   1 -18   31.41    2.91
  -2  -1  18   36.54    3.06
  -2  -1  18   30.40    2.75
   2   1  18   31.37    2.88
  -2  -1  18   27.97    2.55
  -2  -1  18   33.94    2.87
  -2  -1  19  123.83    6.04
  -2   1 -19  102.46   11.42
  -2  -1  19  117.63    5.96
  -2   1 -19  104.92    5.69
  -2  -1  19  104.30    5.50
   2  -1 -19  113.87    5.87
   2   1  19  121.36    6.17
  -2  -1  19  102.63   11.15
   2   1  19  118.21    6.30
  -2   1 -19  112.28    6.06
  -2  -1  19  128.03    6.25
  -2  -1  20  204.61    8.45
  -2  -1  20  191.23   15.77
  -2   1 -20  187.22    8.51
   2   1  20  204.32    8.70
  -2  -1  20  206.38    8.62
   2   1  20  205.77    8.97
  -2   1 -20  180.56   15.92
  -2   1 -20  168.76    7.94
  -2  -1  20  204.01    8.52
   2  -1 -20  192.57    8.34
   2   1  21   21.62    2.62
  -2  -1  21   17.72    2.23
  -2   1 -21   15.96    4.61
  -2   1 -21   14.66    2.00
   2  -1 -21   19.00    2.31
   2   1  21   18.38    2.34
  -2  -1  21   14.59    4.17
  -2   1 -21   18.54    2.36
   2  -1 -21   16.92    2.14
  -2  -1  21   20.15    2.40
  -2  -1  21   18.41    2.24
   2   1  21   17.66    2.33
  -2   1 -22   17.96    2.39
   2   1  22   16.73    2.31
  -2  -1  22   17.10    2.23
   2   1  22   16.39    2.28
   2  -1 -22   14.40    2.10
  -2  -1  22   16.72    2.10
   2   1  22   17.13    2.33
  -2  -1  22   16.58    2.26
  -2   1 -22    8.89    3.61
  -2  -1  22   13.08    4.39
   2  -1 -23   31.72    3.15
  -2  -1  23   35.24    3.18
   2   1  23   33.86    3.30
  -2  -1  23   33.91    3.15
   2   1  23   38.85    3.53
   2  -1 -23   29.44    2.93
   2   1  23   30.85    3.11
  -2   1 -23   36.22    3.49
  -2  -1  23   36.35    3.32
  -2   1 -24    6.07    1.54
   2   1  24    5.44    1.40
   2  -1 -24    4.86    1.22
  -2  -1  24    3.92    0.91
  -2  -1  24    6.40    1.45
  -2  -1  24    5.11    1.27
   2   1  24    5.50    1.37
   2  -1 -24    4.74    1.14
  -2  -1  25   12.57    1.97
  -2  -1  25    9.95    1.83
  -2   1 -25    9.94    1.78
   2  -1 -25   10.38    1.70
   2   1  25   11.83    1.90
  -2  -1  25    9.67    1.61
  -2   1 -26   14.67    2.08
  -2  -1  26   12.04    1.76
  -2  -1  26   11.03    1.80
   2   1  26   13.88    1.99
  -2  -1  26   16.12    2.14
   2  -1 -26   13.23    1.96
   2   1  27   19.33    2.29
  -2   1 -27   18.31    2.23
   2  -1 -27   15.59    2.03
  -2  -1  27   19.29    2.20
  -2  -1  27   20.69    2.32
  -2   1 -28    1.18    0.75
  -2   1 -28    2.76    1.00
  -2  -1  28    1.59    0.71
   2  -1 -28    1.61    0.59
   2  -1 -28    2.13    0.83
   2   1  28    1.67    0.72
  -2   1 -29    1.39    0.58
   2   1  29    1.00    0.54
  -2   1 -29    1.47    0.66
  -2  -1  29    2.63    0.78
   2  -1 -29    1.23    0.66
  -2   1 -30    6.89    1.17
   2  -1 -30    5.86    1.13
   2   1  30    7.45    1.19
  -2  -1  30    6.40    1.08
  -2   1 -30    5.79    1.07
  -2  -2 -30   38.84    2.83
   2   2 -30   40.53    2.92
   2  -2  30   29.43    2.29
   2   2 -30   26.57    2.27
   2  -2  29   17.09    1.85
   2   2 -29   17.69    1.94
  -2  -2 -29   19.90    2.16
   2  -2  28   52.26    3.68
   2   2 -28   54.14    3.80
  -2  -2 -28   55.81    3.92
   2  -2  27    1.59    0.60
   2  -2  27    3.29    1.00
   2  -2  27    2.24    0.74
  -2  -2 -27    2.24    1.00
  -2   2  27    2.59    0.93
   2   2 -27    3.38    1.05
  -2  -2 -26    0.94    0.64
  -2  -2 -26    2.51    0.93
   2  -2  26    1.25    0.64
   2   2 -26    0.79    0.65
   2  -2  26    1.53    0.66
   2   2 -26    0.46    0.65
  -2   2  26    1.49    0.55
  -2  -2 -25   25.93    2.89
   2   2 -25   25.47    2.80
   2  -2  25   22.61    2.58
   2   2 -25   25.78    2.75
  -2  -2 -25   21.84    2.53
  -2   2  25   25.25    2.75
   2  -2  25   20.72    2.50
   2   2 -24   66.24    4.71
  -2   2  24   58.21    4.20
  -2   2  24   70.47    4.78
  -2   2  24   63.12    4.40
   2   2 -24   64.18    4.48
  -2  -2 -24   67.78    4.78
  -2  -2 -24   59.01    4.45
   2  -2  24   61.88    4.49
   2  -2  24   63.97    4.56
  -2  -2 -23   63.43    4.70
  -2   2  23   58.75    4.31
  -2   2  23   67.23    4.68
   2   2 -23   66.45    4.58
   2  -2  23   65.41    4.58
  -2   2  23   57.21    4.17
   2   2 -23   68.23    4.82
  -2  -2 -23   65.48    4.68
   2  -2  23   57.87    4.37
   2   2 -22   40.64    3.62
  -2  -2 -22   36.45    3.47
   2   2 -22   39.18    3.49
  -2  -2 -22   40.66    3.65
   2  -2  22   40.83    3.54
  -2   2  22   38.79    3.54
   2  -2  22   40.48    3.53
  -2   2  22   38.59    3.33
  -2   2  22   41.24    3.52
  -2   2  22   44.11    3.61
  -2   2  21   47.63    3.76
  -2  -2 -21   48.14    3.94
  -2  -2 -21   48.31    3.92
  -2   2  21   47.18    3.81
   2   2 -21   47.05    3.80
  -2   2  21   41.66    3.58
   2  -2  21   44.52    3.73
   2   2 -21   45.04    3.70
   2  -2  21   43.25    3.65
  -2  -2 -21   22.46    5.10
  -2   2  21   39.85    3.38
  -2  -2 -21   29.17    6.63
  -2   2  20  130.26    6.67
   2  -2  20  117.70    6.29
  -2   2  20  128.12    6.52
   2  -2  20   80.92    9.69
   2  -2  20  134.42    6.72
  -2  -2 -20  123.28    6.57
   2   2 -20  122.96    6.33
  -2   2  20  126.61    6.42
  -2  -2 -20  107.03   12.51
   2   2 -20  128.56    6.60
  -2  -2 -20  123.24    6.64
  -2  -2 -20  120.66    6.47
  -2   2  20  120.79    6.26
  -2  -2 -20   93.76   10.19
  -2  -2 -19   10.49    1.70
  -2  -2 -19   11.70    3.87
  -2  -2 -19   12.02    1.84
  -2   2  19   11.34    1.71
  -2  -2 -19    8.93    3.18
  -2   2  19   12.42    1.90
  -2   2  19    9.79    1.65
   2  -2  19    9.23    3.04
   2  -2  19   11.37    1.74
   2   2 -19   12.82    1.84
  -2   2  19    8.27    1.50
  -2  -2 -19   11.20    1.77
   2   2 -19   10.51    1.62
  -2   2  19   10.51    1.68
   2  -2  19    8.87    1.49
   2  -2  18   11.31    1.63
  -2   2  18   12.33    1.76
  -2   2  18   12.36    1.80
   2  -2  18   11.44    1.73
   2  -2  18   11.96    3.16
  -2   2  18   12.43    1.75
  -2  -2 -18   12.63    1.82
   2   2 -18   12.25    1.74
  -2  -2 -18   11.57    1.76
  -2   2  18   12.41    1.80
  -2   2  18   14.13    1.85
  -2  -2 -18   10.40    3.16
  -2  -2 -18   11.96    3.98
  -2  -2 -17    6.65    1.33
   2   2 -17    4.85    1.10
   2  -2  17    4.02    0.95
  -2   2  17    5.67    1.18
  -2  -2 -17    3.49    1.68
   2  -2  17    4.56    1.01
  -2  -2 -17    7.44    2.96
  -2   2  17    6.55    1.26
  -2  -2 -17    5.80    1.18
   2  -2  17    6.36    2.34
   2  -2  17    4.97    1.06
  -2   2  17    6.09    1.22
  -2   2  17    5.90    1.20
  -2   2  17    4.04    1.04
  -2  -2 -16    6.66    1.31
   2  -2  16    3.52    0.88
   2  -2  16    4.78    1.00
  -2   2  16    6.86    1.25
   2   2 -16    5.03    1.03
  -2  -2 -16    7.45    1.33
  -2   2  16    5.87    1.11
  -2  -2 -16    6.23    2.82
   2  -2  16    4.87    2.06
  -2   2  16    5.95    1.20
   2  -2  16    5.79    1.09
  -2  -2 -16    6.48    2.16
  -2   2  16    5.03    1.05
  -2   2  16    4.67    1.01
  -2  -2 -15   34.12    2.84
  -2  -2 -15   34.37    2.80
  -2  -2 -15   37.11    5.84
   2  -2  15   32.98    2.67
  -2   2  15   35.06    2.86
   2  -2  15   33.21    2.69
  -2   2  15   36.98    2.90
   2  -2  15   36.00    5.11
  -2   2  15   36.39    2.85
   2   2 -15   33.41    2.67
  -2   2  15   34.46    2.77
   2  -2  15   30.32    2.53
  -2  -2 -14  144.06    6.42
  -2   2  14  146.17    6.37
  -2   2  14  151.67    6.45
   2  -2  14  130.49    6.01
  -2   2  14  158.11    6.62
  -2  -2 -14  154.59    6.54
  -2   2  14  186.18   12.13
   2   2 -14  150.32    6.28
   2  -2  14  181.07   11.35
  -2  -2 -14  188.25   12.95
   2   2 -14  138.23    6.07
  -2   2  14  151.78    6.52
  -2   2  14  153.63    6.45
  -2   2  14  152.15    6.52
   2  -2  13    7.46    2.08
   2   2 -13    5.12    0.93
  -2  -2 -13    6.23    2.10
  -2   2  13    5.20    1.58
  -2  -2 -13    3.94    0.90
  -2   2  12   82.21    7.34
   2  -2  12   80.41    6.78
  -2  -2 -12   86.76    7.83
   2  -2  11  140.34    8.67
  -2   2  11  165.01    9.92
  -2  -2 -11  147.77    9.94
  -2  -2 -10  214.18   10.96
  -2   2  10  229.99   11.68
  -2   2  10  192.27    9.07
   2   2 -10  191.12    8.55
   2  -2  10  220.49   10.68
  -2   2   9  313.47   13.65
  -2  -2  -9  297.82   13.03
   2  -2   9  297.84   12.46
  -2   2   9  264.09   11.21
  -2  -2  -9  303.79   13.97
  -2   2   8  252.10   11.36
  -2  -2  -8  248.14   11.11
   2  -2   8  234.71   10.21
  -2  -2  -8  237.50   11.58
  -2  -2  -7  320.09   12.91
   2  -2   7  317.56   12.01
  -2  -2  -7  334.83   13.65
  -2   2   7  293.41   11.77
  -2   2   6  189.58    8.66
  -2  -2  -6  219.36    9.57
  -2  -2  -6  208.86    9.82
   2  -2   6  200.99    8.50
   2  -2   5  591.73   17.84
  -2  -2  -5  612.50   19.25
  -2   2   5  562.86   18.52
  -2  -2  -5  593.37   19.50
  -2  -2  -4  972.49   27.87
  -2   2   4  938.12   27.42
   2  -2   4  916.86   26.13
  -2  -2  -4 1000.01   27.88
  -2   2   4  989.09   27.80
  -2  -2  -3   57.77    4.03
   2  -2   3   52.84    3.27
  -2   2   3   57.97    4.04
  -2  -2  -3   58.29    3.90
  -2   2   3   54.71    3.91
  -2  -2  -2 1619.59   42.74
  -2   2   2 1616.62   43.25
  -2  -2  -2 1680.46   43.41
  -2   2   2 1661.83   43.74
  -2   2   1 1536.89   40.75
  -2  -2  -1 1503.94   39.73
  -2   2   1 1560.93   41.30
  -2  -2  -1 1540.39   39.28
  -2  -2  -1 1583.46   40.87
  -2  -2   0   78.88    3.90
  -2   2   0   75.38    4.44
  -2  -2   0   69.80    3.66
  -2   2  -1 1592.26   40.78
  -2   2  -1 1576.85   40.38
  -2  -2   1 1529.90   39.25
  -2  -2   2 1628.64   42.25
  -2  -2   2 1581.66   40.99
  -2   2  -2 1647.14   43.17
  -2   2  -2 1687.49   43.36
  -2   2  -3   57.36    4.03
  -2   2  -3   56.59    4.11
  -2   2  -3   53.93    3.96
  -2  -2   3   52.59    3.08
  -2  -2   3   58.22    3.81
  -2   2  -4  977.35   27.99
  -2  -2   4  953.50   27.53
  -2   2  -4  963.88   28.13
  -2  -2   5  628.41   19.96
  -2   2  -5  627.62   20.41
  -2  -2   6  206.65    9.08
  -2   2  -6  211.28    9.58
  -2   2  -7  329.91   13.18
  -2  -2   7  333.94   12.79
  -2   2  -8  199.56    7.49
  -2  -2   8  232.23   10.77
  -2   2  -8  228.66   11.03
  -2  -2   9  307.91   13.21
  -2   2  -9  304.67   13.56
  -2  -2  10  227.07   11.47
   2   2  10  189.99    8.48
  -2   2 -10  185.86    8.10
  -2   2 -10  215.58   11.49
  -2   2 -11  139.10    9.32
  -2   2 -11  123.86    6.54
  -2  -2  11  147.85    9.36
   2   2  11  112.05    6.03
  -2  -2  12   93.52    7.76
  -2   2 -12   76.26    7.23
  -2  -2  13    3.92    0.81
  -2  -2  13    5.30    2.11
  -2   2 -13    7.44    2.17
   2   2  14  154.66    6.57
   2   2  14  164.95    6.88
  -2  -2  14  161.59    6.77
  -2  -2  14  154.21    6.40
  -2   2 -14  175.73   12.16
  -2  -2  14  149.70    6.44
  -2  -2  14  147.15    6.42
  -2  -2  14  150.02    6.35
  -2  -2  14  147.26    6.51
  -2  -2  15   35.90    2.73
  -2  -2  15   35.58    2.77
  -2   2 -15   28.90    2.52
  -2  -2  15   32.11    2.73
  -2   2 -15   27.76    2.57
  -2  -2  15   32.94    2.62
   2   2  15   36.14    2.95
  -2  -2  15   32.75    2.67
   2   2  15   34.01    2.78
  -2   2 -15   33.67    5.42
   2  -2 -15   24.92    2.23
  -2  -2  16    5.32    1.11
  -2  -2  16    5.59    1.09
  -2  -2  16    6.53    1.22
   2   2  16    6.01    1.18
  -2   2 -16    5.19    1.04
  -2   2 -16    5.48    2.28
   2  -2 -16    4.28    0.91
  -2  -2  16   10.50    3.35
  -2  -2  16    6.19    1.19
   2   2  16    5.88    1.15
  -2  -2  16    5.65    1.12
  -2  -2  16    3.43    0.86
  -2   2 -16    5.69    1.18
  -2  -2  17    5.01    1.10
   2   2  17    6.95    1.32
  -2  -2  17    4.83    1.01
   2   2  17    5.56    1.29
  -2   2 -17    6.13    2.53
  -2   2 -17    4.29    1.01
   2  -2 -17    4.12    0.92
  -2  -2  17    4.25    0.96
  -2  -2  17    5.30    1.12
   2   2  17    4.73    1.11
  -2  -2  17    6.26    1.18
  -2   2 -17    4.15    1.01
  -2  -2  17    6.41    2.33
  -2   2 -18   13.10    1.78
  -2  -2  18   12.77    1.75
   2   2  18   11.55    1.74
   2  -2 -18   10.17    1.52
   2   2  18   12.85    1.84
   2   2  18   13.49    1.89
  -2  -2  18   11.82    3.53
  -2  -2  18   13.14    1.79
  -2  -2  18   12.72    1.81
  -2  -2  18   11.56    1.66
  -2   2 -18    8.40    3.22
  -2  -2  19   12.79    1.86
   2   2  19   10.09    1.69
  -2   2 -19    7.56    3.15
  -2  -2  19   10.33    1.59
  -2  -2  19   12.19    1.80
  -2  -2  19   10.90    1.67
   2   2  19   12.90    1.92
  -2  -2  19    7.41    3.41
  -2   2 -19   12.28    1.83
   2   2  19   11.28    1.76
   2  -2 -19   10.24    1.57
  -2   2 -20  122.33    6.35
  -2  -2  20  126.90    6.35
   2  -2 -20  112.73    5.98
  -2  -2  20  120.83    6.20
   2   2  20  131.05    6.78
  -2  -2  20   97.68   11.35
   2   2  20  121.20    6.46
  -2   2 -20  101.41   11.67
  -2  -2  20  122.77    6.34
   2   2  20  132.35    6.84
  -2  -2  21   37.19    6.89
  -2  -2  21   44.32    3.57
   2   2  21   46.89    3.86
   2  -2 -21   40.41    3.37
   2   2  21   47.51    3.83
  -2  -2  21   47.62    3.71
  -2   2 -21   28.95    6.28
  -2   2 -21   42.67    3.57
  -2  -2  21   45.56    3.64
   2  -2 -22   36.45    3.24
  -2  -2  22   37.82    3.33
  -2   2 -22   34.36    3.22
   2  -2 -22   36.82    3.22
  -2  -2  22   42.23    3.49
   2   2  22   41.58    3.67
  -2  -2  22   40.95    3.52
   2   2  22   38.09    3.52
  -2  -2  23   63.73    4.35
  -2   2 -23   61.25    4.53
   2   2  23   64.52    4.65
   2  -2 -23   52.49    4.00
  -2   2 -23   56.78    4.19
  -2  -2  23   64.65    4.52
  -2  -2  23   63.58    4.42
   2  -2 -23   50.79    3.93
  -2  -2  24   66.10    4.46
   2   2  24   70.85    4.83
   2  -2 -24   60.40    4.38
   2  -2 -24   60.74    4.23
  -2   2 -24   52.59    4.04
  -2  -2  24   66.20    4.52
  -2   2 -24   64.98    4.65
  -2  -2  24   70.32    4.70
  -2   2 -25   21.72    2.60
  -2  -2  25   24.09    2.56
  -2  -2  25   23.33    2.64
   2  -2 -25   22.65    2.53
  -2  -2  25   26.67    2.73
   2   2  25   23.85    2.72
  -2   2 -26    2.68    1.03
  -2  -2  26    1.21    0.71
   2  -2 -26    1.14    0.57
   2   2  26    1.97    0.84
  -2  -2  26    1.14    0.56
   2  -2 -26    1.42    0.56
  -2  -2  26    1.40    0.65
   2   2  27    2.30    0.85
  -2   2 -27    3.01    0.95
   2  -2 -27    4.20    1.14
  -2  -2  27    4.36    1.10
  -2   2 -27    3.51    1.10
  -2  -2  27    2.95    1.00
   2  -2 -27    2.66    0.78
   2   2  28   45.77    3.40
   2  -2 -28   54.38    3.94
  -2   2 -28   49.66    3.64
  -2  -2  28   52.31    3.63
  -2  -2  28   50.39    3.50
  -2   2 -28   54.40    3.90
  -2   2 -29   17.37    1.94
   2  -2 -29   18.74    2.14
  -2  -2  29   18.13    1.98
  -2   2 -29   16.77    2.00
  -2  -2  30   33.31    2.51
   2  -2 -30   37.09    2.82
   2   2  30   37.22    2.74
  -2   2 -30   29.22    2.39
  -2   2 -30   35.76    2.71
   2   3 -30    0.26    0.19
   2   3 -30    0.60    0.45
  -2  -3 -30   -0.37    0.42
   2   3 -30    0.56    0.31
   2  -3  29    2.45    0.71
  -2  -3 -29    3.48    0.92
   2   3 -29    2.89    0.83
  -2  -3 -28   47.53    3.51
   2  -3  28   34.66    2.83
   2  -3  28   42.95    3.24
   2   3 -28   46.15    3.44
  -2  -3 -27   48.17    3.71
   2  -3  27   41.31    3.28
  -2  -3 -27   38.83    3.19
   2   3 -27   47.46    3.64
   2  -3  27   38.71    3.05
   2   3 -26   17.99    2.24
   2  -3  26   15.21    1.97
  -2  -3 -26   21.95    2.63
   2   3 -26   18.55    2.28
  -2  -3 -26   16.55    2.14
   2  -3  26   16.72    2.13
   2   3 -25  101.31    5.85
   2  -3  25   80.76    5.10
   2  -3  25   86.36    5.28
  -2  -3 -25   95.62    5.81
  -2   3  25   92.74    5.55
   2   3 -25   99.20    5.62
  -2  -3 -25   91.73    5.56
  -2  -3 -24    8.96    1.75
   2  -3  24    6.81    1.37
   2   3 -24    7.01    1.41
  -2   3  24    8.73    1.74
   2  -3  24    8.63    1.63
  -2  -3 -24    9.20    1.63
   2   3 -24    8.89    1.66
  -2  -3 -23    5.08    1.38
  -2  -3 -23    4.80    1.13
  -2   3  23    3.86    0.98
   2   3 -23    3.27    1.16
   2  -3  23    3.91    1.04
   2  -3  23    4.26    1.16
  -2   3  23    5.57    1.34
   2   3 -23    5.83    1.40
  -2   3  23    5.01    1.21
  -2  -3 -22    9.92    1.84
  -2   3  22    7.32    1.50
   2   3 -22    9.55    1.84
   2   3 -22    6.19    1.26
   2  -3  22    6.73    1.45
  -2   3  22    7.75    1.60
   2  -3  22    7.32    1.45
  -2  -3 -22    6.28    1.30
  -2  -3 -22    7.26    1.53
  -2   3  22    8.09    1.56
  -2  -3 -21   19.84    2.52
   2  -3  21   17.62    2.25
   2   3 -21   22.79    2.52
  -2   3  21   20.32    2.47
  -2  -3 -21   13.50    4.45
  -2  -3 -21   20.18    2.39
  -2  -3 -21   18.35    2.40
   2   3 -21   22.21    2.59
  -2  -3 -21   16.23    4.43
  -2   3  21   20.98    2.58
  -2  -3 -21   22.68    2.63
  -2   3  21   19.17    2.37
  -2  -3 -20   82.85    9.95
  -2  -3 -20  125.07    6.66
  -2  -3 -20  132.03    6.74
  -2   3  20  129.91    6.74
   2   3 -20  121.49    6.28
   2  -3  20   75.11    9.42
   2  -3  20  117.79    6.29
  -2  -3 -20  133.10    6.79
  -2  -3 -20   95.38   11.93
  -2   3  20  125.28    6.36
  -2   3  20  123.58    6.46
   2   3 -20  123.61    6.52
  -2  -3 -19   34.86    3.19
   2   3 -19   31.62    2.89
  -2  -3 -19   34.15    3.14
   2  -3  19   31.07    2.84
   2  -3  19   31.05    2.93
  -2   3  19   30.73    2.94
  -2   3  19   32.36    3.12
  -2   3  19   23.87    2.56
   2  -3  19   25.56    5.24
  -2  -3 -19   27.84    5.55
  -2   3  19   33.93    3.07
  -2  -3 -19   20.35    5.23
  -2   3  19   32.75    2.97
   2   3 -19   33.81    3.07
  -2  -3 -18    5.92    1.32
  -2  -3 -18    5.93    3.20
  -2   3  18    4.88    1.11
   2   3 -18    4.90    1.12
   2  -3  18    3.53    0.92
  -2   3  18    4.40    1.10
   2   3 -18    5.58    1.20
  -2  -3 -18    5.64    1.31
  -2   3  18    6.10    1.26
   2  -3  18    5.94    1.25
   2  -3  18    6.56    2.51
  -2   3  18    4.29    1.04
  -2  -3 -18   -0.34    0.80
   2  -3  18    5.33    1.15
  -2   3  18    5.79    1.26
  -2  -3 -17   16.67    2.09
   2   3 -17   12.36    1.79
  -2   3  17   13.93    1.87
   2   3 -17   16.66    1.99
   2  -3  17   15.78    1.91
  -2   3  17   13.35    1.78
   2  -3  17   15.15    1.89
  -2  -3 -17   16.58    2.04
  -2   3  17   15.61    2.02
  -2  -3 -17   15.14    4.26
  -2  -3 -17   19.43    4.26
  -2   3  17   13.82    1.88
   2  -3  17   16.77    2.02
  -2   3  17   14.00    1.85
  -2   3  17   12.77    1.75
   2  -3  17   18.44    4.28
  -2   3  16   27.57    2.58
   2  -3  16   30.34    5.12
   2   3 -16   26.43    2.53
  -2   3  16   25.94    2.49
  -2  -3 -16   26.89    2.60
  -2   3  16   29.03    2.63
   2  -3  16   22.33    2.28
  -2  -3 -16   20.41    2.15
   2  -3  16   25.84    2.43
  -2   3  16   25.86    2.45
   2   3 -16   23.54    2.34
  -2  -3 -16   27.01    4.99
  -2   3  16   27.14    2.61
   2  -3  16   21.06    2.19
  -2  -3 -16   29.84    2.69
  -2   3  16   27.38    2.57
  -2  -3 -16   31.95    5.95
  -2  -3 -15    0.59    0.65
  -2  -3 -15    3.08    2.18
   2  -3  15    0.54    0.29
   2  -3  15    0.00    0.39
  -2   3  15    0.30    0.52
  -2  -3 -15    0.18    0.23
  -2  -3 -15    0.47    1.91
  -2   3  15    0.72    0.49
  -2   3  15    0.72    0.39
  -2  -3 -15    1.00    0.64
   2  -3  15    0.81    0.38
   2   3 -15    0.10    0.40
  -2   3  15    1.12    0.57
  -2   3  15   -0.13    0.52
   2  -3  15    0.21    1.68
  -2   3  15    0.87    0.46
  -2  -3 -14  205.76    8.09
  -2  -3 -14  236.52   13.93
  -2   3  14  187.37    7.67
  -2   3  14  213.57    8.03
  -2   3  14  208.24    7.95
  -2   3  14  186.17    7.75
   2   3 -14  214.86    7.93
   2  -3  14  239.94   13.72
   2   3 -14  207.70    7.79
   2  -3  14  166.11    7.27
  -2  -3 -14  211.41    8.04
   2  -3  14  163.13    7.25
  -2  -3 -14  254.40   15.50
  -2   3  14  218.40    7.96
  -2   3  14  204.66    7.99
  -2  -3 -13   27.89    4.32
  -2   3  13   24.05    2.24
   2   3 -13   27.62    2.27
  -2  -3 -13   26.40    2.31
   2  -3  13   26.86    4.10
   2   3 -13   24.53    2.19
  -2   3  13   24.29    2.26
  -2  -3 -13   22.94    2.22
  -2  -3 -12  366.20   17.08
  -2   3  12  332.80   14.55
   2  -3  12  379.65   16.81
  -2  -3 -11  107.71    8.20
   2  -3  11  108.91    7.73
   2   3 -11   87.68    5.75
  -2   3  11   88.13    6.45
  -2   3  10  476.52   18.19
   2  -3  10  519.79   19.39
   2   3 -10  484.24   17.35
  -2  -3 -10  539.39   20.32
   2  -3   9  133.85    8.12
   2   3  -9  136.93    7.59
  -2  -3  -9  142.07    8.80
   2  -3   8    4.83    1.47
  -2  -3  -8    3.15    1.09
   2   3  -8    4.39    1.33
  -2  -3  -7  240.14   10.76
  -2  -3  -7  232.81   10.92
   2  -3   7  242.02   10.11
  -2  -3  -6  429.40   16.12
   2  -3   6  415.22   15.17
  -2  -3  -6  455.56   16.51
   2  -3   5  105.69    5.96
  -2  -3  -5  103.23    6.30
  -2  -3  -5  106.43    6.50
  -2   3   5   99.06    6.27
  -2   3   5  105.95    6.45
  -2  -3  -4  105.23    6.22
  -2   3   4  103.24    6.24
   2  -3   4   93.26    5.49
  -2  -3  -4  102.78    5.88
  -2   3   4   99.95    6.19
  -2   3   4  106.54    6.25
   2  -3   3  326.18   12.13
  -2   3   3  361.87   13.39
  -2   3   3  355.15   12.92
  -2  -3  -3  347.43   13.07
  -2   3   3  347.85   13.27
  -2  -3  -3  338.14   12.13
  -2   3   2  412.91   14.62
  -2  -3  -2  409.46   14.34
  -2  -3  -2  379.32   12.88
  -2   3   2  402.18   14.59
  -2   3   2  410.10   14.10
  -2   3   1  566.55   18.11
  -2   3   1  551.48   17.43
  -2   3   1  571.02   18.23
  -2  -3  -1  565.66   17.86
  -2   3   0  385.63   12.98
  -2  -3   0  350.49   10.91
  -2  -3   0  389.89   12.68
  -2   3   0  362.70   13.30
  -2   3  -1  573.27   17.48
  -2   3  -1  560.56   17.97
  -2   3  -1  580.85   18.11
  -2  -3   1  542.51   16.99
  -2   3  -2  402.72   13.84
  -2   3  -2  413.38   14.40
  -2  -3   2  365.28   10.99
  -2   3  -2  408.78   14.40
  -2  -3   2  402.98   13.72
  -2   3  -3  355.64   13.38
  -2  -3   3  362.39   12.99
  -2   3  -3  348.15   13.02
  -2  -3   4  104.42    6.10
  -2   3  -4  101.26    6.16
  -2   3  -4   99.95    6.03
  -2   3  -5  107.79    6.47
  -2  -3   5   93.79    6.01
  -2   3  -5  107.73    6.39
  -2  -3   6  439.25   16.28
  -2   3  -6  457.74   16.68
  -2   3  -6  431.00   15.82
  -2  -3   7  239.35   11.21
  -2   3  -7  237.44   11.30
  -2  -3   8    5.24    1.68
   2   3   8    4.81    1.34
  -2   3  -8    4.96    1.66
  -2  -3   9  149.46    9.05
   2   3   9  130.30    7.49
  -2   3  -9  148.84    9.13
  -2  -3  10  546.29   20.58
  -2   3 -10  528.24   20.58
  -2   3 -11  103.10    8.09
  -2  -3  11  103.80    7.99
   2   3  11   87.90    5.82
  -2  -3  12  413.55   18.39
  -2   3 -12  354.29   17.54
   2   3  13   26.98    2.38
  -2  -3  13   26.74    2.27
  -2  -3  13   25.84    2.25
  -2  -3  13   25.13    2.22
  -2   3 -13   30.82    4.80
  -2  -3  13   34.17    4.87
   2   3  13   28.72    2.47
  -2  -3  13   25.92    2.22
   2   3  13   25.13    2.27
  -2   3 -13   23.00    2.16
   2   3  14  220.65    8.47
  -2  -3  14  207.90    7.96
  -2  -3  14  204.36    7.87
  -2  -3  14  195.58    7.93
  -2  -3  14  208.27    7.90
  -2   3 -14  203.12    8.00
   2   3  14  214.69    8.32
   2   3  14  200.92    8.00
  -2  -3  14  201.14    7.81
  -2   3 -14  215.05   13.87
  -2   3 -14  182.68    7.62
   2   3  15    0.23    0.29
  -2   3 -15    0.78    0.36
  -2  -3  15    1.81    0.65
  -2  -3  15    0.37    0.35
  -2  -3  15    0.43    0.40
  -2  -3  15    3.41    1.95
   2   3  15    0.50    0.29
  -2   3 -15    0.24    0.35
  -2  -3  15    0.00    0.44
  -2   3 -15    0.57    0.97
   2   3  15    0.36    0.34
  -2  -3  15    2.99    0.88
  -2  -3  16   27.87    2.53
  -2  -3  16   27.41    2.51
   2   3  16   26.04    2.57
   2   3  16   30.15    2.78
  -2   3 -16   27.48    2.58
  -2  -3  16   27.08    5.12
  -2   3 -16   30.83    5.33
  -2  -3  16   26.48    2.48
   2   3  16   25.52    2.49
  -2  -3  16   26.82    2.49
   2   3  16   28.75    2.72
  -2   3 -16   20.51    2.19
  -2   3 -17   15.53    1.97
  -2  -3  17   16.58    1.97
  -2   3 -17   13.53    1.79
   2   3  17   15.51    1.95
  -2  -3  17   16.17    1.94
   2   3  17   16.92    2.18
  -2  -3  17   19.13    4.23
  -2  -3  17   15.31    1.91
   2   3  17   16.75    2.07
  -2   3 -17    7.73    2.82
  -2  -3  17   15.51    1.95
  -2   3 -18    4.07    0.97
  -2  -3  18    4.54    1.06
  -2  -3  18    5.19    1.13
  -2  -3  18    4.54    1.05
   2   3  18    4.65    1.17
  -2  -3  18    5.37    1.17
   2   3  18    5.35    1.20
  -2   3 -18    5.03    1.14
   2   3  18    3.83    1.01
  -2  -3  18    6.87    2.78
  -2   3 -18    5.48    2.46
  -2   3 -19   29.17    5.92
  -2   3 -19   28.33    2.70
   2   3  19   28.19    2.80
  -2  -3  19   23.10    5.15
  -2  -3  19   30.78    2.86
   2   3  19   36.37    3.27
  -2  -3  19   33.37    3.01
  -2  -3  19   35.08    3.05
  -2  -3  19   31.20    2.88
  -2   3 -19   32.08    3.01
  -2  -3  20  123.96    6.37
  -2  -3  20  123.04    6.35
  -2   3 -20  107.24   11.78
  -2  -3  20  123.90    6.36
  -2  -3  20  111.40   12.08
  -2  -3  20  119.71    6.25
   2   3  20  130.49    6.89
  -2   3 -20  122.73    6.50
  -2  -3  21   21.39    2.48
  -2  -3  21   19.66    2.34
  -2  -3  21   20.62    2.49
   2   3  21   22.75    2.69
  -2  -3  21   20.22    2.44
  -2   3 -21   18.54    2.37
  -2   3 -21   10.10    3.59
  -2  -3  21   14.53    4.36
  -2  -3  22    7.20    1.53
  -2  -3  22    8.54    1.52
  -2   3 -22    6.97    1.46
   2   3  22    9.31    1.79
  -2  -3  22    7.24    1.40
   2  -3 -22    8.98    1.68
  -2   3 -23    4.74    1.25
  -2  -3  23    3.59    0.80
  -2  -3  23    4.58    1.33
   2  -3 -23    3.63    1.13
  -2   3 -23    4.99    1.25
  -2  -3  23    5.14    1.28
   2   3  23    3.87    1.17
  -2   3 -24    7.59    1.50
   2  -3 -24    8.97    1.71
  -2  -3  24    9.63    1.61
   2  -3 -24    7.23    1.44
   2  -3 -24    8.40    1.54
  -2  -3  24    9.33    1.66
  -2   3 -24    7.41    1.41
   2   3  24   10.74    1.82
  -2  -3  24    7.77    1.53
  -2  -3  25   96.02    5.44
  -2   3 -25   84.76    5.33
   2  -3 -25   94.86    5.75
   2  -3 -25   81.02    4.99
  -2  -3  25   95.87    5.45
  -2   3 -25   81.49    5.06
   2   3  25   91.09    5.50
   2  -3 -25   75.06    4.81
  -2   3 -25   98.76    5.85
  -2  -3  25   94.80    5.45
  -2   3 -26   14.96    2.07
   2  -3 -26   20.60    2.50
  -2   3 -26   21.67    2.59
   2   3  26   17.88    2.24
  -2  -3  26   19.63    2.27
  -2   3 -26   15.10    1.94
  -2  -3  26   17.70    2.21
   2  -3 -26   16.40    2.02
  -2  -3  26   19.99    2.32
  -2   3 -27   42.91    3.44
   2  -3 -27   41.56    3.51
  -2   3 -27   49.43    3.77
  -2  -3  27   47.57    3.51
  -2  -3  27   46.88    3.48
  -2  -3  27   46.36    3.46
  -2   3 -28   36.22    2.98
  -2  -3  28   44.95    3.26
  -2   3 -28   45.60    3.47
   2  -3 -28   42.25    3.37
  -2  -3  28   46.38    3.33
  -2   3 -29    1.73    0.58
   2  -3 -29    1.51    0.61
  -2   3 -29    2.20    0.73
  -2  -3  29    2.06    0.70
   2   3  29    2.58    0.85
   2   3  30    0.54    0.46
  -2   3 -30    0.52    0.35
  -2  -3  30    0.76    0.41
   2   4 -29   14.39    1.70
   2  -4  29   12.67    1.53
  -2  -4 -29   15.91    1.83
   2   4 -29   15.43    1.73
   2   4 -28   12.43    1.70
   2  -4  28   13.63    1.69
  -2  -4 -28   10.34    1.44
   2  -4  28    7.73    1.24
  -2  -4 -28   13.11    1.79
   2  -4  27    2.60    0.75
  -2  -4 -27    3.99    1.01
   2   4 -27    5.24    1.20
   2  -4  27    3.39    0.88
  -2  -4 -27    6.52    1.36
   2   4 -26   68.20    4.46
   2  -4  26   49.48    3.64
   2  -4  26   52.84    3.81
  -2  -4 -26   65.34    4.50
  -2  -4 -26   57.80    4.10
  -2  -4 -25   30.43    3.12
   2   4 -25   27.94    2.84
   2  -4  25   26.71    2.74
  -2  -4 -25   29.64    2.97
   2   4 -25   30.85    3.06
   2  -4  25   24.59    2.64
   2  -4  24    9.91    1.71
   2   4 -24    8.66    1.53
  -2  -4 -24   10.94    1.88
  -2  -4 -24    9.78    1.61
   2   4 -24   12.21    1.90
   2  -4  24   10.15    1.67
  -2  -4 -24   10.67    1.86
   2   4 -24    9.87    1.86
   2  -4  23  123.06    6.63
  -2  -4 -23  145.44    7.26
   2  -4  23  121.61    6.60
  -2  -4 -23  142.07    7.36
   2   4 -23  147.73    7.29
  -2  -4 -23  122.18    6.52
   2   4 -23  136.35    6.87
  -2  -4 -22    1.65    0.76
  -2   4  22    1.24    0.85
   2   4 -22    1.63    0.67
   2  -4  22    0.93    0.60
  -2  -4 -22    4.12    1.26
   2   4 -22    1.55    0.84
  -2  -4 -22    0.16    0.37
  -2   4  22    3.25    1.07
  -2  -4 -21   68.07    4.87
   2  -4  21   59.79    4.37
  -2  -4 -21   70.95    4.83
   2   4 -21   70.88    4.82
   2   4 -21   66.66    4.55
  -2   4  21   63.72    4.63
  -2   4  21   64.14    4.47
   2   4 -20   70.56    4.74
  -2   4  20   61.72    4.52
  -2  -4 -20   70.84    4.77
   2  -4  20   64.39    4.44
   2   4 -20   66.17    4.48
  -2  -4 -20   47.31    7.67
  -2  -4 -20   67.35    4.76
  -2   4  20   58.31    4.27
  -2   4  20   65.75    4.43
  -2  -4 -20   53.18    8.96
  -2  -4 -19   26.72    2.87
  -2  -4 -19   17.87    4.62
  -2   4  19   21.69    2.41
   2   4 -19   28.66    2.84
  -2   4  19   25.51    2.69
   2  -4  19   18.71    4.61
   2  -4  19   23.49    2.55
   2   4 -19   27.18    2.73
  -2  -4 -19   22.04    5.47
  -2  -4 -19   29.29    2.93
  -2   4  19   22.23    2.63
  -2   4  19   27.71    2.76
  -2  -4 -19   23.22    2.48
  -2  -4 -18   44.29    7.04
  -2   4  18   53.36    4.02
  -2  -4 -18   59.44    4.24
   2   4 -18   56.25    3.92
   2  -4  18   55.00    3.87
  -2   4  18   44.20    3.55
  -2  -4 -18   60.51    4.20
  -2  -4 -18   48.23    3.68
   2  -4  18   43.52    6.77
  -2  -4 -18   51.41    8.06
   2  -4  18   54.09    3.86
   2   4 -18   60.19    4.14
  -2   4  18   54.07    3.93
  -2   4  18   54.83    3.89
   2  -4  18   45.90    3.48
  -2  -4 -17  210.04   15.42
   2   4 -17  232.87    9.07
   2  -4  17  198.94    8.46
  -2   4  17  195.39    8.58
   2  -4  17  216.84   15.12
  -2  -4 -17  223.45    9.03
  -2   4  17  227.81    8.89
  -2  -4 -17  208.83    8.70
  -2  -4 -17  225.04    9.20
   2   4 -17  228.77    8.95
  -2   4  17  212.44    9.00
   2  -4  17  207.89    8.62
  -2  -4 -17  206.42   16.39
  -2   4  17  211.67    8.77
   2  -4  16  128.23   10.86
   2   4 -16  124.26    6.00
   2   4 -16  122.98    6.06
  -2  -4 -16  121.30    6.18
   2   4 -16   98.71    5.34
  -2   4  16  121.34    5.99
  -2   4  16  119.53    6.07
   2  -4  16  106.71    5.57
  -2  -4 -16  117.15    5.90
  -2  -4 -16  126.92   11.29
   2  -4  16  104.95    5.53
  -2  -4 -16  123.62   12.02
  -2   4  16  110.23    5.80
  -2   4  16  120.80    5.89
  -2  -4 -16  126.80    6.14
  -2   4  16  122.01    5.97
   2  -4  15   18.04    3.84
  -2  -4 -15   16.60    2.03
  -2  -4 -15   17.00    2.01
  -2  -4 -15   16.87    2.00
   2   4 -15   14.12    1.74
  -2   4  15   15.59    1.92
  -2   4  15   16.46    2.00
  -2   4  15   16.37    1.97
  -2   4  15   16.05    1.89
  -2  -4 -15   19.48    4.09
   2   4 -15   16.20    1.98
  -2  -4 -15   15.11    4.04
   2  -4  15   15.33    1.84
   2   4 -15   19.45    2.14
   2  -4  15   14.99    1.82
  -2   4  15   16.89    1.96
  -2   4  15   14.36    1.81
  -2  -4 -14  221.04   13.94
  -2  -4 -14  194.76    7.92
   2   4 -14  200.14    7.70
  -2   4  14  186.63    7.63
   2  -4  14  137.98    6.68
   2  -4  14  206.61   13.06
  -2  -4 -14  202.71    7.81
  -2   4  14  155.68    7.00
  -2   4  14  182.26    7.54
   2  -4  14  151.00    6.88
  -2   4  14  204.82    7.71
   2   4 -14  166.86    7.13
   2   4 -14  192.22    7.50
  -2  -4 -14  221.73   14.92
  -2   4  14  195.46    7.78
   2   4 -14  202.08    7.85
  -2   4  14  182.76    7.41
  -2   4  13  120.50    5.87
  -2  -4 -13  183.52   12.17
   2   4 -13  151.25    6.32
  -2   4  13  159.48    6.66
  -2   4  13  126.14    6.07
  -2   4  13  140.74    6.33
   2  -4  13  186.38   11.69
   2   4 -13  151.14    6.50
  -2  -4 -13  148.75    6.38
   2   4 -13  128.84    5.97
   2   4 -13  149.67    6.39
  -2   4  13  160.91   10.00
  -2  -4 -13  180.43   12.78
  -2   4  13  149.49    6.33
  -2  -4 -13  152.45    6.65
  -2  -4 -12  115.79    9.18
  -2   4  12   90.96    4.82
   2   4 -12  102.02    4.89
  -2   4  12  102.94    4.95
  -2  -4 -12   96.03    4.86
  -2   4  12  113.46    7.83
   2  -4  12  118.30    8.86
   2   4 -12   98.71    5.00
  -2  -4 -12  103.88    5.16
  -2   4  12  103.68    5.11
   2   4 -12  100.48    4.92
  -2   4  12  109.59    8.02
   2   4 -11   85.73    6.31
   2  -4  11   93.10    7.60
  -2   4  11   84.78    6.72
  -2  -4 -11   98.51    8.19
  -2  -4 -10   34.59    4.55
  -2   4  10   31.28    3.88
   2   4 -10   36.98    4.04
   2  -4  10   35.63    4.41
  -2  -4  -9   46.15    5.12
   2  -4   9   48.33    4.90
  -2   4   9   44.57    4.60
   2   4  -9   46.66    4.61
  -2  -4  -8  312.55   14.31
  -2   4   8  289.83   13.27
   2  -4   8  311.29   13.74
   2   4  -8  309.45   13.50
  -2  -4  -7  297.75   13.31
  -2   4   7  279.87   12.56
   2  -4   7  293.13   12.62
  -2  -4  -7  284.87   13.07
   2   4  -7  306.47   12.97
  -2  -4  -6  399.48   15.81
  -2   4   6  384.47   15.24
   2   4  -6  388.50   15.37
   2  -4   6  390.04   15.10
  -2  -4  -6  375.64   15.16
   2   4  -6  356.02   12.83
  -2   4   5   68.49    5.36
   2   4  -5   68.70    5.51
   2  -4   5   71.84    5.36
  -2  -4  -5   71.43    5.63
  -2  -4  -5   64.68    5.04
   2   4  -4  187.38    9.46
  -2   4   4  177.59    9.13
   2  -4   4  180.02    8.92
  -2  -4  -4  165.05    8.18
  -2  -4  -4  183.95    9.38
  -2   4   3  116.20    6.81
  -2  -4  -3  124.71    7.23
   2  -4   3  121.77    6.90
  -2   4   3  124.01    7.22
   2   4  -3  124.68    7.37
  -2  -4  -3  106.96    5.89
  -2   4   2   50.90    4.43
  -2  -4  -2   43.97    3.16
  -2   4   2   49.29    4.08
  -2  -4  -2   51.72    4.40
  -2   4   2   53.38    4.61
  -2   4   1  332.37   13.16
  -2   4   1  333.12   13.07
  -2   4   1  326.78   12.26
  -2  -4  -1  340.39   12.87
  -2  -4   0  687.32   20.16
  -2   4   0  692.45   20.99
  -2   4   0  664.34   19.68
  -2   4   0  686.19   20.89
  -2  -4   1  326.20   12.89
  -2   4  -1  325.88   12.48
  -2   4  -1  342.25   13.50
  -2  -4   2   52.48    4.36
  -2   4  -2   49.26    4.36
  -2   4  -2   49.34    4.01
  -2   4  -3  117.93    7.14
   2   4   3  127.41    7.55
  -2   4  -3  119.81    6.81
  -2  -4   3  127.58    7.27
  -2   4  -4  178.67    8.88
  -2  -4   4  184.43    9.25
   2   4   4  183.16    9.48
  -2   4  -4  180.13    9.25
   2   4   5   66.05    5.41
  -2   4  -5   64.96    5.24
  -2   4  -5   68.36    5.23
  -2  -4   5   67.43    5.39
  -2   4  -6  380.23   15.26
  -2  -4   6  403.79   15.99
  -2   4  -6  386.92   15.52
   2   4   6  411.74   15.99
  -2  -4   7  301.42   13.52
  -2   4  -7  281.20   12.59
  -2   4  -7  291.45   13.15
   2   4   7  292.32   13.01
  -2  -4   8  322.96   14.56
  -2   4  -8  303.44   13.97
   2   4   8  305.27   13.57
   2   4   9   45.57    4.60
  -2   4  -9   54.34    5.39
  -2  -4   9   52.23    5.69
  -2  -4  10   37.81    4.86
  -2   4 -10   33.87    4.41
   2   4  10   33.26    3.87
  -2   4 -11   95.69    7.97
   2   4  11   87.35    6.44
  -2  -4  11  111.40    8.57
  -2  -4  12  100.08    4.82
  -2   4 -12  110.72    8.89
  -2  -4  12  101.79    4.86
  -2  -4  12   99.99    4.89
  -2   4 -12  101.80    4.99
   2   4  12  104.10    5.11
  -2   4 -12   95.85    4.88
  -2  -4  13  146.70    6.27
  -2  -4  13  149.89    6.35
  -2  -4  13  147.12    6.31
   2   4  13  150.48    6.65
  -2   4 -13  148.14    6.49
  -2  -4  13  148.56    6.41
  -2  -4  13  151.23    6.39
  -2   4 -13  157.64   11.25
   2   4  13  129.90    6.21
  -2   4 -13  153.16    6.53
  -2  -4  14  203.70    7.80
  -2  -4  14  193.35    7.61
   2   4  14  169.82    7.52
   2   4  14  199.88    8.07
  -2   4 -14  197.33    7.90
  -2  -4  14  194.45    7.71
  -2   4 -14  198.77   13.31
  -2  -4  14  195.78    7.72
  -2   4 -14  192.04    7.77
  -2  -4  14  198.95    7.82
  -2  -4  14  221.04   14.10
  -2  -4  14  158.44    7.30
  -2   4 -15   17.73    2.03
  -2  -4  15   17.53    1.97
  -2  -4  15   17.68    2.00
  -2   4 -15   21.35    2.26
  -2  -4  15   17.55    4.22
   2   4  15   13.52    1.80
  -2  -4  15   16.30    1.90
  -2  -4  15   17.52    2.01
   2   4  15   18.96    2.18
  -2  -4  15   14.94    1.86
  -2   4 -15   14.97    3.52
  -2   4 -16  116.28    5.99
   2   4  16  104.05    5.67
  -2  -4  16  124.68    5.99
  -2  -4  16  124.57    6.00
   2   4  16  126.90    6.35
  -2  -4  16  134.21   11.72
  -2  -4  16  126.64    6.02
  -2   4 -16  119.28   10.83
  -2  -4  16  121.03    5.87
  -2   4 -16  120.27    6.02
  -2  -4  17  220.49    8.82
  -2  -4  17  218.45   15.86
  -2  -4  17  218.55    8.78
   2   4  17  234.71    9.33
  -2  -4  17  215.30    8.74
   2   4  17  190.82    8.48
  -2   4 -17  223.88    9.05
  -2   4 -17  194.60   14.83
  -2  -4  17  216.90    8.66
  -2   4 -17  217.09    8.86
  -2  -4  18   53.70    3.84
  -2   4 -18   53.42    3.86
  -2  -4  18   48.67    7.51
  -2   4 -18   53.57    3.98
  -2  -4  18   56.96    3.99
   2   4  18   45.28    3.57
  -2  -4  18   56.04    3.90
   2   4  18   57.92    4.22
  -2   4 -18   38.52    6.52
  -2  -4  18   53.37    3.85
  -2  -4  19   24.45    2.61
  -2   4 -19   17.47    4.42
  -2  -4  19   25.78    2.64
  -2  -4  19   27.88    2.78
   2   4  19   28.98    2.97
  -2  -4  19   20.37    5.02
  -2  -4  19   28.37    2.81
  -2   4 -19   24.67    2.60
  -2   4 -19   27.06    2.85
  -2  -4  20   64.77    4.48
  -2   4 -20   60.11    4.24
  -2   4 -20   65.67    4.63
  -2  -4  20   62.33    4.32
  -2  -4  20   68.11    4.51
  -2  -4  20   67.85    4.52
   2   4  20   63.51    4.63
  -2  -4  20   61.16    8.80
  -2  -4  21   65.33    4.48
  -2   4 -21   62.46    4.49
  -2   4 -21   57.58    4.12
  -2   4 -21   54.50    4.12
  -2  -4  21   58.35    4.15
  -2  -4  21   65.52    4.48
   2   4  21   68.73    4.76
  -2  -4  21   66.38    4.50
   2  -4 -22    0.79    0.56
  -2  -4  22    1.34    0.81
   2  -4 -22    0.84    0.55
  -2  -4  22    1.57    0.83
  -2  -4  22    1.14    0.62
  -2  -4  22    2.55    1.19
   2   4  22    1.25    0.71
  -2   4 -22    0.35    0.48
  -2   4 -23  117.73    6.64
  -2   4 -23  145.99    7.48
  -2  -4  23  144.40    7.07
   2   4  23  137.45    7.19
  -2  -4  23  134.62    6.87
  -2   4 -23  129.62    6.91
  -2  -4  23  137.09    6.89
   2  -4 -23  136.76    6.99
   2  -4 -23  138.27    7.22
   2  -4 -24    8.55    1.66
  -2   4 -24   10.63    1.71
  -2   4 -24   13.12    2.05
   2   4  24   10.99    1.82
  -2  -4  24    9.31    1.62
  -2  -4  24   11.85    1.88
   2  -4 -24   11.11    1.78
  -2   4 -24    9.92    1.65
  -2  -4  24   11.54    1.97
  -2  -4  25   25.31    2.66
   2  -4 -25   28.16    2.93
  -2   4 -25   24.06    2.61
  -2   4 -25   32.29    3.22
   2  -4 -25   27.87    2.78
  -2  -4  25   28.97    2.87
  -2   4 -25   26.71    2.76
  -2  -4  25   28.84    2.87
  -2   4 -26   52.30    3.83
   2  -4 -26   58.46    4.21
  -2  -4  26   61.02    4.09
  -2   4 -26   54.52    3.87
  -2  -4  26   60.04    4.05
  -2  -4  26   60.04    4.05
   2  -4 -26   54.71    3.86
  -2   4 -26   59.50    4.27
  -2   4 -27    3.50    0.94
  -2   4 -27    4.72    1.16
  -2  -4  27    3.84    0.92
   2   4  27    3.67    1.01
  -2   4 -27    3.89    0.97
   2  -4 -27    3.86    1.04
  -2  -4  27    3.98    0.99
   2  -4 -27    3.04    0.82
  -2  -4  27    3.82    1.01
   2  -4 -28   11.20    1.57
  -2   4 -28   13.04    1.72
  -2   4 -28    7.85    1.26
   2   4  28   13.70    1.80
  -2  -4  28   11.50    1.51
  -2  -4  28   13.99    1.74
   2   4  29   16.02    1.78
  -2  -4  29   12.10    1.52
  -2   4 -29   15.36    1.78
   2  -5  29    0.14    0.24
  -2  -5 -29   -0.13    0.38
   2   5 -29    0.25    0.32
  -2  -5 -28   18.18    2.02
   2   5 -28   13.41    1.68
  -2  -5 -28   13.86    1.65
   2   5 -28   16.72    1.92
  -2  -5 -27   15.94    2.03
   2   5 -27   15.48    1.93
   2  -5  27   10.01    1.39
  -2  -5 -27   14.45    1.83
   2   5 -27   15.07    1.93
  -2  -5 -26   11.85    1.84
   2  -5  26    8.71    1.43
  -2  -5 -26   11.49    1.72
   2   5 -26   14.16    1.90
   2   5 -25    7.41    1.36
  -2  -5 -25    7.33    1.48
   2  -5  25    5.83    1.22
   2   5 -25    8.01    1.46
   2   5 -25    7.76    1.46
  -2  -5 -25    7.74    1.48
   2  -5  25    6.00    1.24
  -2  -5 -25    6.74    1.29
   2   5 -24   26.10    2.70
  -2  -5 -24   26.75    2.93
   2   5 -24   28.16    2.90
   2   5 -24   30.28    2.92
   2  -5  24   22.02    2.45
   2  -5  24   21.69    2.41
  -2  -5 -24   21.22    2.42
  -2  -5 -24   29.21    2.95
  -2  -5 -23   11.16    1.90
   2   5 -23    9.92    1.76
   2   5 -23    7.42    1.48
  -2  -5 -23    9.57    1.67
   2  -5  23    6.59    1.40
  -2  -5 -23    9.64    1.83
  -2  -5 -22  100.84    6.11
  -2  -5 -22   95.78    5.70
  -2  -5 -22  100.31    5.98
   2  -5  22   90.92    5.47
   2   5 -22  100.78    5.77
   2   5 -22  110.91    6.15
  -2  -5 -21   39.08    3.63
  -2  -5 -21   40.72    3.59
   2   5 -21   36.24    3.36
   2   5 -21   38.22    3.47
   2  -5  21   31.91    3.09
  -2   5  21   39.62    3.42
  -2  -5 -20   14.22    2.15
  -2  -5 -20   10.30    1.67
   2  -5  20   11.33    1.75
   2   5 -20   14.60    2.12
  -2  -5 -20   12.64    1.99
  -2  -5 -20    3.01    2.16
   2   5 -20   13.22    1.99
  -2   5  20   13.51    1.99
  -2  -5 -20    6.37    2.87
   2  -5  19    9.99    1.67
  -2   5  19   10.73    1.69
  -2  -5 -19   11.59    1.93
  -2  -5 -19   11.42    3.75
  -2  -5 -19   14.43    2.07
  -2  -5 -19    9.70    1.61
   2   5 -19   12.22    1.85
   2  -5  19    9.85    3.26
  -2  -5 -19    6.93    2.90
   2   5 -19   12.93    1.94
  -2   5  19   10.65    1.76
  -2   5  18   53.49    3.88
  -2  -5 -18   45.93    7.80
   2  -5  18   33.50    6.09
  -2   5  18   41.75    3.48
   2   5 -18   44.72    3.47
  -2  -5 -18   49.81    3.83
  -2  -5 -18   46.38    3.68
   2   5 -18   50.80    3.89
  -2  -5 -18   50.92    4.06
   2  -5  18   43.85    3.49
  -2  -5 -18   40.58    6.94
   2   5 -18   53.17    3.88
   2   5 -17  117.18    6.04
   2   5 -17  114.53    6.14
  -2  -5 -17  116.94    6.10
   2  -5  17   99.29   10.33
  -2   5  17  114.74    5.92
  -2  -5 -17  111.14   11.36
  -2  -5 -17  109.29   11.99
  -2  -5 -17  110.70    6.00
  -2  -5 -17  116.63    6.30
  -2   5  17  108.64    5.90
   2  -5  17  106.28    5.71
   2   5 -17  109.18    5.76
  -2  -5 -16    5.11    2.46
  -2  -5 -16    3.63    1.10
  -2  -5 -16    2.04    1.77
  -2   5  16    3.09    0.86
   2   5 -16    2.96    0.92
   2   5 -16    2.09    0.69
  -2   5  16    0.76    0.36
   2  -5  16    3.04    1.39
  -2  -5 -16    1.78    0.69
  -2  -5 -16    3.03    0.96
   2  -5  16    1.22    0.58
  -2   5  16    1.52    0.67
   2   5 -16    2.16    0.82
  -2   5  16    3.18    0.95
  -2  -5 -15  159.15   12.98
  -2  -5 -15  154.51    7.18
  -2   5  15  151.05    6.93
   2   5 -15  154.50    6.85
   2   5 -15  153.48    7.07
   2  -5  15  147.51   11.91
  -2   5  15  138.71    6.74
  -2   5  15  134.62    6.45
   2   5 -15  150.07    6.88
  -2   5  15  153.78    6.81
  -2  -5 -15  156.42   13.43
   2  -5  15  124.99    6.29
  -2  -5 -15  150.28    6.96
  -2  -5 -15  153.38    6.90
   2   5 -14    3.97    1.04
  -2  -5 -14    4.93    1.12
   2   5 -14    4.01    0.90
  -2  -5 -14    2.97    1.54
  -2   5  14    3.77    0.91
   2  -5  14    8.48    2.83
   2   5 -14    6.09    1.18
  -2  -5 -14    5.68    1.14
   2   5 -14    4.13    1.06
  -2   5  14    4.84    1.85
  -2   5  14    6.26    1.22
  -2   5  14    3.84    1.04
   2  -5  14    3.39    0.89
  -2  -5 -14    2.62    1.99
  -2   5  14    3.93    1.00
  -2   5  14    5.82    1.20
  -2  -5 -13  208.32   13.83
  -2   5  13  186.44    7.80
  -2  -5 -13  181.73    7.86
   2   5 -13  187.45    7.70
  -2  -5 -13  211.57   14.49
   2   5 -13  184.07    7.55
   2   5 -13  190.62    7.91
   2   5 -13  193.31    7.79
  -2  -5 -13  185.31    7.72
  -2   5  13  182.83   11.96
   2  -5  13  200.63   13.09
  -2   5  13  187.77    7.87
  -2   5  13  189.03    7.71
  -2   5  12   38.35    3.04
  -2  -5 -12   43.96    3.26
  -2   5  12   42.12    3.12
  -2  -5 -12   41.68    3.10
  -2  -5 -12   39.64    5.78
  -2  -5 -12   45.87    6.01
   2   5 -12   41.25    3.05
   2   5 -12   39.20    2.92
   2   5 -12   40.12    3.01
   2   5 -12   42.45    3.18
   2  -5  12   51.52    6.07
  -2   5  12   45.66    3.19
  -2  -5 -11  100.39    5.13
   2   5 -11  109.55    7.88
  -2  -5 -11   97.85    4.96
   2   5 -11  101.51    5.02
   2   5 -11   96.26    4.90
  -2   5  11  100.48    5.12
  -2   5  11  104.61    5.06
   2  -5  11  118.14    9.10
  -2   5  11  102.58    7.69
  -2   5  11   97.37    5.01
  -2  -5 -11  103.11    9.12
   2   5 -11  103.92    5.15
   2   5 -11   99.91    4.91
  -2  -5 -10   87.11    7.85
  -2  -5 -10   71.35    4.04
  -2   5  10   77.01    6.48
  -2  -5 -10   85.49    7.86
   2  -5  10   80.62    7.19
   2   5 -10   73.18    4.01
  -2   5  10   75.99    4.13
   2   5 -10   87.51    6.99
  -2  -5  -9  259.36   13.92
   2   5  -9  264.96   13.19
  -2   5   9  242.20   12.46
   2  -5   9  257.72   13.41
  -2  -5  -9  248.20   13.69
  -2  -5  -8  259.23   13.55
   2   5  -8  258.02   13.05
   2  -5   8  267.68   13.17
  -2  -5  -8  224.61   12.58
  -2   5   8  246.37   12.43
  -2   5   7  143.01    8.86
  -2  -5  -7  155.64    9.72
   2   5  -7  150.75    9.41
   2   5  -7  124.03    6.84
  -2  -5  -7  138.59    8.85
   2  -5   7  146.75    9.06
  -2  -5  -6   16.97    2.73
  -2   5   6   19.14    3.09
   2   5  -6   26.28    3.72
   2  -5   6   20.06    3.15
  -2  -5  -6   19.89    3.31
   2   5  -6   17.76    2.45
  -2  -5  -5  171.65    9.92
   2  -5   5  175.35    9.74
  -2  -5  -5  148.31    8.36
  -2   5   5  172.81    9.66
   2   5  -5  181.27   10.16
   2   5  -5  159.49    8.45
  -2  -5  -4  133.97    8.35
  -2   5   4  130.09    8.15
  -2  -5  -4  118.09    6.72
   2  -5   4  130.01    8.14
   2   5  -4  135.13    8.53
   2  -5   3   67.06    5.59
  -2  -5  -3   61.21    4.21
   2   5  -3   73.06    6.09
  -2  -5  -3   70.98    5.84
  -2  -5  -2    7.08    1.95
  -2  -5  -2    3.82    0.84
  -2   5   2    7.24    1.82
   2   5  -2    7.62    2.08
  -2   5   1  612.48   19.67
  -2  -5  -1  618.39   20.63
  -2   5   1  627.97   21.11
   2   5  -1  637.90   21.46
  -2   5   0  320.79   13.06
  -2   5   0  342.11   14.50
  -2  -5   0  338.97   14.11
   2   5   0  336.69   14.70
  -2  -5   1  640.86   21.93
  -2   5  -1  618.43   20.65
   2   5   1  627.26   22.52
  -2   5  -1  645.19   22.44
  -2   5  -2    5.98    1.73
  -2  -5   2    5.45    1.57
  -2   5  -2    5.19    1.28
   2   5   2    8.20    2.08
  -2   5  -3   70.03    5.21
  -2  -5   3   72.21    5.89
   2   5   3   77.33    6.30
  -2   5  -3   72.34    5.91
  -2   5  -4  134.70    8.32
  -2  -5   4  131.41    8.27
  -2   5  -4  133.81    7.65
   2   5   4  142.29    8.84
  -2   5  -5  169.24    9.57
   2   5   5  171.52    9.98
  -2   5  -5  161.96    8.90
  -2  -5   5  177.22    9.91
  -2   5  -6   20.56    3.18
  -2   5  -6   18.67    2.82
  -2  -5   6   23.04    3.47
   2   5   6   21.12    3.43
  -2  -5   7  144.36    9.38
   2   5   7  155.62    9.62
  -2   5  -7  147.63    8.86
  -2   5  -7  148.91    9.07
  -2   5  -8  238.16   12.01
  -2  -5   8  260.66   13.38
   2   5   8  248.13   12.73
  -2   5  -8  240.29   12.25
   2   5   9  245.42   12.76
  -2  -5   9  270.93   14.04
  -2   5  -9  245.07   12.75
   2   5  10   89.93    7.06
  -2   5 -10   75.21    4.14
  -2   5 -10   71.17    4.14
  -2  -5  10   74.01    3.98
  -2   5 -10   80.51    6.97
   2   5  10   76.18    4.15
  -2   5 -10   77.35    4.18
  -2  -5  10   74.22    4.04
  -2  -5  10   72.73    3.96
   2   5  11   99.27    7.54
  -2  -5  11  100.79    4.81
  -2  -5  11   96.57    4.75
   2   5  11   97.17    4.93
  -2   5 -11  101.84    5.01
  -2  -5  11  102.66    4.93
  -2   5 -11  101.65    5.11
  -2  -5  11  102.45    4.89
  -2  -5  11   92.25    4.65
  -2   5 -11   77.34    4.42
  -2   5 -11  102.92    8.32
  -2   5 -11  100.26    4.99
  -2  -5  12   44.91    3.10
  -2   5 -12   33.71    2.71
   2   5  12   42.13    3.15
  -2   5 -12   41.49    3.10
  -2  -5  12   39.81    2.92
  -2   5 -12   42.17    5.42
   2   5  12   34.85    2.83
  -2   5 -12   42.60    3.19
  -2  -5  12   51.32    6.38
  -2  -5  12   44.34    3.03
  -2   5 -12   44.35    3.20
  -2   5 -13  179.10    7.56
   2   5  13  158.14    7.20
  -2  -5  13  204.17   13.51
  -2   5 -13  158.08    7.02
   2   5  13  189.95    7.76
  -2   5 -13  185.30    7.75
  -2   5 -13  183.74    7.61
  -2  -5  13  181.63    7.39
  -2  -5  13  192.59    7.63
  -2   5 -13  185.03   12.30
  -2  -5  13  179.39    7.34
  -2  -5  13  194.25    7.59
  -2   5 -14    3.97    0.92
  -2  -5  14    3.84    1.02
   2   5  14    5.49    1.21
  -2  -5  14    5.92    2.58
  -2  -5  14    4.97    1.07
  -2  -5  14    3.75    0.96
  -2   5 -14    3.46    1.38
  -2   5 -14    5.05    1.15
  -2   5 -14    4.38    1.10
  -2  -5  14    5.97    1.19
   2   5  14    3.98    0.94
  -2  -5  14    5.56    1.17
  -2   5 -14    4.33    1.03
  -2  -5  15  148.83    6.65
  -2  -5  15  155.39   12.69
  -2  -5  15  154.45    6.84
  -2   5 -15  145.00    6.92
  -2  -5  15  150.15    6.81
  -2   5 -15  123.74   10.81
  -2   5 -15  121.66    6.14
  -2  -5  15  157.74    6.89
   2   5  15  129.68    6.45
   2   5  15  156.46    7.13
  -2   5 -15  151.83    6.95
  -2  -5  15  147.34    6.70
  -2   5 -15  153.89    6.97
  -2   5 -16    0.98    0.61
   2  -5 -16    2.46    0.83
   2   5  16    1.31    0.71
  -2  -5  16    1.68    0.66
   2   5  16    1.28    0.59
  -2  -5  16    2.22    0.83
  -2   5 -16    2.12    0.81
  -2  -5  16    0.68    1.09
   2   5  16    0.76    0.93
  -2  -5  16    2.40    0.81
  -2  -5  16    2.74    0.86
  -2   5 -16    1.50    0.59
   2  -5 -17   95.77    5.67
  -2  -5  17  111.33    5.89
  -2  -5  17   96.27   10.62
  -2   5 -17  116.39    6.14
   2   5  17  117.42    6.23
  -2   5 -17  127.69    6.41
  -2  -5  17  111.17    5.81
  -2  -5  17  107.63    5.80
  -2  -5  17  114.13    5.94
  -2   5 -17  114.69    6.07
   2  -5 -18   46.00    3.74
  -2  -5  18   48.15    3.72
  -2  -5  18   47.82    3.72
  -2  -5  18   46.66    3.63
   2   5  18   51.48    3.99
  -2  -5  18   36.11    6.62
  -2   5 -18   49.67    3.83
  -2  -5  18   53.45    3.86
  -2   5 -18   49.68    3.89
  -2   5 -18   44.78    3.74
  -2  -5  19   11.25    1.85
   2  -5 -19   11.71    1.84
  -2   5 -19   13.59    2.06
   2   5  19   12.30    1.96
  -2   5 -19    8.86    1.64
  -2   5 -19    9.88    1.69
  -2  -5  19   12.04    1.87
  -2  -5  19   10.68    1.79
  -2  -5  19    9.74    1.70
  -2  -5  19    8.88    3.36
  -2   5 -20   13.00    1.98
  -2  -5  20   14.03    2.01
   2   5  20   12.79    2.05
  -2   5 -20   12.97    2.02
  -2   5 -20   12.65    1.96
  -2  -5  20   12.67    1.88
  -2  -5  20   12.39    1.90
  -2  -5  20   13.45    1.95
  -2   5 -20   12.10    2.00
   2  -5 -20   10.42    1.78
  -2  -5  20   15.68    4.44
   2  -5 -21   34.19    3.27
  -2   5 -21   39.05    3.53
  -2  -5  21   36.32    3.30
  -2   5 -21   33.71    3.23
  -2  -5  21   33.14    3.05
  -2   5 -21   37.28    3.51
   2   5  21   31.37    3.07
  -2  -5  21   39.08    3.39
  -2  -5  21   36.34    3.33
  -2   5 -21   38.22    3.35
  -2  -5  22  101.09    5.77
   2  -5 -22   88.96    5.60
  -2  -5  22  104.17    5.81
  -2  -5  22  105.00    5.91
  -2   5 -22   99.95    5.96
  -2  -5  22   82.31    5.07
  -2   5 -22  101.89    5.94
  -2   5 -22   90.20    5.40
   2  -5 -22  103.86    5.89
  -2   5 -22   92.34    5.53
  -2   5 -23    8.96    1.53
  -2   5 -23    8.82    1.60
   2  -5 -23    7.08    1.45
  -2   5 -23    7.29    1.46
  -2   5 -23    6.98    1.40
  -2  -5  23    9.32    1.65
  -2  -5  23    8.54    1.64
   2  -5 -23    9.53    1.71
  -2   5 -23    8.61    1.57
  -2  -5  23    9.43    1.66
   2  -5 -24   22.84    2.56
  -2   5 -24   20.12    2.32
  -2   5 -24   29.33    2.99
  -2   5 -24   24.92    2.73
  -2  -5  24   29.32    2.89
  -2  -5  24   25.77    2.68
  -2  -5  24   25.51    2.76
   2  -5 -24   26.71    2.78
   2  -5 -25    3.98    0.98
  -2  -5  25    6.28    1.43
  -2   5 -25    6.69    1.35
  -2  -5  25    6.38    1.23
  -2  -5  25    6.39    1.32
   2   5  25    6.63    1.41
  -2   5 -25    6.09    1.21
   2  -5 -25    7.78    1.51
   2  -5 -26    7.70    1.37
  -2  -5  26    9.73    1.53
  -2   5 -26   11.06    1.74
  -2   5 -26   11.18    1.69
   2   5  26    9.23    1.55
   2  -5 -26    9.81    1.59
  -2  -5  26   11.05    1.65
  -2  -5  26   10.56    1.62
  -2   5 -27   17.92    2.06
  -2  -5  27   15.44    1.89
  -2   5 -27   11.85    1.62
   2  -5 -27   14.87    1.78
  -2  -5  27   16.78    1.94
   2   5  27   16.27    2.03
  -2  -5  27   12.76    1.67
  -2  -5  28   14.67    1.73
  -2   5 -28   10.51    1.38
  -2   5 -28   16.21    1.91
   2   5  28   15.84    1.83
  -2  -5  29    0.36    0.41
   2   5  29    0.11    0.24
  -2   5 -29   -0.39    0.39
  -2   6  28   10.92    1.39
  -2  -6 -28    9.39    1.30
   2   6 -28    8.82    1.24
   2   6 -28   12.30    1.53
  -2  -6 -28   10.99    1.45
   2   6 -27   21.75    2.13
   2   6 -27   30.09    2.60
  -2   6  27   26.55    2.42
  -2  -6 -27   24.96    2.36
  -2  -6 -27   30.05    2.65
  -2  -6 -26   13.47    1.68
  -2  -6 -26   17.11    2.12
   2   6 -26   13.78    1.80
   2  -6  26   14.19    1.71
  -2  -6 -26   17.50    2.09
[truncated: 1,335,085 more chars]
