# Supplementary material for: Naloxegol hydrogen oxalate displaying a hydrogen-bonded layer structure
Source: Acta Crystallogr E Crystallogr Commun. 2018 Mar 9;74(Pt 4):474–7. doi: 10.1107/S2056989018003675 (PMC5946971; doi:10.1107/S2056989018003675)
Supplement: Supplementary file 2 [file e-74-00474-Isup2.hkl]

data_I                                                                          
_shelx_title ' s92_a.res in P2(1)2(1)2(1)'                                      
_shelx_refln_list_code          4                                               
_shelx_F_calc_maximum      278.65                                               
_exptl_crystal_F_000      1592.00                                               
_reflns_d_resolution_high  0.8342                                               
                                                                                
loop_                                                                           
 _space_group_symop_operation_xyz                                               
 'x, y, z'                                                                      
 '-x+1/2, -y, z+1/2'                                                            
 '-x, y+1/2, -z+1/2'                                                            
 'x+1/2, -y+1/2, -z'                                                            
                                                                                
_cell_length_a    10.3581                                                       
_cell_length_b    13.4039                                                       
_cell_length_c    26.1689                                                       
_cell_angle_alpha  90.000                                                       
_cell_angle_beta   90.000                                                       
_cell_angle_gamma  90.000                                                       
                                                                                
_shelx_F_squared_multiplier     1.000                                           
                                                                                
loop_                                                                           
 _refln_index_h                                                                 
 _refln_index_k                                                                 
 _refln_index_l                                                                 
 _refln_F_squared_calc                                                          
 _refln_F_squared_meas                                                          
 _refln_F_squared_sigma                                                         
 _refln_observed_status                                                         
   2   0   0       2823.31       2456.83        78.82 o                         
   4   0   0       5474.59       5338.17       170.61 o                         
   6   0   0        430.37        355.08        14.69 o                         
   8   0   0       6570.03       6606.54       144.72 o                         
  10   0   0         26.01         16.51         2.58 o                         
  12   0   0         35.36         36.48         6.86 o                         
   1   1   0        733.95        635.55        13.85 o                         
   2   1   0       4974.96       4765.06        66.19 o                         
   3   1   0       9211.53       8798.26       163.69 o                         
   4   1   0       4909.44       5935.21       131.17 o                         
   5   1   0        231.59        285.20        22.23 o                         
   6   1   0        144.14        122.78         4.93 o                         
   7   1   0       3589.76       3497.86        66.00 o                         
   8   1   0       2922.33       2988.28        47.49 o                         
   9   1   0         87.35         96.89         6.12 o                         
  10   1   0        146.83        133.19         5.31 o                         
  11   1   0          5.16          5.21         1.40 o                         
  12   1   0         39.43         34.43         3.92 o                         
   0   2   0        135.06        111.61         5.02 o                         
   1   2   0      38725.12      32707.86       452.86 o                         
   2   2   0        488.67        496.68        15.45 o                         
   3   2   0       1244.33       1466.25        33.43 o                         
   4   2   0         30.91         56.07         5.12 o                         
   5   2   0       6955.34       7912.95       200.90 o                         
   6   2   0          6.83         18.69         1.46 o                         
   7   2   0        519.98        454.52         8.17 o                         
   8   2   0        847.28        808.63        15.29 o                         
   9   2   0        262.77        290.64         7.25 o                         
  10   2   0        343.57        352.31        10.87 o                         
  11   2   0         12.47          6.45         1.36 o                         
  12   2   0          3.95          3.83         3.13 o                         
   1   3   0       3726.62       3968.84        65.63 o                         
   2   3   0       2733.94       2470.97        59.89 o                         
   3   3   0       3241.15       3937.55        64.44 o                         
   4   3   0       1152.31       1266.88        43.59 o                         
   5   3   0          0.15          4.32         4.55 o                         
   6   3   0          2.16          6.31         0.90 o                         
   7   3   0        638.73        581.84        11.92 o                         
   8   3   0         90.91        110.87         4.38 o                         
   9   3   0        163.80        172.42         6.14 o                         
  10   3   0        531.69        525.57        11.68 o                         
  11   3   0         32.26         25.26         2.36 o                         
  12   3   0        181.65        170.96         7.35 o                         
   0   4   0      10449.46      10347.40       229.76 o                         
   1   4   0      14356.60      13631.62       181.61 o                         
   2   4   0       3489.62       4541.69        67.93 o                         
   3   4   0       1789.96       1840.64        45.13 o                         
   4   4   0      14413.28      14930.80       444.10 o                         
   5   4   0       3738.68       3518.35        98.66 o                         
   6   4   0        169.00        153.33         5.75 o                         
   7   4   0         65.05         73.46         3.10 o                         
   8   4   0       2437.00       2538.22        46.52 o                         
   9   4   0         55.05         58.54         4.39 o                         
  10   4   0        138.14        133.98         5.91 o                         
  11   4   0        156.76        123.21         6.41 o                         
  12   4   0        417.18        326.27        11.69 o                         
   1   5   0       3111.04       3223.95        54.49 o                         
   2   5   0       2316.89       2224.36        46.76 o                         
   3   5   0        260.67        219.58        15.15 o                         
   4   5   0       3574.14       3275.26        66.49 o                         
   5   5   0        391.80        331.59         7.02 o                         
   6   5   0        125.64        119.61         4.21 o                         
   7   5   0         35.83         32.92         2.53 o                         
   8   5   0        726.23        769.05        23.59 o                         
   9   5   0        454.65        450.03        12.51 o                         
  10   5   0        366.17        350.03        10.46 o                         
  11   5   0         34.31         33.14         2.97 o                         
   0   6   0       4046.88       3880.60       180.90 o                         
   1   6   0          4.80          9.74         2.96 o                         
   2   6   0        180.24        275.19        12.47 o                         
   3   6   0       1658.06       1575.85        42.75 o                         
   4   6   0          0.06          1.42         0.72 o                         
   5   6   0        428.28        438.25         8.02 o                         
   6   6   0        742.63        773.32        13.62 o                         
   7   6   0       2335.80       2547.26        51.12 o                         
   8   6   0         73.64         75.37         4.91 o                         
   9   6   0         96.36        133.83         7.20 o                         
  10   6   0         29.48         30.89         2.79 o                         
  11   6   0          0.27         -0.68         0.70 o                         
   1   7   0        405.14        492.56        28.22 o                         
   2   7   0        109.10         88.76         3.49 o                         
   3   7   0        601.69        478.60         8.15 o                         
   4   7   0       5012.90       5130.98        40.42 o                         
   5   7   0        281.95        279.25         5.54 o                         
   6   7   0          9.35         20.86         2.28 o                         
   7   7   0         67.44         81.21         4.01 o                         
   8   7   0        370.06        437.48        12.60 o                         
   9   7   0         64.74         57.01         3.79 o                         
  10   7   0          6.69          2.82         0.99 o                         
  11   7   0         14.46         11.00         2.16 o                         
   0   8   0       1039.38       1088.32        24.08 o                         
   1   8   0        200.40        195.73         4.83 o                         
   2   8   0        173.82        155.03         5.77 o                         
   3   8   0       3988.54       3755.79        46.77 o                         
   4   8   0         15.74          7.80         1.09 o                         
   5   8   0        628.06        759.81        10.65 o                         
   6   8   0        585.77        571.34        12.39 o                         
   7   8   0        408.52        471.08        10.61 o                         
   8   8   0        519.02        647.36        14.39 o                         
   9   8   0        150.71        147.49         6.11 o                         
  10   8   0          0.50          3.28         1.78 o                         
   1   9   0        478.63        494.72        12.00 o                         
   2   9   0        293.72        341.33         6.17 o                         
   3   9   0       2126.48       2147.51        23.53 o                         
   4   9   0        115.40        130.79         3.95 o                         
   5   9   0         17.34         19.96         1.48 o                         
   6   9   0        834.27        942.07        16.38 o                         
   7   9   0        994.21       1111.06        16.72 o                         
   8   9   0         48.66         38.54         3.73 o                         
   9   9   0          3.96          4.95         1.55 o                         
  10   9   0         50.28         46.92         4.43 o                         
   0  10   0         17.58         28.91         2.65 o                         
   1  10   0        659.59        680.06         9.96 o                         
   2  10   0        284.10        218.15         5.07 o                         
   3  10   0       1009.19        923.47        18.26 o                         
   4  10   0        567.22        624.07        18.83 o                         
   5  10   0         45.74         26.61         2.07 o                         
   6  10   0         18.16         18.64         2.01 o                         
   7  10   0        326.42        330.17         9.85 o                         
   8  10   0        179.48        182.38         7.73 o                         
   9  10   0          4.56          0.62         1.15 o                         
   1  11   0        430.13        440.96         7.87 o                         
   2  11   0       1021.72        967.75        16.42 o                         
   3  11   0        171.46        183.70         6.37 o                         
   4  11   0        140.22        132.06         4.72 o                         
   5  11   0        637.97        618.32        13.58 o                         
   6  11   0          0.02          0.57         1.42 o                         
   7  11   0        250.21        237.19         8.51 o                         
   8  11   0        389.76        452.51        14.26 o                         
   9  11   0          6.61          3.54         1.66 o                         
   0  12   0       1250.13       1464.56        28.54 o                         
   1  12   0         60.02         61.88         4.87 o                         
   2  12   0        388.79        495.17         9.98 o                         
   3  12   0         24.55         24.46         2.09 o                         
   4  12   0         28.43         16.95         1.74 o                         
   5  12   0        191.45        186.80         5.99 o                         
   6  12   0         42.08         42.86         2.53 o                         
   7  12   0         37.00         26.98         2.43 o                         
   8  12   0        223.34        218.49         9.75 o                         
   1  13   0        304.37        379.78         9.02 o                         
   2  13   0        109.83        109.33         4.88 o                         
   3  13   0        521.16        589.96        16.72 o                         
   4  13   0        812.49        913.61        16.06 o                         
   5  13   0         14.99         17.16         2.12 o                         
   6  13   0         33.64         28.56         2.61 o                         
   7  13   0        793.15        692.35        19.06 o                         
   0  14   0       1139.76       1354.65        29.02 o                         
   1  14   0        850.40        836.18        14.26 o                         
   2  14   0        229.65        211.97         6.50 o                         
   3  14   0         10.16          3.30         1.34 o                         
   4  14   0         11.98          3.98         1.26 o                         
   5  14   0          0.04         -0.87         0.87 o                         
   6  14   0          0.20          1.93         1.86 o                         
   1  15   0         40.71         38.10         2.58 o                         
   2  15   0         36.06         30.53         3.42 o                         
   3  15   0         79.24         71.15         4.97 o                         
   4  15   0         69.78         44.93         3.26 o                         
   0  16   0         74.41         44.08         5.12 o                         
   1  16   0         40.96         55.35         5.76 o                         
   1   0   1        980.02        948.28        15.92 o                         
   2   0   1      45021.73      38388.73       535.34 o                         
   3   0   1       1044.90        957.58        31.48 o                         
   4   0   1       6091.55       6786.64       145.87 o                         
   5   0   1       1893.28       2089.69        68.53 o                         
   6   0   1        151.65        148.53         5.39 o                         
   7   0   1        861.38        765.00        12.90 o                         
   8   0   1        141.43        149.83         4.85 o                         
   9   0   1        299.14        246.06         8.22 o                         
  10   0   1        187.42        212.11         7.17 o                         
  11   0   1        282.40        294.24         9.48 o                         
  12   0   1          1.81          2.25         1.69 o                         
 -12   1   1          4.13          3.70         1.76 o                         
 -11   1   1         25.17         29.33         3.34 o                         
 -10   1   1         71.93         61.73         3.63 o                         
  -9   1   1       3574.73       3692.65       134.15 o                         
  -8   1   1       1530.74       1499.90        23.26 o                         
  -7   1   1         27.31         26.12         1.69 o                         
  -6   1   1        505.04        468.55        13.18 o                         
  -5   1   1         86.10        139.72        15.67 o                         
  -4   1   1       3863.88       4099.99       137.90 o                         
  -3   1   1       1337.14       1371.91        42.03 o                         
  -2   1   1       2473.83       2204.81        39.67 o                         
  -1   1   1       6099.75       5315.42        70.07 o                         
   0   1   1       2263.68       1943.04        27.55 o                         
   1   1   1       6100.25       5394.74        70.24 o                         
   2   1   1       2464.16       2203.17        40.50 o                         
   3   1   1       1331.98       1331.51        40.79 o                         
   4   1   1       3855.44       4123.40        93.92 o                         
   5   1   1         87.18        156.49        16.67 o                         
   6   1   1        508.80        462.84        14.27 o                         
   7   1   1         27.80         23.21         1.73 o                         
   8   1   1       1549.07       1524.04        28.35 o                         
   9   1   1       3576.32       3928.49        50.73 o                         
  10   1   1         71.58         74.52         4.26 o                         
  11   1   1         24.84         25.47         2.49 o                         
  12   1   1          3.78          1.45         1.57 o                         
 -12   2   1        497.12        461.15        18.82 o                         
 -11   2   1         38.49         46.62         4.51 o                         
 -10   2   1        273.29        275.20         9.02 o                         
  -9   2   1        367.74        376.18         8.85 o                         
  -8   2   1        736.73        666.56        10.01 o                         
  -7   2   1       1344.71       1233.01        14.40 o                         
  -6   2   1        160.68        115.32         3.60 o                         
  -5   2   1        322.28        342.96        25.13 o                         
  -4   2   1       1181.82       1136.86        40.59 o                         
  -3   2   1        389.40        303.34        11.89 o                         
  -2   2   1      10923.87      10284.51       120.17 o                         
  -1   2   1       4869.10       4132.40        57.81 o                         
   0   2   1       5738.41       4453.09        68.03 o                         
   1   2   1       4867.03       4086.89        55.62 o                         
   2   2   1      10949.52      10424.08       154.20 o                         
   3   2   1        392.50        314.49        13.96 o                         
   4   2   1       1169.60       1103.77        40.30 o                         
   5   2   1        315.61        365.83        21.17 o                         
   6   2   1        162.54        127.08         4.18 o                         
   7   2   1       1350.35       1179.89        31.85 o                         
   8   2   1        727.15        675.26        11.75 o                         
   9   2   1        367.11        383.16         8.94 o                         
  10   2   1        275.67        282.47         7.93 o                         
  11   2   1         37.40         36.58         2.96 o                         
  12   2   1        494.61        479.06        18.19 o                         
 -12   3   1        230.78        204.37         8.08 o                         
 -11   3   1         39.75         41.02         3.58 o                         
 -10   3   1        412.58        418.96        10.95 o                         
  -9   3   1          2.37          2.11         1.19 o                         
  -8   3   1         47.30         47.10         2.75 o                         
  -7   3   1        113.51        123.88         3.97 o                         
  -6   3   1        115.83         56.24         2.54 o                         
  -5   3   1       2490.03       2776.28        85.98 o                         
  -4   3   1       5164.78       5214.24       171.88 o                         
  -3   3   1       1373.84       1313.86        26.94 o                         
  -2   3   1       3814.26       3751.30        59.58 o                         
  -1   3   1       8119.42       6968.53       127.67 o                         
   0   3   1       2031.86       1933.54        31.20 o                         
   1   3   1       8110.61       7184.04       130.37 o                         
   2   3   1       3829.29       3755.24        58.65 o                         
   3   3   1       1374.42       1295.55        31.45 o                         
   4   3   1       5178.42       5384.42       208.90 o                         
   5   3   1       2491.51       2755.85       101.01 o                         
   6   3   1        114.57         57.72         2.55 o                         
   7   3   1        113.43        124.51         4.14 o                         
   8   3   1         48.37         44.01         2.77 o                         
   9   3   1          2.26          2.19         1.35 o                         
  10   3   1        409.45        433.12         9.38 o                         
  11   3   1         40.20         35.55         2.77 o                         
  12   3   1        230.92        198.68         9.21 o                         
 -12   4   1         25.54         19.57         6.39 o                         
 -11   4   1        369.37        347.74        17.30 o                         
 -10   4   1         12.59         12.46         1.93 o                         
  -9   4   1        745.56        785.18        17.29 o                         
  -8   4   1        697.38        662.78        12.85 o                         
  -7   4   1        644.43        571.19        11.59 o                         
  -6   4   1         32.15         25.37         1.71 o                         
  -5   4   1        286.07        356.64         9.50 o                         
  -4   4   1        233.51        292.52        13.23 o                         
  -3   4   1        252.61        268.94        11.67 o                         
  -2   4   1       2228.02       2217.29        42.69 o                         
  -1   4   1        530.93        435.40        13.35 o                         
   0   4   1       3244.85       3002.78        64.40 o                         
   1   4   1        536.64        508.85        30.75 o                         
   2   4   1       2223.19       2204.52        49.72 o                         
   3   4   1        249.22        257.67        10.79 o                         
   4   4   1        235.64        289.12        13.25 o                         
   5   4   1        287.65        362.81         8.48 o                         
   6   4   1         29.65         23.01         1.92 o                         
   7   4   1        635.84        577.98         9.76 o                         
   8   4   1        691.84        660.48        15.47 o                         
   9   4   1        746.73        788.92        14.10 o                         
  10   4   1         12.92         13.06         2.09 o                         
  11   4   1        368.55        358.25        10.19 o                         
  12   4   1         26.10         21.90         3.62 o                         
 -11   5   1        163.06        159.81         8.92 o                         
 -10   5   1        175.18        182.02         6.85 o                         
  -9   5   1        373.13        397.34        12.73 o                         
  -8   5   1        433.44        430.66        10.80 o                         
  -7   5   1        254.26        270.12         6.84 o                         
  -6   5   1        786.48        797.71        23.91 o                         
  -5   5   1       1340.80       1336.49        28.08 o                         
  -4   5   1       2552.54       2715.37        58.72 o                         
  -3   5   1        553.19        596.88        22.64 o                         
  -2   5   1       4512.17       4152.09        68.84 o                         
  -1   5   1       1874.17       2059.06        41.10 o                         
   0   5   1       2019.61       1783.23        31.10 o                         
   1   5   1       1856.20       1875.40        46.73 o                         
   2   5   1       4513.06       4211.08        72.71 o                         
   3   5   1        549.65        586.90        25.83 o                         
   4   5   1       2544.37       2659.43        58.21 o                         
   5   5   1       1349.28       1326.24        27.91 o                         
   6   5   1        792.56        817.45        22.03 o                         
   7   5   1        254.56        291.38         7.47 o                         
   8   5   1        433.13        438.11        11.16 o                         
   9   5   1        372.05        409.52        16.21 o                         
  10   5   1        173.28        182.82         8.13 o                         
  11   5   1        162.28        146.44         6.10 o                         
 -11   6   1         38.59         28.27         2.42 o                         
 -10   6   1        147.07        132.93         6.23 o                         
  -9   6   1        530.63        641.01        19.34 o                         
  -8   6   1         44.83         40.62         3.30 o                         
  -7   6   1        300.85        293.22         7.77 o                         
  -6   6   1        823.80        842.31        15.44 o                         
  -5   6   1        140.01        146.89         4.05 o                         
  -4   6   1       1898.62       1794.74        31.37 o                         
  -3   6   1        108.27         72.85         8.44 o                         
  -2   6   1        893.83        776.34        26.96 o                         
  -1   6   1       1012.58       1117.79        27.20 o                         
   0   6   1        956.28       1150.85        29.09 o                         
   1   6   1       1021.84       1159.15        32.09 o                         
   2   6   1        894.17        780.05        23.18 o                         
   3   6   1        109.16         80.26         8.97 o                         
   4   6   1       1922.54       1804.81        26.31 o                         
   5   6   1        142.88        151.89         4.10 o                         
   6   6   1        823.92        824.25        13.41 o                         
   7   6   1        298.39        299.98         8.93 o                         
   8   6   1         44.68         43.16         3.67 o                         
   9   6   1        527.06        630.29        17.15 o                         
  10   6   1        145.95        132.14         5.72 o                         
  11   6   1         38.26         33.14         2.30 o                         
 -11   7   1        124.30        114.89         6.80 o                         
 -10   7   1         83.96         95.03         4.24 o                         
  -9   7   1         25.90         26.96         2.42 o                         
  -8   7   1        235.52        248.38         8.02 o                         
  -7   7   1        235.13        267.03         9.38 o                         
  -6   7   1        559.62        632.34        10.64 o                         
  -5   7   1          9.18         19.58         1.44 o                         
  -4   7   1       1958.69       1861.00        19.35 o                         
  -3   7   1        968.63        905.69        12.84 o                         
  -2   7   1       1353.14       1267.49        30.63 o                         
  -1   7   1        111.07         94.93         9.46 o                         
   0   7   1        238.66        230.53        14.69 o                         
   1   7   1        111.99         87.93         9.02 o                         
   2   7   1       1360.20       1274.98        25.72 o                         
   3   7   1        969.28        886.70        15.02 o                         
   4   7   1       1959.90       1822.83        18.25 o                         
   5   7   1          9.99         20.78         1.41 o                         
   6   7   1        563.15        655.36        14.11 o                         
   7   7   1        233.40        271.13         8.05 o                         
   8   7   1        235.86        239.52         8.29 o                         
   9   7   1         25.07         29.46         3.21 o                         
  10   7   1         82.74         88.43         4.78 o                         
  11   7   1        125.50        108.79         5.64 o                         
 -10   8   1        113.45        115.58         5.74 o                         
  -9   8   1        109.66        131.69         5.75 o                         
  -8   8   1        249.23        283.93         8.04 o                         
  -7   8   1         77.12         83.75         4.10 o                         
  -6   8   1         80.99         65.85         3.53 o                         
  -5   8   1        616.97        625.55         9.46 o                         
  -4   8   1        562.36        568.49         8.18 o                         
  -3   8   1        395.17        373.44         6.70 o                         
  -2   8   1        286.90        292.02         6.64 o                         
  -1   8   1        185.19        189.21         4.54 o                         
   0   8   1          3.68          1.47         0.60 o                         
   1   8   1        186.16        199.28         4.53 o                         
   2   8   1        285.78        293.64         6.38 o                         
   3   8   1        392.42        379.65         6.10 o                         
   4   8   1        558.72        546.51         8.05 o                         
   5   8   1        613.23        618.92         8.57 o                         
   6   8   1         78.62         59.79         3.17 o                         
   7   8   1         77.74         84.84         4.37 o                         
   8   8   1        248.94        289.00         9.95 o                         
   9   8   1        111.10        135.47         5.86 o                         
  10   8   1        114.10        115.63         6.14 o                         
 -10   9   1         30.42         26.27         2.79 o                         
  -9   9   1        276.12        266.29        13.73 o                         
  -8   9   1        151.36        202.64         6.99 o                         
  -7   9   1          1.28          1.43         1.52 o                         
  -6   9   1        389.82        423.76         8.69 o                         
  -5   9   1         40.02         35.05         2.09 o                         
  -4   9   1        920.74        919.39        13.15 o                         
  -3   9   1        138.40        130.82         3.82 o                         
  -2   9   1        289.80        234.55         5.22 o                         
  -1   9   1         91.54         86.64         3.03 o                         
   0   9   1        458.10        404.04         6.42 o                         
   1   9   1         92.00         85.73         2.63 o                         
   2   9   1        291.29        238.26         4.64 o                         
   3   9   1        136.62        130.35         3.82 o                         
   4   9   1        933.09        930.37        11.64 o                         
   5   9   1         37.85         31.08         1.85 o                         
   6   9   1        391.17        440.16         9.76 o                         
   7   9   1          1.56          6.05         1.57 o                         
   8   9   1        150.10        201.05         7.35 o                         
   9   9   1        277.35        285.21         8.95 o                         
  10   9   1         30.86         27.98         3.46 o                         
  -9  10   1         61.56         59.53         5.15 o                         
  -8  10   1          0.82         -0.32         1.30 o                         
  -7  10   1        170.62        177.55         6.27 o                         
  -6  10   1        980.94       1051.62        22.32 o                         
  -5  10   1        585.34        613.91        10.38 o                         
  -4  10   1         15.63         12.18         2.79 o                         
  -3  10   1        274.64        246.53         6.13 o                         
  -2  10   1         78.02         63.21         2.55 o                         
  -1  10   1        234.08        243.28         5.46 o                         
   0  10   1        135.64        142.85         4.16 o                         
   1  10   1        238.24        251.49         5.49 o                         
   2  10   1         81.82         67.78         3.03 o                         
   3  10   1        277.36        248.40         7.64 o                         
   4  10   1         14.72         12.95         1.49 o                         
   5  10   1        582.90        609.95        11.76 o                         
   6  10   1        979.40       1091.79        18.57 o                         
   7  10   1        170.87        181.06         6.58 o                         
   8  10   1          0.90          2.40         1.72 o                         
   9  10   1         61.00         66.00         4.27 o                         
  -9  11   1          0.06          0.90         1.35 o                         
  -8  11   1          3.18          2.48         1.18 o                         
  -7  11   1        145.98        168.21         7.12 o                         
  -6  11   1        118.53        142.50         5.89 o                         
  -5  11   1       1180.17       1227.55        20.74 o                         
  -4  11   1        579.15        584.30         9.72 o                         
  -3  11   1        214.94        223.39         7.01 o                         
  -2  11   1        669.24        686.74        11.46 o                         
  -1  11   1        145.50        156.94         4.91 o                         
   0  11   1        320.57        335.21         7.86 o                         
   1  11   1        147.90        162.09         4.93 o                         
   2  11   1        672.70        677.68        15.64 o                         
   3  11   1        213.02        221.05         9.64 o                         
   4  11   1        577.39        569.81        11.20 o                         
   5  11   1       1176.79       1216.45        20.13 o                         
   6  11   1        120.19        145.68         6.34 o                         
   7  11   1        145.60        169.83         7.12 o                         
   8  11   1          3.30          2.31         1.25 o                         
   9  11   1          0.13          0.16         1.11 o                         
  -8  12   1         74.49         61.99         5.06 o                         
  -7  12   1        427.16        456.31        13.08 o                         
  -6  12   1         47.45         52.47         3.15 o                         
  -5  12   1        113.84        102.17         4.37 o                         
  -4  12   1        280.77        268.22         6.28 o                         
  -3  12   1        447.52        483.57         9.40 o                         
  -2  12   1        304.39        317.36         8.26 o                         
  -1  12   1       2031.83       2140.62        24.42 o                         
   0  12   1        438.57        487.33        10.00 o                         
   1  12   1       2030.43       2173.45        27.65 o                         
   2  12   1        310.40        338.72         7.76 o                         
   3  12   1        442.38        481.67         9.42 o                         
   4  12   1        281.00        264.63         6.43 o                         
   5  12   1        113.73        101.39         4.38 o                         
   6  12   1         44.70         46.78         2.70 o                         
   7  12   1        429.85        480.47        14.74 o                         
   8  12   1         74.08         59.67         3.79 o                         
  -7  13   1         19.50         10.98         2.35 o                         
  -6  13   1         48.05         51.95         4.23 o                         
  -5  13   1        704.62        666.59        28.47 o                         
  -4  13   1         12.83         15.37         1.82 o                         
  -3  13   1         30.31         21.97         2.11 o                         
  -2  13   1         51.97         62.47         3.56 o                         
  -1  13   1         35.50         40.58         2.82 o                         
   0  13   1         34.05         32.97         2.61 o                         
   1  13   1         35.17         39.18         2.95 o                         
   2  13   1         51.62         66.48         3.67 o                         
   3  13   1         30.05         19.85         2.08 o                         
   4  13   1         12.67         16.42         2.09 o                         
   5  13   1        702.55        711.15        13.34 o                         
   6  13   1         48.34         53.91         3.27 o                         
   7  13   1         19.51          5.96         2.13 o                         
  -6  14   1         30.82         40.14         6.86 o                         
  -5  14   1         32.03         27.06         2.40 o                         
  -4  14   1        508.30        481.68        12.83 o                         
  -3  14   1        117.13         99.48         4.31 o                         
  -2  14   1        247.79        261.00         7.74 o                         
  -1  14   1         94.93         98.07         4.39 o                         
   0  14   1         27.59         44.14         3.05 o                         
   1  14   1         96.69        103.97         4.60 o                         
   2  14   1        245.44        258.04         6.86 o                         
   3  14   1        116.20         97.19         5.29 o                         
   4  14   1        511.72        479.44        15.00 o                         
   5  14   1         31.37         22.78         3.11 o                         
   6  14   1         30.42         25.96         5.59 o                         
  -4  15   1         31.45         35.59         3.81 o                         
  -3  15   1          0.77         -0.48         1.22 o                         
  -2  15   1        109.35         83.62         4.15 o                         
  -1  15   1        130.72        149.83         5.73 o                         
   0  15   1        308.92        312.67         9.41 o                         
   1  15   1        133.48        145.11         8.18 o                         
   2  15   1        109.70         92.45         5.79 o                         
   3  15   1          0.55          1.00         1.62 o                         
   4  15   1         30.51         31.88         2.46 o                         
  -1  16   1         70.84         79.02         9.59 o                         
   0  16   1        187.41        157.52         9.79 o                         
   0   0   2      20867.49      16000.45       387.29 o                         
   1   0   2        631.70        686.62         9.59 o                         
   2   0   2        790.51        988.56        23.40 o                         
   3   0   2       1828.81       1683.86        37.36 o                         
   4   0   2        122.88         75.18        11.22 o                         
   5   0   2        667.19        737.58        37.35 o                         
   6   0   2        850.90        761.30        19.98 o                         
   7   0   2        180.41        125.51         4.43 o                         
   8   0   2       3205.64       3192.72        60.43 o                         
   9   0   2         29.78         27.99         2.91 o                         
  10   0   2         28.92         35.78         2.98 o                         
  11   0   2          8.12          3.30         1.21 o                         
  12   0   2        264.37        256.70        10.86 o                         
 -12   1   2         37.91         36.43         3.62 o                         
 -11   1   2         74.63         85.58         6.27 o                         
 -10   1   2         81.40        106.59         4.82 o                         
  -9   1   2        449.54        439.04        15.28 o                         
  -8   1   2         58.46         35.56         2.49 o                         
  -7   1   2       1804.35       1665.75        18.59 o                         
  -6   1   2       1697.38       1597.80        42.22 o                         
  -5   1   2       2168.28       2341.30        74.49 o                         
  -4   1   2      14552.45      14767.95       282.33 o                         
  -3   1   2       6140.81       5681.10        91.75 o                         
  -2   1   2       1517.93       1662.84        25.96 o                         
  -1   1   2       4392.45       3673.67        45.68 o                         
   0   1   2        952.66        829.76        14.06 o                         
   1   1   2       4390.71       3774.93        46.65 o                         
   2   1   2       1532.60       1708.81        30.10 o                         
   3   1   2       6124.53       5398.07       124.97 o                         
   4   1   2      14514.73      15008.87       272.24 o                         
   5   1   2       2157.48       2309.47        59.97 o                         
   6   1   2       1699.77       1604.15        48.28 o                         
   7   1   2       1800.08       1589.28        45.22 o                         
   8   1   2         56.19         45.33         2.97 o                         
   9   1   2        444.76        471.95         9.64 o                         
  10   1   2         79.39        108.94         5.19 o                         
  11   1   2         72.79         69.78         5.09 o                         
  12   1   2         36.51         34.85         3.87 o                         
 -12   2   2        103.20         94.71         5.39 o                         
 -11   2   2         19.06         10.17         2.21 o                         
 -10   2   2        245.46        284.55        10.10 o                         
  -9   2   2         78.49        101.49         4.20 o                         
  -8   2   2       2326.31       2345.68        37.90 o                         
  -7   2   2        717.56        645.51        10.10 o                         
  -6   2   2        382.42        318.83         6.61 o                         
  -5   2   2        213.67        178.45        18.12 o                         
  -4   2   2       1839.98       2113.46        50.54 o                         
  -3   2   2       6028.94       6065.90       157.87 o                         
  -2   2   2      11524.42      10948.91       144.06 o                         
  -1   2   2      12477.73      11838.90       134.93 o                         
   0   2   2       1727.38       1334.43        20.38 o                         
   1   2   2      12506.48      11866.37       174.38 o                         
   2   2   2      11520.78      10887.24       141.16 o                         
   3   2   2       5990.20       6265.67       153.38 o                         
   4   2   2       1836.11       2015.90        76.82 o                         
   5   2   2        212.43        172.30        14.25 o                         
   6   2   2        384.56        326.27        11.05 o                         
   7   2   2        721.50        648.88        11.00 o                         
   8   2   2       2319.75       2341.91        49.11 o                         
   9   2   2         76.69        102.56         4.74 o                         
  10   2   2        245.39        302.32         8.22 o                         
  11   2   2         18.72          7.19         1.35 o                         
  12   2   2        100.96         97.41         7.78 o                         
 -12   3   2        115.61         96.63         5.42 o                         
 -11   3   2         88.75         91.41         6.07 o                         
 -10   3   2         35.41         33.25         3.01 o                         
  -9   3   2        503.61        520.88        10.07 o                         
  -8   3   2       2024.44       2043.27        32.93 o                         
  -7   3   2        116.65        119.51         3.89 o                         
  -6   3   2        475.23        429.78         9.02 o                         
  -5   3   2       3368.66       3513.04       124.12 o                         
  -4   3   2       1992.78       1978.30        48.41 o                         
  -3   3   2        751.77        797.94        20.12 o                         
  -2   3   2       3072.07       2676.77        41.85 o                         
  -1   3   2      59892.06      52641.86       608.71 o                         
   0   3   2        708.08        789.68        15.52 o                         
   1   3   2      59992.70      52020.73       627.61 o                         
   2   3   2       3055.29       2633.73        50.36 o                         
   3   3   2        745.38        784.37        25.18 o                         
   4   3   2       1992.71       1972.48        43.06 o                         
   5   3   2       3369.35       3537.54       113.81 o                         
   6   3   2        477.90        423.28         9.17 o                         
   7   3   2        121.01        120.76         4.11 o                         
   8   3   2       2017.14       2053.34        30.83 o                         
   9   3   2        508.12        550.90        11.54 o                         
  10   3   2         34.68         31.70         2.57 o                         
  11   3   2         85.68         85.11         5.23 o                         
  12   3   2        115.58        108.31         6.65 o                         
 -12   4   2        227.53        204.70        15.98 o                         
 -11   4   2         30.08         16.48         4.51 o                         
 -10   4   2         67.36         73.76         4.04 o                         
  -9   4   2        486.75        488.06        11.43 o                         
  -8   4   2        243.38        253.67         6.82 o                         
  -7   4   2          4.03          8.56         1.34 o                         
  -6   4   2        166.23        148.04         4.31 o                         
  -5   4   2       1097.54       1026.42        23.32 o                         
  -4   4   2        445.91        455.73        15.23 o                         
  -3   4   2       6837.50       7478.94       110.52 o                         
  -2   4   2        238.27        327.02        11.96 o                         
  -1   4   2        433.93        394.74        18.89 o                         
   0   4   2       2507.16       2540.83        36.47 o                         
   1   4   2        428.14        351.46        15.25 o                         
   2   4   2        235.19        335.14        16.27 o                         
   3   4   2       6860.45       7472.31       108.03 o                         
   4   4   2        449.58        464.86        20.58 o                         
   5   4   2       1085.58        996.04        17.23 o                         
   6   4   2        164.19        152.38         4.11 o                         
   7   4   2          3.80          8.49         1.23 o                         
   8   4   2        241.04        250.60         6.74 o                         
   9   4   2        488.45        485.93        11.39 o                         
  10   4   2         65.25         76.64         4.52 o                         
  11   4   2         30.26         24.02         2.59 o                         
 -11   5   2         18.63         19.85         1.87 o                         
 -10   5   2        269.76        295.05         8.79 o                         
  -9   5   2        399.98        458.83        11.58 o                         
  -8   5   2        727.24        716.98        23.12 o                         
  -7   5   2         47.62         42.55         2.99 o                         
  -6   5   2        107.77        110.02         4.23 o                         
  -5   5   2        256.50        245.01         6.02 o                         
  -4   5   2       3834.40       4318.08        71.52 o                         
  -3   5   2        348.79        361.04        13.16 o                         
  -2   5   2         30.97         37.43         6.60 o                         
  -1   5   2       2584.78       2895.81        55.12 o                         
   0   5   2        254.12        405.82        13.59 o                         
   1   5   2       2575.07       2978.88        78.02 o                         
   2   5   2         33.25         40.19         5.29 o                         
   3   5   2        346.25        371.74        20.40 o                         
   4   5   2       3850.86       4298.79       101.06 o                         
   5   5   2        252.38        242.10         5.25 o                         
   6   5   2        109.25        120.80         4.12 o                         
   7   5   2         47.58         46.85         2.99 o                         
   8   5   2        735.84        770.00        16.97 o                         
   9   5   2        396.24        453.61        14.95 o                         
  10   5   2        268.03        309.38        10.80 o                         
  11   5   2         18.21         20.61         1.95 o                         
 -11   6   2         92.47         84.74        10.43 o                         
 -10   6   2         52.25         51.70         3.56 o                         
  -9   6   2         71.78         78.74         4.33 o                         
  -8   6   2        274.79        269.54         8.21 o                         
  -7   6   2        403.95        450.56        15.03 o                         
  -6   6   2         45.57         57.14         3.54 o                         
  -5   6   2        535.19        431.90        11.92 o                         
  -4   6   2       1058.34       1083.51        14.32 o                         
  -3   6   2       2047.32       2247.65        47.87 o                         
  -2   6   2        867.29        971.76        31.52 o                         
  -1   6   2        865.70       1023.48        27.96 o                         
   0   6   2       4116.33       4852.85        68.54 o                         
   1   6   2        872.01        947.72        37.18 o                         
   2   6   2        856.63        926.28        39.60 o                         
   3   6   2       2053.87       2314.79        54.16 o                         
   4   6   2       1067.45       1095.08        12.04 o                         
   5   6   2        525.96        413.34         7.70 o                         
   6   6   2         46.22         60.33         3.28 o                         
   7   6   2        397.31        442.90        13.22 o                         
   8   6   2        271.13        254.86         8.49 o                         
   9   6   2         71.70         79.24         4.68 o                         
  10   6   2         53.46         52.77         3.81 o                         
  11   6   2         93.43         89.48         4.04 o                         
 -11   7   2         45.19         42.01         4.08 o                         
 -10   7   2          6.97          7.97         1.42 o                         
  -9   7   2         76.65         76.35         4.50 o                         
  -8   7   2         46.53         49.46         3.15 o                         
  -7   7   2        618.18        628.16        19.44 o                         
  -6   7   2        510.79        523.05        10.42 o                         
  -5   7   2        575.34        627.76         9.75 o                         
  -4   7   2       4967.45       5163.25        38.17 o                         
  -3   7   2       1947.65       1806.70        30.67 o                         
  -2   7   2       1424.80       1378.54        37.34 o                         
  -1   7   2       1028.23       1397.48        40.59 o                         
   0   7   2          3.49          4.82         3.63 o                         
   1   7   2       1033.86       1374.60        39.28 o                         
   2   7   2       1424.78       1344.35        36.01 o                         
   3   7   2       1952.42       1831.56        23.89 o                         
   4   7   2       4962.48       5124.40        36.22 o                         
   5   7   2        581.54        614.48         9.22 o                         
   6   7   2        512.63        528.05         9.60 o                         
   7   7   2        616.47        649.33        13.19 o                         
   8   7   2         46.83         47.59         3.99 o                         
   9   7   2         76.47         71.18         4.28 o                         
  10   7   2          6.22          8.69         1.54 o                         
  11   7   2         43.38         32.25         3.50 o                         
 -10   8   2        120.88        122.50         5.43 o                         
  -9   8   2        210.96        186.62         8.29 o                         
  -8   8   2        346.25        402.30         9.15 o                         
  -7   8   2        118.34        134.55         4.95 o                         
  -6   8   2        449.69        487.91         9.56 o                         
  -5   8   2        300.27        327.42         6.17 o                         
  -4   8   2        796.88        768.99         9.41 o                         
  -3   8   2         39.25         19.80         1.37 o                         
  -2   8   2        329.07        275.03         7.31 o                         
  -1   8   2        663.85        726.50        13.77 o                         
   0   8   2        120.46        121.12         3.15 o                         
   1   8   2        652.96        715.18        13.62 o                         
   2   8   2        328.39        280.03         5.19 o                         
   3   8   2         37.26         18.80         1.41 o                         
   4   8   2        800.14        768.61         9.60 o                         
   5   8   2        301.07        320.94         6.71 o                         
   6   8   2        450.05        488.46        10.03 o                         
   7   8   2        120.21        137.79         5.52 o                         
   8   8   2        343.54        398.38        12.99 o                         
   9   8   2        213.20        201.75         7.17 o                         
  10   8   2        122.06        117.33         5.97 o                         
 -10   9   2         56.53         58.30         4.39 o                         
  -9   9   2         15.20         26.36         2.60 o                         
  -8   9   2        178.00        179.01         6.52 o                         
  -7   9   2        554.18        645.43        13.03 o                         
  -6   9   2        125.47        137.92         4.78 o                         
  -5   9   2        438.06        437.87         7.68 o                         
  -4   9   2        449.28        428.13         8.38 o                         
  -3   9   2        130.39        131.94         3.82 o                         
  -2   9   2       1640.94       1454.59        21.41 o                         
  -1   9   2         79.75         82.98         2.85 o                         
   0   9   2        184.92        120.19         3.38 o                         
   1   9   2         79.26         82.84         2.61 o                         
   2   9   2       1634.33       1425.00        21.63 o                         
   3   9   2        131.59        140.55         4.02 o                         
   4   9   2        456.04        438.82         7.33 o                         
   5   9   2        435.12        429.62         9.94 o                         
   6   9   2        123.34        136.98         5.21 o                         
   7   9   2        560.74        648.49        12.94 o                         
   8   9   2        179.88        181.78         7.05 o                         
   9   9   2         15.11         24.73         2.61 o                         
  10   9   2         56.35         56.21         5.06 o                         
  -9  10   2          2.33          1.95         1.64 o                         
  -8  10   2          6.75          0.14         1.33 o                         
  -7  10   2        210.08        229.59         7.05 o                         
  -6  10   2        179.35        185.39         6.09 o                         
  -5  10   2        274.51        313.89         6.62 o                         
  -4  10   2        276.55        301.20         8.50 o                         
  -3  10   2       1585.03       1656.14        27.94 o                         
  -2  10   2        229.79        241.35         5.24 o                         
  -1  10   2        667.87        656.55         9.55 o                         
   0  10   2        245.74        218.07         5.16 o                         
   1  10   2        665.95        655.07         9.12 o                         
   2  10   2        225.16        247.59         5.68 o                         
   3  10   2       1581.38       1675.33        30.98 o                         
   4  10   2        280.55        320.78         8.67 o                         
   5  10   2        273.10        311.73         8.11 o                         
   6  10   2        179.66        191.64         7.02 o                         
   7  10   2        207.49        231.01         7.95 o                         
   8  10   2          6.07          0.81         1.62 o                         
   9  10   2          2.56          0.90         1.35 o                         
  -9  11   2         15.86          6.69         3.66 o                         
  -8  11   2        286.89        305.22        11.09 o                         
  -7  11   2        666.25        645.26        12.82 o                         
  -6  11   2         29.34         18.93         2.40 o                         
  -5  11   2        767.38        786.85        12.18 o                         
  -4  11   2        788.60        804.30        11.86 o                         
  -3  11   2        444.13        463.42        13.01 o                         
  -2  11   2       1135.81       1138.52        20.50 o                         
  -1  11   2        266.94        286.62         6.44 o                         
   0  11   2          0.33          7.93         1.26 o                         
   1  11   2        267.25        285.78         7.02 o                         
   2  11   2       1134.96       1152.01        21.86 o                         
   3  11   2        447.00        470.68        12.29 o                         
   4  11   2        783.59        802.98        14.62 o                         
   5  11   2        764.58        778.12        14.17 o                         
   6  11   2         29.82         25.73         2.69 o                         
   7  11   2        657.74        655.44        16.19 o                         
   8  11   2        285.62        301.90        10.89 o                         
   9  11   2         14.56          5.15         1.92 o                         
  -8  12   2        124.55        120.36         7.06 o                         
  -7  12   2        101.38         93.95         4.90 o                         
  -6  12   2         60.85         58.25         3.34 o                         
  -5  12   2         85.77         87.46         4.06 o                         
  -4  12   2        316.25        378.62         7.83 o                         
  -3  12   2         10.99          8.81         1.50 o                         
  -2  12   2        464.55        461.85         9.11 o                         
  -1  12   2         82.70         74.04         3.48 o                         
   0  12   2       1290.76       1360.38        18.28 o                         
   1  12   2         81.19         78.38         4.43 o                         
   2  12   2        462.91        471.29         9.65 o                         
   3  12   2         11.34         10.71         1.61 o                         
   4  12   2        316.25        372.38         8.35 o                         
   5  12   2         89.12         90.25         4.16 o                         
   6  12   2         60.01         57.92         3.07 o                         
   7  12   2        104.74         96.10         5.68 o                         
   8  12   2        125.97        117.97         4.85 o                         
  -7  13   2        545.51        477.11        15.11 o                         
  -6  13   2        110.23         99.45         5.33 o                         
  -5  13   2        114.61        113.10         5.16 o                         
  -4  13   2         47.35         53.47         3.10 o                         
  -3  13   2         83.15         74.22         3.58 o                         
  -2  13   2        248.56        269.72         7.38 o                         
  -1  13   2        129.34        101.10         4.24 o                         
   0  13   2         96.87        133.80         5.23 o                         
   1  13   2        131.84        103.07         4.80 o                         
   2  13   2        251.06        268.57         7.40 o                         
   3  13   2         82.31         77.92         3.68 o                         
   4  13   2         47.53         53.13         3.29 o                         
   5  13   2        113.41        120.64         5.06 o                         
   6  13   2        107.56        104.13         6.08 o                         
   7  13   2        543.71        485.24        15.11 o                         
  -6  14   2          7.00          5.53         3.06 o                         
  -5  14   2         45.22         44.42         3.06 o                         
  -4  14   2        142.74        134.12         6.47 o                         
  -3  14   2        220.66        229.46         7.08 o                         
  -2  14   2         53.41         43.03         3.09 o                         
  -1  14   2         46.99         48.07         3.87 o                         
   0  14   2        260.63        261.71         7.35 o                         
   1  14   2         45.50         43.73         2.80 o                         
   2  14   2         52.29         40.25         2.59 o                         
   3  14   2        221.91        221.42         8.83 o                         
   4  14   2        144.32        137.82         6.66 o                         
   5  14   2         43.08         45.63         2.93 o                         
   6  14   2          6.21          7.16         2.02 o                         
  -4  15   2        117.60        110.74         6.75 o                         
  -3  15   2        665.33        651.49        16.52 o                         
  -2  15   2          8.44         12.01         1.74 o                         
  -1  15   2         27.84         25.34         2.86 o                         
   0  15   2        225.48        177.20         5.81 o                         
   1  15   2         27.95         20.35         1.99 o                         
   2  15   2          8.72         12.46         2.30 o                         
   3  15   2        661.79        654.18        16.13 o                         
   4  15   2        116.64        100.01         5.45 o                         
   0  16   2        347.31        310.61        16.64 o                         
   1   0   3        373.40        451.31         8.97 o                         
   2   0   3      14066.11      12397.33       168.41 o                         
   3   0   3       2451.24       2382.20        49.31 o                         
   4   0   3       1273.08       1139.61        49.29 o                         
   5   0   3        774.97        783.93        39.10 o                         
   6   0   3        259.91        247.93         7.06 o                         
   7   0   3       2606.75       2490.16        28.88 o                         
   8   0   3       3587.20       3699.97        39.69 o                         
   9   0   3       1020.24       1152.73        35.01 o                         
  10   0   3          1.75          9.73         1.69 o                         
  11   0   3          1.88          2.88         1.37 o                         
  12   0   3        141.96        133.38         8.01 o                         
 -12   1   3         29.20         25.13         2.80 o                         
 -11   1   3        123.37        127.17         6.53 o                         
 -10   1   3        328.24        368.64         8.71 o                         
  -9   1   3       1196.42       1257.36        25.30 o                         
  -8   1   3       1041.75       1070.14        17.36 o                         
  -7   1   3        911.35        856.25        12.04 o                         
  -6   1   3        586.84        449.33        10.68 o                         
  -5   1   3        345.29        328.25        24.78 o                         
  -4   1   3       1297.28       1362.04        48.67 o                         
  -3   1   3      18692.02      18171.23       242.54 o                         
  -2   1   3       4017.44       3885.88        46.86 o                         
  -1   1   3       4073.25       3909.64        63.58 o                         
   0   1   3        714.71        800.25        12.74 o                         
   1   1   3       4079.90       3805.50        52.35 o                         
   2   1   3       4033.31       3885.83        58.04 o                         
   3   1   3      18682.87      18315.12       297.85 o                         
   4   1   3       1308.97       1354.56        36.94 o                         
   5   1   3        345.79        324.09        22.74 o                         
   6   1   3        588.45        459.00        13.19 o                         
   7   1   3        893.75        818.44        16.60 o                         
   8   1   3       1032.84       1079.01        27.89 o                         
   9   1   3       1191.65       1260.18        17.18 o                         
  10   1   3        329.63        362.89         9.66 o                         
  11   1   3        123.84        132.31         7.45 o                         
  12   1   3         29.13         20.35         6.29 o                         
 -12   2   3        596.79        533.67        42.48 o                         
 -11   2   3         11.35         10.21         2.33 o                         
 -10   2   3        151.50        158.55         6.17 o                         
  -9   2   3        112.95        104.84         4.24 o                         
  -8   2   3        781.85        773.96        17.10 o                         
  -7   2   3        103.45         89.77         3.45 o                         
  -6   2   3        862.42        715.53        14.58 o                         
  -5   2   3        873.93       1099.06        48.27 o                         
  -4   2   3       1255.21       1342.15        38.63 o                         
  -3   2   3       3043.86       3189.29       108.35 o                         
  -2   2   3        421.83        373.41        11.29 o                         
  -1   2   3        418.59        393.91        11.99 o                         
   0   2   3       5577.96       5039.23        60.95 o                         
   1   2   3        417.41        392.99        13.73 o                         
   2   2   3        417.89        369.32        11.11 o                         
   3   2   3       3053.53       3344.97        65.12 o                         
   4   2   3       1261.83       1294.89        44.00 o                         
   5   2   3        869.16       1108.34        39.04 o                         
   6   2   3        866.51        733.50        18.50 o                         
   7   2   3        104.14         91.03         3.67 o                         
   8   2   3        797.44        812.74        17.67 o                         
   9   2   3        111.39        109.39         4.42 o                         
  10   2   3        151.46        157.51         5.87 o                         
  11   2   3         10.61          4.45         1.30 o                         
  12   2   3        594.82        602.26        21.32 o                         
 -12   3   3        226.07        226.90         8.40 o                         
 -11   3   3        260.97        274.78        13.47 o                         
 -10   3   3        179.93        180.19         5.72 o                         
  -9   3   3        305.27        343.14         7.97 o                         
  -8   3   3         12.78          8.18         1.65 o                         
  -7   3   3        327.32        314.22         6.57 o                         
  -6   3   3         85.03        102.62         3.36 o                         
  -5   3   3       3341.14       3335.35       103.18 o                         
  -4   3   3       5049.67       5165.31       119.92 o                         
  -3   3   3       6648.57       6584.00        99.84 o                         
  -2   3   3       2283.31       2301.19        34.75 o                         
  -1   3   3      11638.78      11362.10       134.37 o                         
   0   3   3       2773.52       2572.90        36.89 o                         
   1   3   3      11584.61      11350.38       150.68 o                         
   2   3   3       2291.13       2366.48        50.45 o                         
   3   3   3       6628.26       6641.55       134.73 o                         
   4   3   3       5053.55       5011.07       164.47 o                         
   5   3   3       3344.41       3340.13        97.18 o                         
   6   3   3         86.06        101.32         3.31 o                         
   7   3   3        331.02        323.98         6.96 o                         
   8   3   3         14.47         13.21         1.79 o                         
   9   3   3        306.36        337.00         8.29 o                         
  10   3   3        184.64        192.75         6.41 o                         
  11   3   3        258.30        263.49        12.19 o                         
  12   3   3        228.87        224.35        12.81 o                         
 -11   4   3        218.03        218.08        10.30 o                         
 -10   4   3          0.24          2.19         1.29 o                         
  -9   4   3       1312.18       1289.58        21.99 o                         
  -8   4   3        145.48        148.38         5.16 o                         
  -7   4   3        154.57        146.40         5.15 o                         
  -6   4   3       2322.14       2085.20        45.47 o                         
  -5   4   3        240.35        192.73         6.08 o                         
  -4   4   3       8191.21       9598.44       168.05 o                         
  -3   4   3        176.97        255.76        10.97 o                         
  -2   4   3        862.99        792.83        18.60 o                         
  -1   4   3        994.79        972.47        22.71 o                         
   0   4   3        186.85        184.14         7.43 o                         
   1   4   3       1003.93        938.59        23.88 o                         
   2   4   3        875.68        819.45        23.89 o                         
   3   4   3        171.33        255.02        15.74 o                         
   4   4   3       8199.04       9723.53       275.68 o                         
   5   4   3        238.85        181.73         4.78 o                         
   6   4   3       2321.69       2150.63        27.28 o                         
   7   4   3        153.12        142.51         4.80 o                         
   8   4   3        145.84        154.74         5.62 o                         
   9   4   3       1303.23       1319.09        28.56 o                         
  10   4   3          0.26          0.96         1.61 o                         
  11   4   3        215.81        195.28         7.68 o                         
 -11   5   3         21.34         22.50         2.31 o                         
 -10   5   3         48.28         54.91         3.67 o                         
  -9   5   3        109.86        104.68         4.93 o                         
  -8   5   3        126.04        108.36         4.28 o                         
  -7   5   3       3519.02       3496.36        89.51 o                         
  -6   5   3        359.15        359.96        11.89 o                         
  -5   5   3       1373.28       1286.84        19.93 o                         
  -4   5   3        337.56        307.25        14.99 o                         
  -3   5   3       3114.14       3341.16        61.30 o                         
  -2   5   3        413.18        446.25        17.50 o                         
  -1   5   3       3942.58       4459.65        67.58 o                         
   0   5   3       4781.28       4451.16        61.06 o                         
   1   5   3       3951.18       4300.73       107.82 o                         
   2   5   3        411.93        484.23        19.26 o                         
   3   5   3       3100.13       3426.76        66.75 o                         
   4   5   3        334.12        294.88        19.81 o                         
   5   5   3       1364.73       1268.84        14.93 o                         
   6   5   3        359.49        374.61         7.55 o                         
   7   5   3       3513.89       3687.99        54.83 o                         
   8   5   3        127.01        107.75         5.43 o                         
   9   5   3        109.02        109.41         5.44 o                         
  10   5   3         48.10         54.62         5.02 o                         
  11   5   3         20.64         24.50         2.10 o                         
 -11   6   3          3.16          3.19         1.04 o                         
 -10   6   3          4.49          1.94         1.48 o                         
  -9   6   3        522.97        584.10        20.64 o                         
  -8   6   3        248.94        259.53         7.46 o                         
  -7   6   3        411.05        444.36        12.36 o                         
  -6   6   3        491.83        477.89        12.73 o                         
  -5   6   3        573.19        594.72        11.29 o                         
  -4   6   3       1751.90       1728.44        21.84 o                         
  -3   6   3        398.54        548.57        24.25 o                         
  -2   6   3       1565.22       1479.42        46.64 o                         
  -1   6   3       3011.88       3410.25        59.41 o                         
   0   6   3        540.45        611.96        19.00 o                         
   1   6   3       2981.86       3343.66        56.55 o                         
   2   6   3       1587.83       1478.16        40.41 o                         
   3   6   3        398.63        560.41        24.11 o                         
   4   6   3       1755.35       1700.07        15.34 o                         
   5   6   3        568.27        568.01         8.92 o                         
   6   6   3        490.62        469.17         9.17 o                         
   7   6   3        411.80        434.95         9.70 o                         
   8   6   3        248.05        267.64        10.25 o                         
   9   6   3        522.57        579.21        15.89 o                         
  10   6   3          3.97          1.93         1.94 o                         
  11   6   3          2.90          4.56         1.10 o                         
 -11   7   3        128.06        127.66         7.11 o                         
 -10   7   3         96.85         85.82         5.33 o                         
  -9   7   3        241.85        268.26         7.99 o                         
  -8   7   3        453.05        499.89        11.85 o                         
  -7   7   3          6.55         13.93         1.77 o                         
  -6   7   3       1176.94       1171.66        20.84 o                         
  -5   7   3       2415.38       2331.98        26.16 o                         
  -4   7   3       1170.43       1213.78        13.60 o                         
  -3   7   3        122.64         97.34         3.03 o                         
  -2   7   3        122.38        114.21         4.19 o                         
  -1   7   3        721.05        684.46        24.61 o                         
   0   7   3       1449.40       1794.71        53.74 o                         
   1   7   3        713.26        655.41        26.62 o                         
   2   7   3        124.78        110.83         3.58 o                         
   3   7   3        124.76         99.80         2.84 o                         
   4   7   3       1164.33       1199.96        11.75 o                         
   5   7   3       2414.66       2294.38        28.18 o                         
   6   7   3       1174.44       1164.98        16.23 o                         
   7   7   3          6.17         12.20         1.67 o                         
   8   7   3        453.04        506.37        13.47 o                         
   9   7   3        237.55        256.36         8.33 o                         
  10   7   3         98.85         86.15         3.98 o                         
  11   7   3        126.70        120.04         6.74 o                         
 -10   8   3         35.54         36.64         2.86 o                         
  -9   8   3         61.07         50.93         3.95 o                         
  -8   8   3        138.41        188.17         6.07 o                         
  -7   8   3          2.97          3.19         1.44 o                         
  -6   8   3          6.99          3.97         1.21 o                         
  -5   8   3        116.07        120.64         3.93 o                         
  -4   8   3        116.37        120.44         3.68 o                         
  -3   8   3       1573.08       1474.47        19.27 o                         
  -2   8   3        345.27        351.83         7.46 o                         
  -1   8   3        150.83        122.25         3.07 o                         
   0   8   3       1139.79       1077.08        17.91 o                         
   1   8   3        154.22        130.76         3.25 o                         
   2   8   3        347.33        356.68         6.62 o                         
   3   8   3       1559.09       1481.04        14.19 o                         
   4   8   3        113.74        122.58         3.62 o                         
   5   8   3        120.13        120.07         4.37 o                         
   6   8   3          7.07          3.66         1.80 o                         
   7   8   3          3.36          3.37         1.54 o                         
   8   8   3        140.51        185.01         8.61 o                         
   9   8   3         60.59         50.60         3.88 o                         
  10   8   3         36.36         38.15         2.61 o                         
 -10   9   3         65.68         49.93         3.79 o                         
  -9   9   3        125.13        107.09         5.84 o                         
  -8   9   3         93.76         88.61         4.53 o                         
  -7   9   3          0.67          1.09         1.33 o                         
  -6   9   3         92.27         98.92         4.29 o                         
  -5   9   3        804.49        863.32        12.20 o                         
  -4   9   3       2804.28       2741.11        30.77 o                         
  -3   9   3        252.97        275.62         5.88 o                         
  -2   9   3          7.00          5.99         0.81 o                         
  -1   9   3        549.16        509.04        10.39 o                         
   0   9   3          0.20          0.33         0.84 o                         
   1   9   3        546.67        524.22         7.08 o                         
   2   9   3          6.87          4.81         0.76 o                         
   3   9   3        253.50        282.19         5.84 o                         
   4   9   3       2818.30       2763.35        28.75 o                         
   5   9   3        807.20        874.97        14.57 o                         
   6   9   3         93.85        100.03         4.48 o                         
   7   9   3          0.59         -1.30         1.87 o                         
   8   9   3         92.02         85.18         5.17 o                         
   9   9   3        120.15         99.54         5.94 o                         
  10   9   3         65.79         51.40         4.52 o                         
  -9  10   3        174.69        172.65         9.83 o                         
  -8  10   3         17.73         14.88         1.88 o                         
  -7  10   3        133.42        170.90         6.00 o                         
  -6  10   3       1160.18       1227.76        17.76 o                         
  -5  10   3       2520.17       2980.39        45.46 o                         
  -4  10   3        886.04        881.38        18.33 o                         
  -3  10   3       1241.76       1282.77        22.72 o                         
  -2  10   3         41.20         35.21         2.23 o                         
  -1  10   3        230.06        211.27         5.18 o                         
   0  10   3        245.40        293.13         5.69 o                         
   1  10   3        229.11        209.48         4.64 o                         
   2  10   3         41.81         36.46         2.17 o                         
   3  10   3       1243.72       1320.93        26.38 o                         
   4  10   3        887.85        875.69        25.12 o                         
   5  10   3       2512.08       2986.70        32.61 o                         
   6  10   3       1153.31       1194.44        29.07 o                         
   7  10   3        135.97        177.85         7.55 o                         
   8  10   3         17.42         15.75         2.90 o                         
   9  10   3        174.68        174.45         6.97 o                         
  -8  11   3         39.85         49.63         3.86 o                         
  -7  11   3        195.78        204.40         6.75 o                         
  -6  11   3        135.68        138.37         5.51 o                         
  -5  11   3        638.83        686.42        10.99 o                         
  -4  11   3         96.20         83.59         3.51 o                         
  -3  11   3        514.85        453.68         8.35 o                         
  -2  11   3       1169.46       1140.03        25.27 o                         
  -1  11   3         98.35         86.53         3.60 o                         
   0  11   3        790.29        871.54        17.62 o                         
   1  11   3         99.71         93.37         3.91 o                         
   2  11   3       1181.37       1143.65        24.48 o                         
   3  11   3        512.47        460.26         9.54 o                         
   4  11   3         93.92         84.58         3.94 o                         
   5  11   3        635.98        667.80        18.10 o                         
   6  11   3        132.37        134.64         5.65 o                         
   7  11   3        197.90        199.46         7.59 o                         
   8  11   3         40.15         50.45         3.47 o                         
  -8  12   3        232.00        224.49        11.93 o                         
  -7  12   3         67.23         68.31         4.08 o                         
  -6  12   3         51.52         54.19         4.11 o                         
  -5  12   3        492.74        487.30        13.69 o                         
  -4  12   3        372.49        413.33         8.60 o                         
  -3  12   3        132.23        144.10         4.95 o                         
  -2  12   3        249.09        243.83         6.49 o                         
  -1  12   3       1316.08       1313.90        18.13 o                         
   0  12   3        360.73        416.38         9.49 o                         
   1  12   3       1311.43       1382.05        21.70 o                         
   2  12   3        249.85        245.95         6.87 o                         
   3  12   3        134.26        149.58         4.88 o                         
   4  12   3        371.77        422.84         9.50 o                         
   5  12   3        494.93        502.20        10.23 o                         
   6  12   3         51.87         55.80         3.08 o                         
   7  12   3         68.39         63.25         4.31 o                         
   8  12   3        230.18        215.46         8.25 o                         
  -7  13   3          5.58          7.76         2.66 o                         
  -6  13   3        136.14        144.76         5.97 o                         
  -5  13   3        340.75        362.58        14.37 o                         
  -4  13   3         72.81         85.75         4.18 o                         
  -3  13   3         73.62         60.95         3.11 o                         
  -2  13   3         41.69         53.59         3.33 o                         
  -1  13   3        323.66        364.17         8.66 o                         
   0  13   3         23.79         22.75         2.13 o                         
   1  13   3        319.03        385.67         9.53 o                         
   2  13   3         40.30         54.15         3.29 o                         
   3  13   3         73.85         68.14         3.81 o                         
   4  13   3         72.63         83.90         3.87 o                         
   5  13   3        340.47        360.68         8.44 o                         
   6  13   3        133.16        137.87         5.14 o                         
   7  13   3          5.65          5.54         1.59 o                         
  -5  14   3        167.50        173.48         7.77 o                         
  -4  14   3         10.26          9.53         3.39 o                         
  -3  14   3          6.12          0.88         1.59 o                         
  -2  14   3        149.34        159.19         7.09 o                         
  -1  14   3         67.94         76.75         4.08 o                         
   0  14   3        240.24        300.35         9.07 o                         
   1  14   3         68.99         71.83         3.77 o                         
   2  14   3        146.01        159.56         6.01 o                         
   3  14   3          6.34          2.46         1.89 o                         
   4  14   3         10.44         14.15         1.94 o                         
   5  14   3        167.85        142.76         6.48 o                         
  -4  15   3         15.66         22.33         2.93 o                         
  -3  15   3          8.54          6.52         1.80 o                         
  -2  15   3         34.66         40.96         3.16 o                         
  -1  15   3         33.19         30.98         2.67 o                         
   0  15   3          7.90          1.90         1.47 o                         
   1  15   3         33.70         32.62         2.66 o                         
   2  15   3         35.44         40.52         3.08 o                         
   3  15   3          8.97          6.95         1.46 o                         
   4  15   3         15.99         22.90         2.53 o                         
   0   0   4      14594.00      12973.53       325.85 o                         
   1   0   4       2722.84       2406.06        41.03 o                         
   2   0   4       5500.33       5206.33        59.29 o                         
   3   0   4      16324.17      15523.20       201.73 o                         
   4   0   4       2773.10       2890.95        53.74 o                         
   5   0   4         95.02        197.07        15.16 o                         
   6   0   4          3.60          7.64         1.51 o                         
   7   0   4        322.75        312.87         7.69 o                         
   8   0   4        148.40        132.12         5.40 o                         
   9   0   4       1755.34       2080.02        28.06 o                         
  10   0   4         57.12         46.77         3.19 o                         
  11   0   4         25.97         33.93         3.33 o                         
  12   0   4         14.07          7.17         1.80 o                         
 -12   1   4         20.41         15.83         1.96 o                         
 -11   1   4        171.28        180.27         7.46 o                         
 -10   1   4         82.36         98.39         4.92 o                         
  -9   1   4        115.49        132.40         5.39 o                         
  -8   1   4         57.28         40.63         2.60 o                         
  -7   1   4        173.30        135.30         4.66 o                         
  -6   1   4        561.70        554.89        10.16 o                         
  -5   1   4       6673.44       7704.44       174.87 o                         
  -4   1   4       2666.07       2770.20        77.73 o                         
  -3   1   4       1410.64       1531.72        28.80 o                         
  -2   1   4      12923.50      12113.76       127.76 o                         
  -1   1   4       3169.96       2903.33        62.55 o                         
   0   1   4       1557.83       1369.82        24.56 o                         
   1   1   4       3159.93       2873.07        51.01 o                         
   2   1   4      12963.31      12033.00       151.90 o                         
   3   1   4       1420.20       1510.66        32.25 o                         
   4   1   4       2667.81       2633.51        50.65 o                         
   5   1   4       6700.35       7580.52       134.36 o                         
   6   1   4        561.47        527.51        16.56 o                         
   7   1   4        169.94        129.75         4.56 o                         
   8   1   4         55.12         38.64         3.19 o                         
   9   1   4        121.39        143.21         5.10 o                         
  10   1   4         80.49         99.34         4.66 o                         
  11   1   4        172.13        181.93         6.63 o                         
  12   1   4         20.10         16.51         4.86 o                         
 -12   2   4        130.61        118.19         6.89 o                         
 -11   2   4         35.24         26.66         3.21 o                         
 -10   2   4        373.72        426.74        11.94 o                         
  -9   2   4        155.60        171.22         5.54 o                         
  -8   2   4        423.31        427.59         9.39 o                         
  -7   2   4       1024.33       1000.60        16.27 o                         
  -6   2   4       1235.23       1194.95        26.66 o                         
  -5   2   4       4425.40       4788.39       124.37 o                         
  -4   2   4        508.02        531.88        23.94 o                         
  -3   2   4        696.58        744.79        18.80 o                         
  -2   2   4       7240.72       6410.39        95.61 o                         
  -1   2   4       2366.45       2333.65        55.56 o                         
   0   2   4        617.49        707.19        12.37 o                         
   1   2   4       2347.48       2335.55        45.19 o                         
   2   2   4       7220.18       6423.06       107.15 o                         
   3   2   4        695.21        749.17        21.48 o                         
   4   2   4        496.60        520.65        19.36 o                         
   5   2   4       4435.05       4864.29        98.56 o                         
   6   2   4       1228.49       1164.26        38.92 o                         
   7   2   4       1021.61       1005.82        14.91 o                         
   8   2   4        425.72        443.74        10.02 o                         
   9   2   4        154.67        169.23         5.05 o                         
  10   2   4        374.90        432.03         9.42 o                         
  11   2   4         35.30         32.59         2.74 o                         
  12   2   4        127.68        121.62        12.38 o                         
 -12   3   4        139.31        145.78         7.58 o                         
 -11   3   4         76.18         66.22         6.52 o                         
 -10   3   4        147.55        147.61         6.69 o                         
  -9   3   4        349.60        380.56         8.45 o                         
  -8   3   4        540.39        542.70        12.40 o                         
  -7   3   4        335.84        361.86         7.76 o                         
  -6   3   4       1631.07       1581.02        18.75 o                         
  -5   3   4        555.90        560.42        20.33 o                         
  -4   3   4        432.92        417.09        19.63 o                         
  -3   3   4       5176.77       5363.51        88.78 o                         
  -2   3   4        654.89        676.77        16.37 o                         
  -1   3   4      17137.13      16112.01       179.06 o                         
   0   3   4      12493.34      11923.44       212.83 o                         
   1   3   4      17097.08      16319.82       208.52 o                         
   2   3   4        657.96        678.33        23.43 o                         
   3   3   4       5179.66       5319.15        94.55 o                         
   4   3   4        428.55        438.77        18.13 o                         
   5   3   4        553.18        548.86        26.09 o                         
   6   3   4       1629.81       1596.61        26.99 o                         
   7   3   4        335.93        362.55         8.18 o                         
   8   3   4        536.25        538.08        13.79 o                         
   9   3   4        354.12        387.67         9.79 o                         
  10   3   4        144.22        150.38         5.60 o                         
  11   3   4         74.90         65.23         4.52 o                         
  12   3   4        142.65        142.07         9.04 o                         
 -11   4   4         53.14         59.68         3.93 o                         
 -10   4   4         65.71         61.79         3.86 o                         
  -9   4   4        923.78        926.43        14.08 o                         
  -8   4   4       1545.06       1524.26        25.41 o                         
  -7   4   4         65.08         62.73         3.35 o                         
  -6   4   4        191.60        179.50         5.84 o                         
  -5   4   4        180.10        208.92         5.95 o                         
  -4   4   4       2753.10       2787.58        74.10 o                         
  -3   4   4         49.60        125.03         7.71 o                         
  -2   4   4       1004.13       1187.22        26.72 o                         
  -1   4   4        528.50        457.35        13.42 o                         
   0   4   4       5449.08       5564.40        81.72 o                         
   1   4   4        521.62        453.29        15.94 o                         
   2   4   4       1008.65       1208.52        30.65 o                         
   3   4   4         53.20        134.75        11.46 o                         
   4   4   4       2769.19       2901.20        69.97 o                         
   5   4   4        176.03        209.18         4.75 o                         
   6   4   4        198.18        190.97         4.57 o                         
   7   4   4         65.47         63.69         3.11 o                         
   8   4   4       1535.24       1548.32        38.80 o                         
   9   4   4        925.57        945.47        21.83 o                         
  10   4   4         66.37         69.13         4.79 o                         
  11   4   4         55.22         56.73         4.04 o                         
 -11   5   4         12.07          8.53         2.02 o                         
 -10   5   4         66.20         64.11         3.65 o                         
  -9   5   4        264.94        271.10         7.65 o                         
  -8   5   4        123.01        112.21         4.85 o                         
  -7   5   4       2617.99       2682.17        49.11 o                         
  -6   5   4        307.16        290.21         7.17 o                         
  -5   5   4       2510.62       2420.97        34.33 o                         
  -4   5   4        428.02        341.01        10.96 o                         
  -3   5   4       4560.53       4735.04        70.90 o                         
  -2   5   4        788.13        856.48        23.48 o                         
  -1   5   4       5313.75       6115.98        86.34 o                         
   0   5   4          2.30          6.00         1.77 o                         
   1   5   4       5342.84       6230.17       109.21 o                         
   2   5   4        801.55        901.23        27.42 o                         
   3   5   4       4583.74       4869.14        98.02 o                         
   4   5   4        430.83        321.08         7.35 o                         
   5   5   4       2503.07       2347.71        32.28 o                         
   6   5   4        304.07        299.99         6.76 o                         
   7   5   4       2622.34       2799.92        36.00 o                         
   8   5   4        121.78        124.05         6.23 o                         
   9   5   4        267.02        290.38         9.06 o                         
  10   5   4         65.28         62.93         4.63 o                         
  11   5   4         11.18          6.59         1.18 o                         
 -11   6   4          2.22          0.79         1.16 o                         
 -10   6   4        138.40        158.26         6.19 o                         
  -9   6   4         29.09         35.27         2.97 o                         
  -8   6   4        521.03        540.31        11.92 o                         
  -7   6   4        593.42        591.50        19.77 o                         
  -6   6   4        876.10        841.40        18.87 o                         
  -5   6   4        633.36        573.34        10.12 o                         
  -4   6   4       1073.18       1006.93        12.74 o                         
  -3   6   4       1024.92        998.46        39.12 o                         
  -2   6   4        300.74        386.33        19.03 o                         
  -1   6   4        850.17       1190.41        30.89 o                         
   0   6   4       1449.08       1545.25        46.24 o                         
   1   6   4        859.70       1118.89        45.72 o                         
   2   6   4        305.59        396.68        18.76 o                         
   3   6   4       1020.90        921.65        37.20 o                         
   4   6   4       1068.47        994.35        10.63 o                         
   5   6   4        632.42        559.20         9.68 o                         
   6   6   4        883.07        832.31        13.84 o                         
   7   6   4        597.07        609.20        13.99 o                         
   8   6   4        524.32        553.93        15.45 o                         
   9   6   4         30.96         39.70         3.09 o                         
  10   6   4        139.75        161.80         8.11 o                         
  11   6   4          2.28          1.41         0.73 o                         
 -11   7   4         49.77         46.16         4.18 o                         
 -10   7   4        186.02        145.81        14.66 o                         
  -9   7   4        273.41        289.01        10.18 o                         
  -8   7   4        308.47        268.23         6.88 o                         
  -7   7   4         41.21         41.22         2.84 o                         
  -6   7   4         40.79         59.33         3.45 o                         
  -5   7   4        203.39        203.26         5.57 o                         
  -4   7   4       3169.48       2990.04        24.06 o                         
  -3   7   4         88.91         67.90         2.56 o                         
  -2   7   4       2651.64       2435.48        51.95 o                         
  -1   7   4        564.88        642.43        23.97 o                         
   0   7   4        708.73        748.91        33.00 o                         
   1   7   4        567.95        639.89        23.65 o                         
   2   7   4       2650.00       2387.56        44.51 o                         
   3   7   4         88.35         63.41         2.27 o                         
   4   7   4       3184.18       2993.18        22.96 o                         
   5   7   4        201.06        201.12         5.23 o                         
   6   7   4         40.47         53.97         2.94 o                         
   7   7   4         39.62         38.30         3.33 o                         
   8   7   4        308.45        288.17        11.01 o                         
   9   7   4        272.68        272.46         9.25 o                         
  10   7   4        181.46        143.03         7.83 o                         
  11   7   4         51.20         48.99         7.29 o                         
 -10   8   4         30.15         23.94         2.33 o                         
  -9   8   4        221.11        255.86         8.85 o                         
  -8   8   4         79.22         86.54         4.29 o                         
  -7   8   4         12.11          5.71         1.29 o                         
  -6   8   4        734.41        805.79        15.26 o                         
  -5   8   4       1033.61       1101.23        14.41 o                         
  -4   8   4        837.56        867.21        11.51 o                         
  -3   8   4        392.78        388.72         7.17 o                         
  -2   8   4          3.33          4.62         0.76 o                         
  -1   8   4        678.87        685.77         9.22 o                         
   0   8   4        516.06        492.08        10.92 o                         
   1   8   4        677.17        678.24        11.51 o                         
   2   8   4          3.44          9.44         0.92 o                         
   3   8   4        389.87        398.46         6.25 o                         
   4   8   4        834.44        868.36        11.06 o                         
   5   8   4       1030.62       1099.09        14.97 o                         
   6   8   4        729.97        797.29        15.66 o                         
   7   8   4         12.31          9.15         1.74 o                         
   8   8   4         76.47         88.60         6.78 o                         
   9   8   4        218.83        248.53         8.71 o                         
  10   8   4         28.53         23.86         2.15 o                         
 -10   9   4         10.97          7.19         3.06 o                         
  -9   9   4         40.26         35.41         3.05 o                         
  -8   9   4         69.99         62.95         3.60 o                         
  -7   9   4        497.14        551.99        11.00 o                         
  -6   9   4        992.84       1160.24        16.46 o                         
  -5   9   4        243.99        260.53         6.56 o                         
  -4   9   4        726.42        637.07        11.46 o                         
  -3   9   4        235.31        198.77         4.81 o                         
  -2   9   4        695.72        708.75         9.22 o                         
  -1   9   4        936.52        912.12        11.81 o                         
   0   9   4        154.44        158.17         3.77 o                         
   1   9   4        930.87        919.90        10.78 o                         
   2   9   4        699.81        724.69         9.45 o                         
   3   9   4        234.33        209.95         5.02 o                         
   4   9   4        730.46        641.13        14.42 o                         
   5   9   4        241.31        260.21         6.80 o                         
   6   9   4        999.52       1171.42        23.46 o                         
   7   9   4        491.66        546.71        13.04 o                         
   8   9   4         70.28         64.20         4.34 o                         
   9   9   4         40.24         29.77         2.75 o                         
  10   9   4         10.19          4.99         2.09 o                         
  -9  10   4        186.43        180.15         8.25 o                         
  -8  10   4         80.48         96.48         4.79 o                         
  -7  10   4        175.00        195.49         6.48 o                         
  -6  10   4         96.39        112.62         4.53 o                         
  -5  10   4       1024.38       1147.95        14.71 o                         
  -4  10   4         93.30        104.35         4.03 o                         
  -3  10   4        880.37       1026.52        14.07 o                         
  -2  10   4        665.52        706.52        10.07 o                         
  -1  10   4        632.02        591.51         9.11 o                         
   0  10   4       1286.30       1225.05        13.73 o                         
   1  10   4        628.00        600.62         8.59 o                         
   2  10   4        654.95        709.70        10.67 o                         
   3  10   4        873.93       1029.31        18.44 o                         
   4  10   4         91.27        101.64         4.09 o                         
   5  10   4       1021.77       1160.80        18.25 o                         
   6  10   4         96.19        114.39         5.00 o                         
   7  10   4        173.29        198.69         8.02 o                         
   8  10   4         78.85        102.26         6.66 o                         
   9  10   4        185.92        198.33         7.39 o                         
  -8  11   4         28.55         15.82         2.70 o                         
  -7  11   4         77.06         82.91         3.71 o                         
  -6  11   4        149.28        161.50         5.63 o                         
  -5  11   4        147.16        150.19         4.37 o                         
  -4  11   4         73.52         96.65         3.91 o                         
  -3  11   4        188.82        168.88         5.16 o                         
  -2  11   4        414.38        427.38         9.30 o                         
  -1  11   4        407.71        449.26         8.30 o                         
   0  11   4        318.57        362.14         7.34 o                         
   1  11   4        410.95        456.84        11.23 o                         
   2  11   4        413.01        417.89        12.84 o                         
   3  11   4        190.15        176.63         5.50 o                         
   4  11   4         72.63         95.89         4.61 o                         
   5  11   4        148.53        154.61         5.89 o                         
   6  11   4        144.58        150.41         6.06 o                         
   7  11   4         76.77         87.87         5.48 o                         
   8  11   4         29.64         24.49         2.45 o                         
  -8  12   4          4.13          4.47         1.86 o                         
  -7  12   4         68.52         58.01         5.83 o                         
  -6  12   4        271.22        287.01         9.34 o                         
  -5  12   4         45.75         50.96         2.91 o                         
  -4  12   4         93.66        103.79         4.80 o                         
  -3  12   4         47.98         54.45         3.00 o                         
  -2  12   4        701.32        718.96        12.36 o                         
  -1  12   4        126.64        150.10         5.27 o                         
   0  12   4         51.28         40.05         2.97 o                         
   1  12   4        127.62        155.16         5.99 o                         
   2  12   4        697.43        719.87        12.98 o                         
   3  12   4         48.17         54.06         2.90 o                         
   4  12   4         95.09        109.03         4.67 o                         
   5  12   4         46.36         55.46         3.17 o                         
   6  12   4        268.44        276.22        10.31 o                         
   7  12   4         68.53         56.66         3.45 o                         
   8  12   4          4.22          5.62         3.35 o                         
  -7  13   4         88.07         81.26         6.92 o                         
  -6  13   4         48.20         45.93         3.27 o                         
  -5  13   4        132.55        118.84         5.26 o                         
  -4  13   4         17.28         13.67         1.73 o                         
  -3  13   4         90.07        106.94         4.66 o                         
  -2  13   4        397.85        410.90        11.52 o                         
  -1  13   4        133.61        140.63         5.84 o                         
   0  13   4        296.48        402.97        10.31 o                         
   1  13   4        132.67        142.28         5.57 o                         
   2  13   4        399.81        422.95         8.99 o                         
   3  13   4         89.30        107.08         5.06 o                         
   4  13   4         17.12         13.55         1.80 o                         
   5  13   4        134.63        123.65         5.09 o                         
   6  13   4         48.29         38.53         2.75 o                         
   7  13   4         90.64         83.83         6.58 o                         
  -5  14   4          0.90          0.72         1.00 o                         
  -4  14   4         47.44         48.64         3.41 o                         
  -3  14   4         23.16         36.39         4.83 o                         
  -2  14   4         14.60          5.19         1.26 o                         
  -1  14   4         74.24         88.14         4.84 o                         
   0  14   4        755.52        799.70        17.04 o                         
   1  14   4         73.19         84.75         3.90 o                         
   2  14   4         14.98          5.86         1.50 o                         
   3  14   4         23.42         39.29         3.12 o                         
   4  14   4         47.26         50.01         3.35 o                         
   5  14   4          0.90         -0.92         0.92 o                         
  -4  15   4        189.99        181.05        10.45 o                         
  -3  15   4         21.46         18.12         2.18 o                         
  -2  15   4         99.81         88.61         5.07 o                         
  -1  15   4        209.41        198.26         6.64 o                         
   0  15   4         24.96         27.56         2.83 o                         
   1  15   4        213.55        189.25         6.85 o                         
   2  15   4        100.50         74.92         4.13 o                         
   3  15   4         20.98         17.62         1.83 o                         
   4  15   4        189.64        177.81         8.43 o                         
   1   0   5       3729.42       3417.24        94.06 o                         
   2   0   5        645.97        414.23        11.08 o                         
   3   0   5          2.82         30.32         3.54 o                         
   4   0   5      14185.57      15500.31       346.96 o                         
   5   0   5       1117.39       1196.43        44.75 o                         
   6   0   5       2711.44       2438.77        59.91 o                         
   7   0   5       1565.17       1464.60        18.86 o                         
   8   0   5        989.30       1078.10        25.88 o                         
   9   0   5        324.32        384.66        10.07 o                         
  10   0   5          8.36         10.14         1.87 o                         
  11   0   5        157.81        146.42         6.59 o                         
  12   0   5          2.17          2.19         1.69 o                         
 -12   1   5         81.64         62.49         4.45 o                         
 -11   1   5         56.40         61.41         3.84 o                         
 -10   1   5        218.45        250.87         8.52 o                         
  -9   1   5        169.36        160.65         6.03 o                         
  -8   1   5        521.84        502.30        10.33 o                         
  -7   1   5        875.56        937.04        15.04 o                         
  -6   1   5        976.50        970.09        18.26 o                         
  -5   1   5       4866.96       5157.61       153.31 o                         
  -4   1   5      12762.97      13573.02       267.85 o                         
  -3   1   5       8787.18       9169.54       250.74 o                         
  -2   1   5       1712.77       1659.49        40.87 o                         
  -1   1   5       9488.12       9308.51       221.29 o                         
   0   1   5       1817.31       1814.17        45.59 o                         
   1   1   5       9463.99       9446.84       144.24 o                         
   2   1   5       1682.46       1656.44        39.58 o                         
   3   1   5       8730.85       9387.78       145.48 o                         
   4   1   5      12787.99      12828.07       355.81 o                         
   5   1   5       4878.74       5174.30       123.63 o                         
   6   1   5        984.54        907.56        32.99 o                         
   7   1   5        885.48        912.07        17.95 o                         
   8   1   5        523.63        506.94        16.62 o                         
   9   1   5        168.83        165.45         5.75 o                         
  10   1   5        217.46        246.48         7.00 o                         
  11   1   5         55.89         58.79         3.66 o                         
  12   1   5         83.98         82.03         7.18 o                         
 -12   2   5        309.13        267.04        10.65 o                         
 -11   2   5         18.08         19.35         2.35 o                         
 -10   2   5        166.01        200.26         8.01 o                         
  -9   2   5        512.45        575.78        11.85 o                         
  -8   2   5          2.26          8.17         1.38 o                         
  -7   2   5        487.54        499.04         9.96 o                         
  -6   2   5        152.01        144.40         4.86 o                         
  -5   2   5       1438.20       1709.56        64.78 o                         
  -4   2   5       2025.19       2256.44        56.99 o                         
  -3   2   5       3799.21       3739.47        71.95 o                         
  -2   2   5       4105.52       3928.64        62.39 o                         
  -1   2   5       5136.43       4617.47       141.72 o                         
   0   2   5      14429.25      12220.46       154.07 o                         
   1   2   5       5129.91       5136.58        86.25 o                         
   2   2   5       4119.04       4180.64        94.99 o                         
   3   2   5       3784.54       3837.94        64.68 o                         
   4   2   5       2043.73       2286.68        48.20 o                         
   5   2   5       1443.03       1616.20        41.54 o                         
   6   2   5        152.37        143.01         4.09 o                         
   7   2   5        486.54        491.44        11.08 o                         
   8   2   5          1.73          6.38         1.24 o                         
   9   2   5        519.82        580.26        12.99 o                         
  10   2   5        165.08        205.95         6.68 o                         
  11   2   5         17.83         19.88         2.18 o                         
  12   2   5        310.61        316.66        12.90 o                         
 -11   3   5         82.56         76.85         6.73 o                         
 -10   3   5        201.27        217.46         8.23 o                         
  -9   3   5        305.47        310.70         8.37 o                         
  -8   3   5        667.08        666.10        12.33 o                         
  -7   3   5         67.98         75.99         3.12 o                         
  -6   3   5        978.45        779.79        18.76 o                         
  -5   3   5       4020.98       3997.44        53.06 o                         
  -4   3   5       1648.78       1779.65        49.81 o                         
  -3   3   5       2419.10       2641.80        45.71 o                         
  -2   3   5        552.22        693.15        18.72 o                         
  -1   3   5       1737.23       1623.00        31.04 o                         
   0   3   5       7832.06       7422.44       108.59 o                         
   1   3   5       1747.86       1696.51        33.70 o                         
   2   3   5        561.64        686.42        29.21 o                         
   3   3   5       2408.10       2688.08        74.77 o                         
   4   3   5       1655.11       1904.90        60.45 o                         
   5   3   5       4036.71       4143.81        93.13 o                         
   6   3   5        976.96        793.58        16.40 o                         
   7   3   5         65.31         73.01         3.25 o                         
   8   3   5        665.09        682.44        14.51 o                         
   9   3   5        302.36        309.47         8.94 o                         
  10   3   5        201.03        232.66         7.03 o                         
  11   3   5         83.81         95.63         6.14 o                         
  12   3   5         27.61         21.34         5.72 o                         
 -11   4   5        376.79        388.97        11.99 o                         
 -10   4   5        319.86        343.18        12.30 o                         
  -9   4   5         81.36        106.05         4.51 o                         
  -8   4   5       1167.38       1172.06        20.20 o                         
  -7   4   5        140.35        119.90         4.46 o                         
  -6   4   5        329.43        323.12         8.09 o                         
  -5   4   5         96.80        125.36         4.80 o                         
  -4   4   5        152.18        147.05        10.08 o                         
  -3   4   5       4776.84       4746.77        73.44 o                         
  -2   4   5        490.82        459.14        15.98 o                         
  -1   4   5       2244.69       2237.44        53.38 o                         
   0   4   5          4.68          2.57         1.74 o                         
   1   4   5       2273.86       2239.86        70.02 o                         
   2   4   5        484.73        444.19        17.69 o                         
   3   4   5       4796.66       4882.71        96.50 o                         
   4   4   5        153.63        157.06        17.09 o                         
   5   4   5         96.95        127.19         3.31 o                         
   6   4   5        325.01        330.03         7.01 o                         
   7   4   5        145.58        123.09         4.59 o                         
   8   4   5       1159.14       1198.49        29.41 o                         
   9   4   5         81.10        108.56         5.11 o                         
  10   4   5        322.96        370.53        13.86 o                         
  11   4   5        381.25        379.33        10.69 o                         
 -11   5   5         12.31         13.38         1.61 o                         
 -10   5   5         80.57         85.82         4.27 o                         
  -9   5   5       1238.74       1251.51        31.38 o                         
  -8   5   5         74.16         70.00         3.90 o                         
  -7   5   5         50.13         37.56         2.86 o                         
  -6   5   5        370.30        330.22         7.82 o                         
  -5   5   5       1267.17       1218.14        29.28 o                         
  -4   5   5        977.54        967.10        16.27 o                         
  -3   5   5         66.95         71.20         6.71 o                         
  -2   5   5       1233.13       1113.37        29.16 o                         
  -1   5   5       1061.02       1157.60        28.06 o                         
   0   5   5        708.03        636.76        21.96 o                         
   1   5   5       1068.39       1124.15        43.25 o                         
   2   5   5       1238.96       1129.69        31.82 o                         
   3   5   5         65.83         79.49         8.65 o                         
   4   5   5        970.60        931.42        10.65 o                         
   5   5   5       1274.69       1171.15        17.44 o                         
   6   5   5        378.40        356.58         7.20 o                         
   7   5   5         50.85         40.20         3.47 o                         
   8   5   5         72.30         65.16         4.04 o                         
   9   5   5       1234.02       1285.88        31.94 o                         
  10   5   5         80.12         85.85         4.71 o                         
  11   5   5         12.06         12.36         1.75 o                         
 -11   6   5         46.91         34.29         2.87 o                         
 -10   6   5        136.54        134.87         5.21 o                         
  -9   6   5         59.64         53.79         3.00 o                         
  -8   6   5        277.89        259.36         7.91 o                         
  -7   6   5       1718.90       1800.62        43.65 o                         
  -6   6   5        743.46        713.82        14.55 o                         
  -5   6   5        778.65        725.99        14.30 o                         
  -4   6   5        773.86        750.32         9.71 o                         
  -3   6   5        444.51        530.15        14.67 o                         
  -2   6   5       2336.25       2433.41        64.45 o                         
  -1   6   5        355.60        435.52        17.87 o                         
   0   6   5        317.81        421.53        23.05 o                         
   1   6   5        349.48        409.78        22.19 o                         
   2   6   5       2357.50       2527.27        78.92 o                         
   3   6   5        446.19        522.62         8.30 o                         
   4   6   5        762.20        734.85         9.15 o                         
   5   6   5        773.67        722.53        11.25 o                         
   6   6   5        745.07        733.54        12.27 o                         
   7   6   5       1723.38       1793.30        55.94 o                         
   8   6   5        284.64        285.04         9.08 o                         
   9   6   5         57.62         53.43         3.88 o                         
  10   6   5        140.12        134.50         6.05 o                         
  11   6   5         46.99         30.52         2.13 o                         
 -10   7   5        310.36        281.89         8.33 o                         
  -9   7   5         50.07         43.98         3.87 o                         
  -8   7   5       1733.28       1808.74        42.13 o                         
  -7   7   5         74.64         67.29         3.64 o                         
  -6   7   5        151.84        188.22         6.16 o                         
  -5   7   5        769.71        847.52        12.48 o                         
  -4   7   5        555.65        612.13         8.75 o                         
  -3   7   5         53.12         73.93         2.71 o                         
  -2   7   5         97.02        110.90         4.04 o                         
  -1   7   5        355.91        336.90        10.04 o                         
   0   7   5       2189.72       2406.50       121.14 o                         
   1   7   5        364.06        346.42         8.04 o                         
   2   7   5         96.81        109.73         3.35 o                         
   3   7   5         53.42         71.36         2.39 o                         
   4   7   5        560.92        613.94         8.90 o                         
   5   7   5        764.17        837.09        11.82 o                         
   6   7   5        150.83        181.79         5.71 o                         
   7   7   5         70.57         62.91         4.36 o                         
   8   7   5       1728.02       1887.66        32.95 o                         
   9   7   5         49.24         42.51         3.33 o                         
  10   7   5        307.79        263.94        14.63 o                         
 -10   8   5        238.44        226.55         8.84 o                         
  -9   8   5        172.92        165.04         6.94 o                         
  -8   8   5        366.83        426.22        12.52 o                         
  -7   8   5        193.04        242.34         7.10 o                         
  -6   8   5       1192.77       1314.18        26.31 o                         
  -5   8   5       1852.75       1986.24        24.52 o                         
  -4   8   5        111.64        120.05         3.89 o                         
  -3   8   5        909.42        869.29        11.53 o                         
  -2   8   5        397.95        387.37         9.04 o                         
  -1   8   5       1277.63       1144.18        22.21 o                         
   0   8   5        381.29        315.66         7.18 o                         
   1   8   5       1280.67       1159.67        19.34 o                         
   2   8   5        398.36        397.74         5.64 o                         
   3   8   5        904.50        863.90        10.14 o                         
   4   8   5        111.57        116.12         3.54 o                         
   5   8   5       1840.28       1975.51        23.43 o                         
   6   8   5       1199.22       1311.00        22.45 o                         
   7   8   5        189.56        240.03        10.28 o                         
   8   8   5        367.27        421.07        16.44 o                         
   9   8   5        173.82        169.52         7.71 o                         
  10   8   5        239.29        208.14        12.44 o                         
 -10   9   5        202.40        196.23        11.04 o                         
  -9   9   5        172.99        164.20         6.58 o                         
  -8   9   5        102.83         88.92         4.25 o                         
  -7   9   5        709.12        807.39        14.80 o                         
  -6   9   5        694.70        683.30        11.97 o                         
  -5   9   5          9.61          9.77         1.90 o                         
  -4   9   5        748.72        829.84        15.73 o                         
  -3   9   5        176.41        152.28         4.37 o                         
  -2   9   5        501.28        549.70         8.34 o                         
  -1   9   5        363.67        373.52         6.54 o                         
   0   9   5          2.04          2.97         0.72 o                         
   1   9   5        369.49        375.70         6.14 o                         
   2   9   5        497.95        544.07         8.27 o                         
   3   9   5        173.47        150.18         4.21 o                         
   4   9   5        754.40        839.79        13.02 o                         
   5   9   5          9.79          9.05         1.48 o                         
   6   9   5        695.01        690.96        13.32 o                         
   7   9   5        717.17        815.23        24.07 o                         
   8   9   5        102.82         90.06         6.95 o                         
   9   9   5        169.78        164.27         6.44 o                         
  10   9   5        204.35        205.68        11.06 o                         
  -9  10   5         18.71         18.60         3.09 o                         
  -8  10   5        103.32         97.31         4.82 o                         
  -7  10   5        121.98        145.04         5.21 o                         
  -6  10   5        381.05        418.37         8.98 o                         
  -5  10   5        123.39        125.24         4.44 o                         
  -4  10   5       1371.46       1554.37        30.35 o                         
  -3  10   5        393.19        391.85         8.36 o                         
  -2  10   5        150.66        149.60         4.36 o                         
  -1  10   5       1322.15       1333.58        18.42 o                         
   0  10   5         79.78         50.87         2.26 o                         
   1  10   5       1328.78       1335.99        14.91 o                         
   2  10   5        153.36        149.74         4.37 o                         
   3  10   5        394.04        398.36        10.89 o                         
   4  10   5       1371.32       1541.05        54.13 o                         
   5  10   5        128.17        134.57         5.26 o                         
   6  10   5        377.65        405.30         9.26 o                         
   7  10   5        120.65        143.92         6.78 o                         
   8  10   5         99.51         88.29         4.89 o                         
   9  10   5         18.80         19.42         2.23 o                         
  -8  11   5        314.33        325.81         9.86 o                         
  -7  11   5        109.32        102.96         4.45 o                         
  -6  11   5         12.35         10.38         1.28 o                         
  -5  11   5        728.95        721.74        12.87 o                         
  -4  11   5       1180.49       1252.35        18.06 o                         
  -3  11   5        173.68        193.24         5.81 o                         
  -2  11   5        484.69        486.49        11.66 o                         
  -1  11   5         19.74         20.35         1.76 o                         
   0  11   5        136.51        126.39         4.12 o                         
   1  11   5         19.92         19.11         1.75 o                         
   2  11   5        486.04        492.18         9.41 o                         
   3  11   5        172.20        190.33         5.49 o                         
   4  11   5       1175.35       1226.02        18.04 o                         
   5  11   5        730.13        731.60        13.63 o                         
   6  11   5         12.04         12.62         1.87 o                         
   7  11   5        107.58        108.88         6.79 o                         
   8  11   5        311.85        316.67        13.36 o                         
  -8  12   5         64.76         53.63         5.55 o                         
  -7  12   5         31.83         23.05         2.29 o                         
  -6  12   5        446.60        473.30        13.23 o                         
  -5  12   5          7.32         10.79         1.47 o                         
  -4  12   5        367.20        410.95         9.85 o                         
  -3  12   5        632.05        636.71        11.01 o                         
  -2  12   5         21.89         21.20         1.89 o                         
  -1  12   5        176.73        186.26         5.84 o                         
   0  12   5       1441.13       1455.02        18.97 o                         
   1  12   5        172.63        176.09         5.66 o                         
   2  12   5         21.10         20.95         2.16 o                         
   3  12   5        630.20        640.94        12.74 o                         
   4  12   5        362.44        396.86         9.59 o                         
   5  12   5          7.34         12.26         1.66 o                         
   6  12   5        449.67        455.36        16.78 o                         
   7  12   5         31.17         24.15         2.12 o                         
   8  12   5         64.70         54.86         5.44 o                         
  -7  13   5         12.72         10.00         2.82 o                         
  -6  13   5        107.18        115.88         5.23 o                         
  -5  13   5        571.77        544.72        13.78 o                         
  -4  13   5        171.36        173.76         5.29 o                         
  -3  13   5        199.25        198.84         6.45 o                         
  -2  13   5        585.88        576.36        12.40 o                         
  -1  13   5         10.97          6.81         1.81 o                         
   0  13   5          0.18          5.74         1.58 o                         
   1  13   5         11.00          8.68         1.31 o                         
   2  13   5        590.63        590.09        11.94 o                         
   3  13   5        197.00        200.78         6.96 o                         
   4  13   5        171.29        170.69         5.87 o                         
   5  13   5        568.68        543.05        11.08 o                         
   6  13   5        105.30        104.64         5.65 o                         
   7  13   5         12.59         14.25         4.06 o                         
  -5  14   5        119.96         87.78         7.84 o                         
  -4  14   5          5.54          6.49         1.45 o                         
  -3  14   5        893.53        891.12        16.24 o                         
  -2  14   5        125.16        123.51         5.52 o                         
  -1  14   5         60.38         55.55         4.12 o                         
   0  14   5          7.32          4.13         1.49 o                         
   1  14   5         59.45         54.35         3.49 o                         
   2  14   5        124.43        118.57         5.38 o                         
   3  14   5        896.41        865.96        14.85 o                         
   4  14   5          5.55          4.43         0.99 o                         
   5  14   5        119.00         98.30         5.06 o                         
  -3  15   5         87.92         71.13         4.19 o                         
  -2  15   5         62.70         39.59         4.40 o                         
  -1  15   5          6.92         10.76         1.52 o                         
   0  15   5        682.10        671.13        14.17 o                         
   1  15   5          6.88         10.62         1.92 o                         
   2  15   5         64.60         43.91         2.94 o                         
   3  15   5         87.46         83.61         4.25 o                         
   0   0   6      77647.79      66561.48      1599.90 o                         
   1   0   6        248.08        300.42        19.72 o                         
   2   0   6       1278.56       1496.62        30.29 o                         
   3   0   6       1138.89        972.49        24.14 o                         
   4   0   6       1227.04       1068.88        29.67 o                         
   5   0   6        126.74        119.42         9.89 o                         
   6   0   6        710.87        523.62        15.62 o                         
   7   0   6       1107.43       1122.89        16.90 o                         
   8   0   6        115.19        108.06         5.10 o                         
   9   0   6         34.94         30.22         2.82 o                         
  10   0   6        290.26        318.44         8.47 o                         
  11   0   6         88.41         74.38         4.54 o                         
  12   0   6          5.32          1.75         1.09 o                         
 -12   1   6         46.28         47.59         5.36 o                         
 -11   1   6        100.30         93.76         4.67 o                         
 -10   1   6        827.33        895.43        16.14 o                         
  -9   1   6         69.82         92.84         4.86 o                         
  -8   1   6         26.31         25.42         2.41 o                         
  -7   1   6        382.05        368.54         8.79 o                         
  -6   1   6         50.48         37.50         2.46 o                         
  -5   1   6       1952.99       2229.99        75.44 o                         
  -4   1   6        462.42        457.08        20.83 o                         
  -3   1   6       1351.25       1252.76        46.33 o                         
  -2   1   6        468.69        504.44        18.41 o                         
  -1   1   6      19401.09      19233.74       328.39 o                         
   0   1   6       3142.10       3210.92       109.80 o                         
   1   1   6      19370.23      18659.57       273.05 o                         
   2   1   6        460.43        510.58        20.27 o                         
   3   1   6       1344.02       1333.60        46.48 o                         
   4   1   6        462.27        473.75        19.08 o                         
   5   1   6       1960.62       2064.88        62.54 o                         
   6   1   6         49.89         33.52         2.23 o                         
   7   1   6        378.77        356.94         7.32 o                         
   8   1   6         27.52         27.02         2.75 o                         
   9   1   6         68.12         84.69         4.05 o                         
  10   1   6        827.32        883.42        15.06 o                         
  11   1   6         97.91         90.92         4.57 o                         
  12   1   6         47.88         47.53         4.34 o                         
 -12   2   6        108.97        110.98         8.05 o                         
 -11   2   6         48.66         44.79         3.19 o                         
 -10   2   6         96.53        112.39         6.56 o                         
  -9   2   6        125.69        123.93         5.22 o                         
  -8   2   6         60.49         55.96         3.12 o                         
  -7   2   6        917.39        858.37        16.01 o                         
  -6   2   6       1585.99       1519.80        39.33 o                         
  -5   2   6        855.50        988.97        68.56 o                         
  -4   2   6         87.83        117.20        11.25 o                         
  -3   2   6       2025.74       1918.85        54.86 o                         
  -2   2   6       1415.21       1359.67        36.18 o                         
  -1   2   6       2355.80       2410.64        47.72 o                         
   0   2   6       9807.83       8223.54       149.57 o                         
   1   2   6       2365.94       2558.65        50.98 o                         
   2   2   6       1413.69       1390.39        43.87 o                         
   3   2   6       2051.22       2005.26        61.45 o                         
   4   2   6         87.33        135.50        11.92 o                         
   5   2   6        864.05       1015.67        37.21 o                         
   6   2   6       1593.85       1584.32        25.47 o                         
   7   2   6        922.72        881.93        15.59 o                         
   8   2   6         59.09         59.20         3.94 o                         
   9   2   6        124.11        125.85         5.03 o                         
  10   2   6         94.71        113.23         5.22 o                         
  11   2   6         46.83         43.18         3.45 o                         
  12   2   6        107.06        115.32         5.74 o                         
 -11   3   6        159.41        156.42        10.97 o                         
 -10   3   6         81.49         87.74         4.78 o                         
  -9   3   6       1274.90       1390.38        28.64 o                         
  -8   3   6        535.09        612.33        10.76 o                         
  -7   3   6        375.85        357.03         8.35 o                         
  -6   3   6        133.73        136.20         4.14 o                         
  -5   3   6         28.37         39.26         2.74 o                         
  -4   3   6       1016.24       1046.03        37.77 o                         
  -3   3   6       1532.12       1677.04        38.54 o                         
  -2   3   6       2792.26       2881.98        68.84 o                         
  -1   3   6       4747.75       4707.80       117.06 o                         
   0   3   6       8814.95       8566.08       204.65 o                         
   1   3   6       4797.37       4872.03        74.50 o                         
   2   3   6       2820.47       2945.48        62.45 o                         
   3   3   6       1538.31       1741.20        57.77 o                         
   4   3   6       1020.71       1087.41        46.69 o                         
   5   3   6         27.10         32.50         2.35 o                         
   6   3   6        132.66        138.37         4.53 o                         
   7   3   6        376.39        370.12         7.75 o                         
   8   3   6        539.78        616.08        13.34 o                         
   9   3   6       1267.63       1407.68        29.42 o                         
  10   3   6         81.40         83.16         3.91 o                         
  11   3   6        163.28        184.03         8.60 o                         
 -11   4   6        101.10        103.35         4.62 o                         
 -10   4   6         16.12         14.46         1.96 o                         
  -9   4   6        268.51        255.44         7.98 o                         
  -8   4   6         65.30         70.49         3.53 o                         
  -7   4   6         11.83         12.31         1.29 o                         
  -6   4   6        596.16        503.60        15.03 o                         
  -5   4   6        479.68        466.91        13.33 o                         
  -4   4   6       3709.73       4187.20        91.47 o                         
  -3   4   6       1091.33       1192.34        30.59 o                         
  -2   4   6       2715.07       2536.43        40.25 o                         
  -1   4   6       6922.67       6825.24       240.79 o                         
   0   4   6        808.78        973.28        27.73 o                         
   1   4   6       6909.60       7099.08       233.57 o                         
   2   4   6       2719.17       2633.32        52.19 o                         
   3   4   6       1088.37       1205.05        39.33 o                         
   4   4   6       3718.23       4187.00       112.60 o                         
   5   4   6        483.33        461.20         7.01 o                         
   6   4   6        599.36        544.51         9.86 o                         
   7   4   6         10.90         11.84         1.45 o                         
   8   4   6         68.44         76.87         3.86 o                         
   9   4   6        263.33        259.16         8.67 o                         
  10   4   6         16.38         12.29         2.07 o                         
  11   4   6        101.99        102.33         5.03 o                         
 -11   5   6         99.64         99.04         5.02 o                         
 -10   5   6        194.05        229.53         7.20 o                         
  -9   5   6        298.57        292.72         9.55 o                         
  -8   5   6         49.66         64.31         4.38 o                         
  -7   5   6        425.43        408.25         8.90 o                         
  -6   5   6       1481.83       1470.56        28.90 o                         
  -5   5   6         21.90         31.32         1.84 o                         
  -4   5   6        896.06        774.00        16.46 o                         
  -3   5   6        343.60        269.99        13.05 o                         
  -2   5   6        206.30        131.39         8.13 o                         
  -1   5   6       3036.65       3571.75        69.07 o                         
   0   5   6       3857.85       4139.66       138.27 o                         
   1   5   6       3031.74       3437.81        80.33 o                         
   2   5   6        203.30        137.94        10.62 o                         
   3   5   6        344.40        309.59        21.79 o                         
   4   5   6        903.16        752.26         9.61 o                         
   5   5   6         20.39         30.71         1.63 o                         
   6   5   6       1484.97       1490.52        18.78 o                         
   7   5   6        421.63        418.71        10.12 o                         
   8   5   6         50.19         69.17         4.23 o                         
   9   5   6        300.51        304.55        11.17 o                         
  10   5   6        194.33        230.90         7.21 o                         
  11   5   6         96.62         98.22         4.85 o                         
 -11   6   6          1.08         -0.80         0.98 o                         
 -10   6   6        405.85        369.44        14.26 o                         
  -9   6   6        357.07        393.39         9.10 o                         
  -8   6   6        642.95        706.14        13.45 o                         
  -7   6   6        123.98        118.48         6.64 o                         
  -6   6   6        382.79        397.75         8.82 o                         
  -5   6   6        815.78        774.86        11.78 o                         
  -4   6   6        479.39        392.26         6.91 o                         
  -3   6   6        340.50        315.21         6.13 o                         
  -2   6   6       2418.27       2232.06        78.21 o                         
  -1   6   6       6620.60       7572.33       122.50 o                         
   0   6   6        535.50        875.34        30.26 o                         
   1   6   6       6620.90       7299.09       149.91 o                         
   2   6   6       2427.81       2304.15        79.91 o                         
   3   6   6        338.96        312.55         5.55 o                         
   4   6   6        485.24        390.94         6.41 o                         
   5   6   6        817.46        788.20        10.56 o                         
   6   6   6        391.32        416.51         8.70 o                         
   7   6   6        123.35        113.79         5.87 o                         
   8   6   6        640.24        685.04        16.55 o                         
   9   6   6        357.43        391.21        14.24 o                         
  10   6   6        401.54        378.90        15.86 o                         
  11   6   6          0.86          0.20         2.46 o                         
 -10   7   6         98.81         87.18         5.08 o                         
  -9   7   6        362.55        403.77        18.29 o                         
  -8   7   6       1321.37       1409.55        42.18 o                         
  -7   7   6        143.75        152.68         5.25 o                         
  -6   7   6        452.47        453.62        10.32 o                         
  -5   7   6        756.76        779.86        11.44 o                         
  -4   7   6        697.03        667.54         9.97 o                         
  -3   7   6        788.62        640.60         8.91 o                         
  -2   7   6        584.31        589.10        13.94 o                         
  -1   7   6        487.46        504.83        13.32 o                         
   0   7   6       2171.56       2162.97        55.51 o                         
   1   7   6        489.50        490.31        12.84 o                         
   2   7   6        587.25        585.09        10.90 o                         
   3   7   6        791.81        638.01         8.09 o                         
   4   7   6        695.04        663.48         9.40 o                         
   5   7   6        762.09        784.18        11.91 o                         
   6   7   6        459.50        458.80         9.03 o                         
   7   7   6        144.66        162.08         6.84 o                         
   8   7   6       1320.50       1385.52        37.81 o                         
   9   7   6        363.26        400.35        15.30 o                         
  10   7   6         97.52         76.80         4.84 o                         
 -10   8   6         21.15         32.78         3.26 o                         
  -9   8   6         65.48         83.29         4.43 o                         
  -8   8   6         22.45         18.71         2.26 o                         
  -7   8   6        154.25        146.63         5.83 o                         
  -6   8   6        531.13        541.12        11.25 o                         
  -5   8   6        866.68        966.82        14.02 o                         
  -4   8   6         85.18        111.31         3.80 o                         
  -3   8   6         77.48         95.56         3.42 o                         
  -2   8   6         24.60         28.88         1.67 o                         
  -1   8   6        555.20        552.86        17.53 o                         
   0   8   6        332.93        228.92         4.76 o                         
   1   8   6        555.10        570.62        10.72 o                         
   2   8   6         24.71         28.93         1.44 o                         
   3   8   6         76.57         97.89         3.16 o                         
   4   8   6         88.31        112.63         3.93 o                         
   5   8   6        865.72        965.35        14.12 o                         
   6   8   6        532.00        546.91        11.50 o                         
   7   8   6        154.79        144.91         6.98 o                         
   8   8   6         23.10         21.60         2.62 o                         
   9   8   6         66.56         80.53         5.24 o                         
  10   8   6         22.52         29.23         2.28 o                         
 -10   9   6          1.94          2.45         1.52 o                         
  -9   9   6        211.56        194.44         7.79 o                         
  -8   9   6        633.84        713.48        13.74 o                         
  -7   9   6        297.02        318.75         8.60 o                         
  -6   9   6        410.77        433.39         9.24 o                         
  -5   9   6        467.90        495.84        10.54 o                         
  -4   9   6        604.81        629.48        11.40 o                         
  -3   9   6         97.09         93.34         3.46 o                         
  -2   9   6         94.58         74.84         2.87 o                         
  -1   9   6         62.78         56.66         2.45 o                         
   0   9   6        230.99        206.31         4.51 o                         
   1   9   6         63.36         60.48         2.42 o                         
   2   9   6         95.41         77.12         2.97 o                         
   3   9   6         97.27         92.38         3.11 o                         
   4   9   6        605.90        629.41        10.51 o                         
   5   9   6        470.23        503.86        10.35 o                         
   6   9   6        412.13        428.58         9.64 o                         
   7   9   6        299.58        319.50         9.70 o                         
   8   9   6        638.96        695.21        20.14 o                         
   9   9   6        211.33        186.47         6.92 o                         
  10   9   6          2.07          4.95         1.77 o                         
  -9  10   6         27.19         26.96         2.63 o                         
  -8  10   6         76.93         72.37         4.51 o                         
  -7  10   6        154.61        185.81         6.20 o                         
  -6  10   6        500.99        519.36        10.15 o                         
  -5  10   6        590.99        685.51        11.52 o                         
  -4  10   6        307.17        298.97         6.39 o                         
  -3  10   6       1003.83        954.31        19.04 o                         
  -2  10   6       1246.48       1212.83        17.03 o                         
  -1  10   6         25.89         19.19         1.61 o                         
   0  10   6        333.23        294.00         6.25 o                         
   1  10   6         25.34         17.09         1.48 o                         
   2  10   6       1230.11       1186.12        15.04 o                         
   3  10   6        997.62        977.96        19.92 o                         
   4  10   6        307.44        294.17        12.23 o                         
   5  10   6        589.80        678.18        12.55 o                         
   6  10   6        498.17        521.80        11.99 o                         
   7  10   6        157.48        179.19         7.48 o                         
   8  10   6         77.04         73.94         4.09 o                         
   9  10   6         28.48         25.53         3.33 o                         
  -8  11   6        282.93        250.41        18.55 o                         
  -7  11   6        344.70        315.58        14.06 o                         
  -6  11   6         99.16         89.84         3.68 o                         
  -5  11   6         54.00         74.24         3.37 o                         
  -4  11   6        148.55        156.88         5.73 o                         
  -3  11   6        132.77        125.87         4.66 o                         
  -2  11   6        461.00        436.03         9.40 o                         
  -1  11   6        157.85        149.55         4.86 o                         
   0  11   6       1434.87       1498.53        18.03 o                         
   1  11   6        156.77        152.86         4.28 o                         
   2  11   6        456.21        447.53         8.59 o                         
   3  11   6        130.47        124.79         5.09 o                         
   4  11   6        143.77        151.21         5.27 o                         
   5  11   6         53.16         74.07         3.66 o                         
   6  11   6         96.20         90.72         4.56 o                         
   7  11   6        346.79        325.96         9.66 o                         
   8  11   6        281.43        281.56         8.84 o                         
  -7  12   6          5.03          7.11         1.86 o                         
  -6  12   6        202.88        175.00         7.71 o                         
  -5  12   6        599.75        615.19        13.19 o                         
  -4  12   6        228.33        248.59         7.51 o                         
  -3  12   6        475.11        461.24         9.56 o                         
  -2  12   6       1374.09       1469.02        20.49 o                         
  -1  12   6        214.03        227.33         6.87 o                         
   0  12   6        181.13        218.98         6.46 o                         
   1  12   6        213.39        228.91         6.81 o                         
   2  12   6       1365.68       1443.03        28.13 o                         
   3  12   6        478.85        469.69        10.66 o                         
   4  12   6        228.21        251.76         7.95 o                         
   5  12   6        600.92        642.06        12.61 o                         
   6  12   6        199.91        164.84         7.84 o                         
   7  12   6          4.54          6.28         1.24 o                         
  -6  13   6         28.31         21.31         2.11 o                         
  -5  13   6         36.26         38.15         3.22 o                         
  -4  13   6         18.37         22.20         1.92 o                         
  -3  13   6         29.83         33.66         2.66 o                         
  -2  13   6        465.41        447.49         9.69 o                         
  -1  13   6        427.18        492.08        11.55 o                         
   0  13   6        397.93        348.86        10.09 o                         
   1  13   6        429.49        498.48        10.84 o                         
   2  13   6        461.89        439.42        10.66 o                         
   3  13   6         29.77         27.03         2.50 o                         
   4  13   6         18.20         25.57         2.26 o                         
   5  13   6         37.11         34.24         2.32 o                         
   6  13   6         28.48         20.48         1.95 o                         
  -5  14   6          1.36          4.71         1.84 o                         
  -4  14   6          5.61          5.84         1.17 o                         
  -3  14   6         20.50         23.42         2.43 o                         
  -2  14   6         40.26         41.46         3.17 o                         
  -1  14   6         78.31         88.53         4.78 o                         
   0  14   6        532.76        602.58        13.25 o                         
   1  14   6         77.66         83.91         3.97 o                         
   2  14   6         40.19         40.71         3.15 o                         
   3  14   6         21.03         24.08         2.10 o                         
   4  14   6          5.25          3.73         1.35 o                         
   5  14   6          1.34          2.32         0.94 o                         
  -3  15   6         72.97         56.49         5.06 o                         
  -2  15   6        116.58        100.67         5.20 o                         
  -1  15   6         67.08         61.16         3.46 o                         
   0  15   6         11.92          9.94         1.51 o                         
   1  15   6         69.12         70.58         4.15 o                         
   2  15   6        116.74        101.21         6.19 o                         
   3  15   6         72.28         52.74         4.05 o                         
   1   0   7         14.49          9.83         1.77 o                         
   2   0   7        359.81        369.33        13.90 o                         
   3   0   7       1193.36       1373.82        37.62 o                         
   4   0   7       5704.17       6715.69       148.98 o                         
   5   0   7       1133.89       1221.69        80.76 o                         
   6   0   7       4049.64       3497.64       139.21 o                         
   7   0   7        599.46        662.61        12.53 o                         
   8   0   7        577.25        609.61        11.87 o                         
   9   0   7        804.91        952.70        19.42 o                         
  10   0   7        106.66        109.95         4.58 o                         
  11   0   7        141.24        137.90         6.86 o                         
  12   0   7         24.45         31.69         2.97 o                         
 -12   1   7        130.86        115.42         8.19 o                         
 -11   1   7         28.63         23.82         2.19 o                         
 -10   1   7        342.70        343.95         8.78 o                         
  -9   1   7        357.51        367.09         9.81 o                         
  -8   1   7        479.11        502.20        13.66 o                         
  -7   1   7       2261.74       2185.71        26.52 o                         
  -6   1   7        148.61        144.66         5.95 o                         
  -5   1   7        685.47        673.12        42.31 o                         
  -4   1   7       1553.68       1658.07        46.86 o                         
  -3   1   7       1808.73       2027.70        68.37 o                         
  -2   1   7       6970.41       6470.79        93.26 o                         
  -1   1   7      12281.94      11785.75       392.02 o                         
   0   1   7      37193.78      35637.12       678.80 o                         
   1   1   7      12294.71      12553.05       234.63 o                         
   2   1   7       6979.30       6395.67       246.13 o                         
   3   1   7       1808.62       2143.09        63.48 o                         
   4   1   7       1568.37       1660.15        58.92 o                         
   5   1   7        689.01        648.06        20.93 o                         
   6   1   7        148.90        143.72         4.66 o                         
   7   1   7       2273.67       2214.30        25.90 o                         
   8   1   7        480.25        505.32        11.02 o                         
   9   1   7        352.53        362.46         9.21 o                         
  10   1   7        342.18        355.72         8.89 o                         
  11   1   7         30.51         27.40         2.70 o                         
  12   1   7        128.77        116.05         5.77 o                         
 -11   2   7        148.58        150.45         5.52 o                         
 -10   2   7        145.07        122.79         6.12 o                         
  -9   2   7         17.84         15.58         1.97 o                         
  -8   2   7        792.73        835.73        23.22 o                         
  -7   2   7        733.34        657.86        11.71 o                         
  -6   2   7        120.97         98.04         4.15 o                         
  -5   2   7        662.24        632.88        22.33 o                         
  -4   2   7       1094.11       1034.45        36.80 o                         
  -3   2   7        291.98        277.70        13.17 o                         
  -2   2   7       2193.01       2101.30        45.88 o                         
  -1   2   7       8676.21       7941.92       205.28 o                         
   0   2   7       6882.46       5734.33       547.32 o                         
   1   2   7       8668.69       7977.78       190.88 o                         
   2   2   7       2197.73       2210.05        61.10 o                         
   3   2   7        287.76        307.40        21.76 o                         
   4   2   7       1099.57       1023.95        54.42 o                         
   5   2   7        653.72        630.97        14.62 o                         
   6   2   7        124.24         99.50         4.00 o                         
   7   2   7        737.60        660.67        10.76 o                         
   8   2   7        785.71        835.31        22.13 o                         
   9   2   7         17.61         13.03         1.70 o                         
  10   2   7        142.31        117.80         4.94 o                         
  11   2   7        149.35        153.23         7.03 o                         
  12   2   7        236.99        222.02         9.25 o                         
 -11   3   7        413.85        372.16        13.84 o                         
 -10   3   7        183.89        222.83         6.77 o                         
  -9   3   7         16.71         15.78         2.00 o                         
  -8   3   7        594.48        613.09        13.87 o                         
  -7   3   7        627.88        603.14        10.72 o                         
  -6   3   7        173.44        153.25         4.30 o                         
  -5   3   7       1502.70       1420.87        38.54 o                         
  -4   3   7         84.39         88.75        10.80 o                         
  -3   3   7       9599.58       9125.73       205.92 o                         
  -2   3   7       1659.59       1588.30        40.66 o                         
  -1   3   7        125.15        156.99        11.08 o                         
   0   3   7        312.27        367.79        14.54 o                         
   1   3   7        121.08        163.27         9.10 o                         
   2   3   7       1658.61       1587.03        52.98 o                         
   3   3   7       9586.72       9409.79       198.17 o                         
   4   3   7         85.05         72.55        11.80 o                         
   5   3   7       1495.01       1388.97        22.49 o                         
   6   3   7        174.41        151.56         4.61 o                         
   7   3   7        625.69        615.57        11.02 o                         
   8   3   7        597.32        616.67        14.73 o                         
   9   3   7         16.57         18.82         2.06 o                         
  10   3   7        181.77        220.85         6.80 o                         
  11   3   7        413.79        386.44        11.31 o                         
 -11   4   7         24.83         24.20         2.11 o                         
 -10   4   7         26.17         24.50         2.48 o                         
  -9   4   7        476.95        507.40        11.82 o                         
  -8   4   7        591.87        603.20        13.08 o                         
  -7   4   7        662.11        652.50        15.07 o                         
  -6   4   7         38.52         40.17         2.35 o                         
  -5   4   7        960.21        926.38        30.90 o                         
  -4   4   7        359.20        290.73         7.71 o                         
  -3   4   7        737.18        806.51        24.62 o                         
  -2   4   7       1700.21       1947.35        38.39 o                         
  -1   4   7       4630.08       4897.00       107.28 o                         
   0   4   7       6880.87       7236.81       250.28 o                         
   1   4   7       4624.51       4968.05        83.70 o                         
   2   4   7       1695.63       1939.89        43.45 o                         
   3   4   7        736.12        822.94        40.10 o                         
   4   4   7        361.11        280.89         7.46 o                         
   5   4   7        958.65        912.08        20.78 o                         
   6   4   7         38.85         44.30         2.81 o                         
   7   4   7        661.07        682.13        11.33 o                         
   8   4   7        587.46        621.28        12.96 o                         
   9   4   7        475.63        527.11        12.73 o                         
  10   4   7         27.13         27.47         2.82 o                         
  11   4   7         24.65         27.52         2.54 o                         
 -11   5   7        192.40        174.29        10.49 o                         
 -10   5   7        229.53        251.53         8.34 o                         
  -9   5   7        517.57        550.21        16.86 o                         
  -8   5   7        919.49        995.01        19.53 o                         
  -7   5   7        626.96        708.74        16.36 o                         
  -6   5   7        679.18        651.92        12.20 o                         
  -5   5   7        605.97        565.44        12.99 o                         
  -4   5   7       2293.32       2222.18        35.94 o                         
  -3   5   7        994.46       1133.35        28.99 o                         
  -2   5   7        897.85        941.77        25.10 o                         
  -1   5   7        521.16        569.19        22.43 o                         
   0   5   7       1870.09       1865.28        54.72 o                         
   1   5   7        522.35        546.35        20.13 o                         
   2   5   7        897.64        992.61        30.68 o                         
   3   5   7        993.81       1139.63        35.65 o                         
   4   5   7       2276.19       2170.72        24.82 o                         
   5   5   7        610.12        591.62         8.46 o                         
   6   5   7        673.79        643.46        11.16 o                         
   7   5   7        626.32        722.56        12.88 o                         
   8   5   7        922.50       1020.56        21.42 o                         
   9   5   7        515.90        563.38        14.03 o                         
  10   5   7        231.09        252.09         7.06 o                         
  11   5   7        191.25        165.64         6.30 o                         
 -11   6   7         24.22         21.51         2.52 o                         
 -10   6   7         10.48          4.62         1.33 o                         
  -9   6   7        651.32        632.82        17.56 o                         
  -8   6   7        308.88        301.05         9.50 o                         
  -7   6   7         67.98         46.34         3.68 o                         
  -6   6   7        342.39        368.58         8.09 o                         
  -5   6   7        660.49        653.21        10.35 o                         
  -4   6   7       1382.77       1310.77        17.21 o                         
  -3   6   7        448.20        396.33         8.57 o                         
  -2   6   7        367.41        456.86        18.68 o                         
  -1   6   7       3287.72       3732.51        74.64 o                         
   0   6   7         76.84         95.17         9.50 o                         
   1   6   7       3266.42       3607.37       100.59 o                         
   2   6   7        366.85        441.55        12.28 o                         
   3   6   7        450.63        392.47         6.91 o                         
   4   6   7       1379.62       1304.91        13.60 o                         
   5   6   7        661.09        666.88         9.29 o                         
   6   6   7        342.12        376.61         9.16 o                         
   7   6   7         68.81         42.16         3.60 o                         
   8   6   7        316.07        305.55         8.84 o                         
   9   6   7        653.97        628.63        23.73 o                         
  10   6   7         10.89          7.49         1.37 o                         
  11   6   7         23.96         25.19         4.04 o                         
 -10   7   7        129.50        128.09         6.83 o                         
  -9   7   7         51.60         60.50         3.60 o                         
  -8   7   7        264.66        330.54         8.65 o                         
  -7   7   7        318.37        304.12         8.98 o                         
  -6   7   7       1203.80       1319.48        32.75 o                         
  -5   7   7        167.26        154.87         4.52 o                         
  -4   7   7         81.52         78.58         3.14 o                         
  -3   7   7        659.38        596.42        13.04 o                         
  -2   7   7        422.58        403.36        13.38 o                         
  -1   7   7       1083.06        978.49        30.47 o                         
   0   7   7       1069.35        881.78        19.02 o                         
   1   7   7       1086.67        933.73        19.25 o                         
   2   7   7        425.36        389.40         8.79 o                         
   3   7   7        658.79        586.28        11.88 o                         
   4   7   7         82.40         80.30         3.08 o                         
   5   7   7        165.33        157.71         4.85 o                         
   6   7   7       1206.45       1290.71        34.03 o                         
   7   7   7        318.18        302.29        10.98 o                         
   8   7   7        266.67        309.00         8.81 o                         
   9   7   7         52.35         67.49         4.44 o                         
  10   7   7        129.58        112.11         8.15 o                         
 -10   8   7        160.12        152.76         8.24 o                         
  -9   8   7        221.68        195.68         6.80 o                         
  -8   8   7        176.65        188.20         7.27 o                         
  -7   8   7        389.58        429.61        10.77 o                         
  -6   8   7        409.12        423.44         9.93 o                         
  -5   8   7         19.05         18.49         1.93 o                         
  -4   8   7        826.88        942.25        13.50 o                         
  -3   8   7        418.64        416.53         7.31 o                         
  -2   8   7        611.37        593.46        11.52 o                         
  -1   8   7        336.84        345.95         8.17 o                         
   0   8   7          1.48          2.29         1.19 o                         
   1   8   7        335.23        338.41         5.34 o                         
   2   8   7        609.46        598.17         8.38 o                         
   3   8   7        420.37        415.50         6.46 o                         
   4   8   7        824.61        925.56        12.53 o                         
   5   8   7         18.84         23.75         2.02 o                         
   6   8   7        405.69        417.56        10.48 o                         
   7   8   7        385.96        422.03        13.49 o                         
   8   8   7        175.21        176.93         6.91 o                         
   9   8   7        223.53        204.02        10.53 o                         
  10   8   7        162.80        157.82         6.70 o                         
  -9   9   7        278.17        287.79         9.51 o                         
  -8   9   7         28.85         31.13         2.55 o                         
  -7   9   7         62.11         68.24         4.17 o                         
  -6   9   7        623.94        681.01        11.95 o                         
  -5   9   7        822.13        884.82        14.58 o                         
  -4   9   7        347.54        324.04         7.26 o                         
  -3   9   7        936.16        975.21        16.84 o                         
  -2   9   7       1065.43        951.30        12.55 o                         
  -1   9   7        327.69        329.19         6.92 o                         
   0   9   7        756.77        720.73         9.89 o                         
   1   9   7        327.01        313.75         5.40 o                         
   2   9   7       1073.29        967.72        11.80 o                         
   3   9   7        931.16        957.84        12.16 o                         
   4   9   7        348.80        325.32         7.47 o                         
   5   9   7        818.28        879.22        13.79 o                         
   6   9   7        620.57        664.32        13.00 o                         
   7   9   7         60.13         69.61         5.48 o                         
   8   9   7         28.39         28.96         2.44 o                         
   9   9   7        272.89        282.89         9.31 o                         
  -9  10   7         93.47        106.90         5.10 o                         
  -8  10   7        265.39        262.67         7.86 o                         
  -7  10   7        245.99        218.02         7.69 o                         
  -6  10   7         40.23         38.32         2.78 o                         
  -5  10   7        266.68        261.58         6.49 o                         
  -4  10   7         11.02         15.03         1.52 o                         
  -3  10   7        785.13        801.09        19.31 o                         
  -2  10   7        104.56        120.04         4.10 o                         
  -1  10   7        207.76        200.49         5.52 o                         
   0  10   7       2207.36       2285.94        21.81 o                         
   1  10   7        205.32        197.63         4.90 o                         
   2  10   7        102.53        117.39         3.91 o                         
   3  10   7        793.15        812.55        21.25 o                         
   4  10   7         10.82         13.81         1.90 o                         
   5  10   7        271.28        267.03         7.14 o                         
   6  10   7         40.43         35.96         2.87 o                         
   7  10   7        245.98        216.83         7.57 o                         
   8  10   7        259.65        233.75         9.94 o                         
   9  10   7         93.35        110.45         6.75 o                         
  -8  11   7         59.86         56.41         4.36 o                         
  -7  11   7         64.87         61.46         3.23 o                         
  -6  11   7        232.94        214.43         6.00 o                         
  -5  11   7        620.19        644.29        12.93 o                         
  -4  11   7       2175.90       2344.72        29.04 o                         
  -3  11   7        430.42        422.20         9.00 o                         
  -2  11   7        312.68        303.14         7.29 o                         
  -1  11   7        414.44        454.15         8.87 o                         
   0  11   7         25.38         36.90         2.37 o                         
   1  11   7        417.42        455.35         8.00 o                         
   2  11   7        311.67        307.39         6.52 o                         
   3  11   7        433.95        426.43         9.68 o                         
   4  11   7       2176.23       2371.11        38.12 o                         
   5  11   7        625.05        671.49        14.41 o                         
   6  11   7        230.79        216.20         7.54 o                         
   7  11   7         64.44         58.85         3.85 o                         
   8  11   7         58.22         56.63         3.48 o                         
  -7  12   7         42.30         24.81         3.64 o                         
  -6  12   7         68.16         55.34         3.23 o                         
  -5  12   7         55.29         59.05         3.11 o                         
  -4  12   7        208.96        211.33         6.81 o                         
  -3  12   7        599.32        599.74        11.92 o                         
  -2  12   7        361.55        341.63         9.04 o                         
  -1  12   7        699.48        785.77        12.98 o                         
   0  12   7       2726.94       2653.80        39.67 o                         
   1  12   7        696.04        749.90        14.23 o                         
   2  12   7        355.40        329.57         9.43 o                         
   3  12   7        593.50        583.06        11.97 o                         
   4  12   7        211.54        217.33         6.90 o                         
   5  12   7         57.65         62.89         3.55 o                         
   6  12   7         71.45         55.16         2.88 o                         
   7  12   7         40.29         22.94         2.21 o                         
  -6  13   7        192.76        145.35         8.22 o                         
  -5  13   7         31.61         26.15         2.33 o                         
  -4  13   7         54.62         59.02         2.99 o                         
  -3  13   7         35.50         58.53         3.44 o                         
  -2  13   7        182.47        196.93         5.88 o                         
  -1  13   7        233.43        268.59         7.78 o                         
   0  13   7          1.06         -0.05         1.59 o                         
   1  13   7        232.78        258.70         7.28 o                         
   2  13   7        180.14        184.70         6.24 o                         
   3  13   7         35.19         62.42         3.59 o                         
   4  13   7         52.85         58.10         3.00 o                         
   5  13   7         29.57         22.53         2.35 o                         
   6  13   7        191.22        146.34         6.23 o                         
  -5  14   7        104.82         77.45         5.57 o                         
  -4  14   7         51.57         29.81         2.55 o                         
  -3  14   7        219.09        244.33         7.54 o                         
  -2  14   7        131.61        159.65         6.74 o                         
  -1  14   7        155.12        176.97         5.81 o                         
   0  14   7         32.50         27.57         2.56 o                         
   1  14   7        153.01        176.32         6.13 o                         
   2  14   7        133.08        153.19         5.64 o                         
   3  14   7        222.14        249.76         7.13 o                         
   4  14   7         50.21         32.20         2.54 o                         
   5  14   7        106.98         78.99         4.36 o                         
  -3  15   7        265.62        239.26        10.12 o                         
  -2  15   7        221.52        181.70        15.02 o                         
  -1  15   7         29.00         19.45         1.88 o                         
   0  15   7         68.40         30.31         2.65 o                         
   1  15   7         29.60         26.92         2.45 o                         
   2  15   7        220.31        201.50         6.76 o                         
   3  15   7        265.60        240.68         8.78 o                         
   0   0   8       2439.20       2451.50        91.53 o                         
   1   0   8        605.95        524.15        24.05 o                         
   2   0   8       2408.77       2768.33        50.56 o                         
   3   0   8       2463.12       2304.74        73.10 o                         
   4   0   8        273.19        231.03        20.63 o                         
   5   0   8        434.87        418.78        14.48 o                         
   6   0   8        672.31        498.45        17.76 o                         
   7   0   8        384.47        423.88        11.27 o                         
   8   0   8       1756.86       2047.17        29.44 o                         
   9   0   8        154.06        177.87         6.76 o                         
  10   0   8         52.82         47.03         3.44 o                         
  11   0   8        149.05        190.50         8.41 o                         
  12   0   8        100.26         97.50         7.34 o                         
 -11   1   8        262.52        252.20         7.15 o                         
 -10   1   8        157.36        173.56         6.44 o                         
  -9   1   8        729.01        751.00        14.11 o                         
  -8   1   8         10.98         12.10         2.16 o                         
  -7   1   8       1004.66       1055.33        19.20 o                         
  -6   1   8         52.55         31.31         2.41 o                         
  -5   1   8       1295.58       1236.47        19.92 o                         
  -4   1   8       2858.50       2670.92        66.33 o                         
  -3   1   8       1525.75       1310.79        28.37 o                         
  -2   1   8        740.05        680.05        19.39 o                         
  -1   1   8        511.45        718.02        36.88 o                         
   0   1   8       2298.84       2548.25        66.95 o                         
   1   1   8        521.55        620.89        37.87 o                         
   2   1   8        732.09        644.99        24.97 o                         
   3   1   8       1530.70       1327.13        60.97 o                         
   4   1   8       2848.25       2608.47       125.25 o                         
   5   1   8       1293.03       1270.16        23.75 o                         
   6   1   8         51.32         28.97         2.16 o                         
   7   1   8        992.40       1044.80        17.79 o                         
   8   1   8          9.68          8.00         1.71 o                         
   9   1   8        727.98        744.63        17.81 o                         
  10   1   8        158.21        173.12         6.03 o                         
  11   1   8        264.91        263.85         9.32 o                         
 -11   2   8         26.16         24.32         2.13 o                         
 -10   2   8         96.71        130.67         6.36 o                         
  -9   2   8        487.58        541.54        18.11 o                         
  -8   2   8        151.11        152.42         6.33 o                         
  -7   2   8        263.35        310.14         8.35 o                         
  -6   2   8         13.21          9.23         1.29 o                         
  -5   2   8       1576.98       1389.57        28.34 o                         
  -4   2   8        391.12        379.54        21.72 o                         
  -3   2   8       1147.40       1217.20        31.58 o                         
  -2   2   8       1549.16       1617.36        36.70 o                         
  -1   2   8       3519.69       3482.89       109.10 o                         
   0   2   8        147.24        175.78        14.35 o                         
   1   2   8       3530.12       3614.75       108.31 o                         
   2   2   8       1554.35       1435.91        71.59 o                         
   3   2   8       1151.63       1311.19        50.62 o                         
   4   2   8        399.69        411.54        28.62 o                         
   5   2   8       1581.37       1384.26        32.03 o                         
   6   2   8         13.90          7.80         1.04 o                         
   7   2   8        260.43        313.45         7.49 o                         
   8   2   8        151.93        151.88         5.92 o                         
   9   2   8        483.77        554.74        11.02 o                         
  10   2   8         94.04        125.61         5.13 o                         
  11   2   8         23.81         22.45         2.44 o                         
 -11   3   8         27.18         16.96         2.33 o                         
 -10   3   8         96.47        106.52         4.62 o                         
  -9   3   8        112.92        128.71         5.33 o                         
  -8   3   8        141.39        185.17         7.12 o                         
  -7   3   8        319.81        353.52         9.54 o                         
  -6   3   8         89.87         95.78         4.03 o                         
  -5   3   8        839.12        700.26        16.52 o                         
  -4   3   8        508.39        612.36        29.40 o                         
  -3   3   8        120.22         82.99         8.04 o                         
  -2   3   8         30.65         27.06         4.87 o                         
  -1   3   8       2097.96       1889.36        51.71 o                         
   0   3   8         37.40         18.12         5.13 o                         
   1   3   8       2113.27       1998.62        62.33 o                         
   2   3   8         32.02         33.14         5.90 o                         
   3   3   8        115.62         88.63        12.30 o                         
   4   3   8        506.33        648.15        37.46 o                         
   5   3   8        836.94        677.80        19.04 o                         
   6   3   8         90.85         94.59         3.50 o                         
   7   3   8        324.21        369.81         8.33 o                         
   8   3   8        142.53        191.80         6.09 o                         
   9   3   8        112.67        123.27         5.32 o                         
  10   3   8         97.10        109.30         5.41 o                         
  11   3   8         27.09         21.17         2.11 o                         
 -11   4   8         31.68         34.48         2.18 o                         
 -10   4   8        169.14        180.99         6.28 o                         
  -9   4   8        544.78        536.19        14.29 o                         
  -8   4   8         66.19         85.35         4.02 o                         
  -7   4   8         31.65         44.74         2.81 o                         
  -6   4   8       1520.62       1447.80        25.14 o                         
  -5   4   8       1690.47       1503.32        43.15 o                         
  -4   4   8        767.20        790.41        19.13 o                         
  -3   4   8       1880.80       2065.35        40.01 o                         
  -2   4   8       2125.98       2034.91        45.56 o                         
  -1   4   8        560.04        590.08        26.48 o                         
   0   4   8          0.49          2.87         1.33 o                         
   1   4   8        552.02        650.09        21.34 o                         
   2   4   8       2140.48       2066.01        53.87 o                         
   3   4   8       1881.46       2082.30        57.39 o                         
   4   4   8        772.05        768.55        12.33 o                         
   5   4   8       1698.42       1497.85        38.09 o                         
   6   4   8       1522.96       1450.82        22.13 o                         
   7   4   8         32.45         48.31         2.81 o                         
   8   4   8         67.16         94.50         4.29 o                         
   9   4   8        543.25        566.99        14.32 o                         
  10   4   8        167.57        189.30         6.50 o                         
  11   4   8         31.27         27.91         3.24 o                         
 -11   5   8        159.72        136.12         5.60 o                         
 -10   5   8         55.03         58.82         3.24 o                         
  -9   5   8        311.78        313.53         9.14 o                         
  -8   5   8        104.06         98.77         5.80 o                         
  -7   5   8        338.85        355.75        11.50 o                         
  -6   5   8        333.42        320.75         7.58 o                         
  -5   5   8       1394.73       1314.31        27.58 o                         
  -4   5   8       4566.07       4276.55       113.01 o                         
  -3   5   8       1582.25       1449.86        37.07 o                         
  -2   5   8       1709.26       1673.67        41.62 o                         
  -1   5   8        391.76        357.10        21.53 o                         
   0   5   8        114.13        128.89        11.26 o                         
   1   5   8        392.52        379.38        21.86 o                         
   2   5   8       1702.84       1640.26        41.81 o                         
   3   5   8       1570.60       1399.22        38.06 o                         
   4   5   8       4570.69       4354.83        51.71 o                         
   5   5   8       1389.56       1317.43        18.06 o                         
   6   5   8        333.46        315.86         7.94 o                         
   7   5   8        335.64        365.33         8.62 o                         
   8   5   8        105.12         95.82         4.87 o                         
   9   5   8        313.24        298.68         9.47 o                         
  10   5   8         55.73         56.84         3.39 o                         
  11   5   8        156.88        146.37         6.84 o                         
 -11   6   8         32.75         34.99         4.46 o                         
 -10   6   8         26.10         19.05         2.05 o                         
  -9   6   8         59.55         75.15         3.58 o                         
  -8   6   8        190.10        166.27         6.92 o                         
  -7   6   8        392.24        468.72        11.05 o                         
  -6   6   8        107.04        103.82         4.69 o                         
  -5   6   8        103.18        115.13         3.74 o                         
  -4   6   8        448.74        461.88         7.69 o                         
  -3   6   8        940.82        892.89        17.67 o                         
  -2   6   8        228.13        293.95         8.77 o                         
  -1   6   8       5290.11       5890.43       104.03 o                         
   0   6   8       1284.35       1453.27        81.10 o                         
   1   6   8       5281.18       5651.36       149.01 o                         
   2   6   8        232.42        286.01         6.47 o                         
   3   6   8        934.49        883.67        16.35 o                         
   4   6   8        449.45        463.73         7.55 o                         
   5   6   8        108.03        120.95         4.14 o                         
   6   6   8        109.89        107.39         4.81 o                         
   7   6   8        394.54        448.24        15.09 o                         
   8   6   8        188.31        162.78         5.90 o                         
   9   6   8         60.65         66.90         3.83 o                         
  10   6   8         26.20         26.82         2.34 o                         
  11   6   8         32.91         29.90         5.53 o                         
 -10   7   8         65.05         65.64         4.92 o                         
  -9   7   8         80.73         97.90         4.03 o                         
  -8   7   8       1199.64       1383.79        27.80 o                         
  -7   7   8        433.88        492.33        12.49 o                         
  -6   7   8         97.95        117.57         4.65 o                         
  -5   7   8        417.04        368.06         6.98 o                         
  -4   7   8        412.41        305.63         6.33 o                         
  -3   7   8        495.06        422.78         9.40 o                         
  -2   7   8        111.53         98.07         3.18 o                         
  -1   7   8        300.34        242.63         8.23 o                         
   0   7   8        731.87        820.25        26.47 o                         
   1   7   8        299.18        248.60         6.18 o                         
   2   7   8        113.40        107.63         3.31 o                         
   3   7   8        501.41        434.00        10.30 o                         
   4   7   8        410.49        301.27         6.24 o                         
   5   7   8        417.14        367.18         7.67 o                         
   6   7   8         95.06        112.14         5.41 o                         
   7   7   8        436.69        476.95        11.33 o                         
   8   7   8       1188.25       1318.87        45.73 o                         
   9   7   8         79.13         96.50         5.19 o                         
  10   7   8         63.85         62.43         6.17 o                         
 -10   8   8        200.50        178.92         7.50 o                         
  -9   8   8        116.00        102.36         4.79 o                         
  -8   8   8        293.70        327.63         9.66 o                         
  -7   8   8        178.80        185.36         7.40 o                         
  -6   8   8        110.28        135.11         5.88 o                         
  -5   8   8        174.31        187.70         5.68 o                         
  -4   8   8        181.78        167.87         5.00 o                         
  -3   8   8        124.65         99.38         3.45 o                         
  -2   8   8        697.95        696.01        11.34 o                         
  -1   8   8        360.33        383.37         7.41 o                         
   0   8   8       1107.25       1190.69        23.09 o                         
   1   8   8        368.25        391.71         6.25 o                         
   2   8   8        702.75        700.11         9.66 o                         
   3   8   8        123.98        101.40         3.38 o                         
   4   8   8        177.71        163.47         5.05 o                         
   5   8   8        174.69        194.85         5.89 o                         
   6   8   8        110.54        130.82         5.43 o                         
   7   8   8        177.89        176.87         7.11 o                         
   8   8   8        291.18        300.68        11.59 o                         
   9   8   8        115.68         91.67         8.74 o                         
  10   8   8        201.10        195.32         7.87 o                         
  -9   9   8        188.23        169.76         5.94 o                         
  -8   9   8         17.62         15.45         1.98 o                         
  -7   9   8         26.56         17.78         2.32 o                         
  -6   9   8        287.99        326.06         8.70 o                         
  -5   9   8       1374.34       1552.84        21.99 o                         
  -4   9   8        651.33        665.11        11.39 o                         
  -3   9   8        891.99        813.72        15.20 o                         
  -2   9   8         93.48         91.89         3.30 o                         
  -1   9   8         42.61         48.35         2.57 o                         
   0   9   8       4998.26       4784.36        38.79 o                         
   1   9   8         42.01         46.53         2.10 o                         
   2   9   8         94.20         94.22         3.07 o                         
   3   9   8        882.51        802.23        13.27 o                         
   4   9   8        653.61        636.73        13.70 o                         
   5   9   8       1371.50       1548.45        19.80 o                         
   6   9   8        283.17        305.09         8.95 o                         
   7   9   8         26.15         22.37         2.23 o                         
   8   9   8         16.86         12.33         1.75 o                         
   9   9   8        185.47        172.99         7.95 o                         
  -9  10   8         25.86         19.35         2.42 o                         
  -8  10   8        201.33        222.80         7.17 o                         
  -7  10   8         16.99         20.54         2.16 o                         
  -6  10   8         72.22         80.10         3.79 o                         
  -5  10   8        140.43        133.26         4.79 o                         
  -4  10   8         27.80         46.11         2.82 o                         
  -3  10   8        319.33        367.42        10.43 o                         
  -2  10   8        555.22        572.39        11.01 o                         
  -1  10   8        377.78        352.12         7.56 o                         
   0  10   8       1329.89       1244.18        14.59 o                         
   1  10   8        379.17        347.56         6.92 o                         
   2  10   8        548.39        565.69        12.08 o                         
   3  10   8        318.51        358.90         7.30 o                         
   4  10   8         27.56         42.33         3.12 o                         
   5  10   8        137.34        135.35         5.27 o                         
   6  10   8         70.96         77.32         4.33 o                         
   7  10   8         16.51         15.14         2.49 o                         
   8  10   8        204.80        215.03         7.36 o                         
   9  10   8         27.05         21.11         2.94 o                         
  -8  11   8         37.16         22.81         2.19 o                         
  -7  11   8         52.11         31.06         2.52 o                         
  -6  11   8        207.20        204.11         5.76 o                         
  -5  11   8        203.97        247.19         6.40 o                         
  -4  11   8        293.19        325.36         8.30 o                         
  -3  11   8        516.70        495.71         9.21 o                         
  -2  11   8        686.83        705.50        11.69 o                         
  -1  11   8        636.70        590.12        10.55 o                         
   0  11   8        489.91        435.81         8.19 o                         
   1  11   8        636.67        573.26         9.53 o                         
   2  11   8        687.21        710.55        11.22 o                         
   3  11   8        518.40        503.92        10.07 o                         
   4  11   8        293.40        345.62         8.61 o                         
   5  11   8        204.22        250.88         6.76 o                         
   6  11   8        202.88        215.68         6.96 o                         
   7  11   8         52.01         38.73         3.00 o                         
   8  11   8         35.38         23.44         2.45 o                         
  -7  12   8        280.20        255.33         9.54 o                         
  -6  12   8         16.13         16.19         1.90 o                         
  -5  12   8        751.37        707.85        13.43 o                         
  -4  12   8        152.99        144.62         5.54 o                         
  -3  12   8        106.38        102.55         4.56 o                         
  -2  12   8        499.42        432.99         8.75 o                         
  -1  12   8        277.92        303.27         7.59 o                         
   0  12   8         30.32         60.62         3.20 o                         
   1  12   8        274.37        298.27         7.17 o                         
   2  12   8        500.72        428.20         9.53 o                         
   3  12   8        107.62        100.79         4.68 o                         
   4  12   8        153.82        140.45         5.17 o                         
   5  12   8        758.75        764.67        13.42 o                         
   6  12   8         17.29         17.42         2.07 o                         
   7  12   8        277.08        230.95        11.09 o                         
  -6  13   8         66.00         68.87         4.67 o                         
  -5  13   8        101.81        101.29         5.91 o                         
  -4  13   8        391.24        369.23         8.19 o                         
  -3  13   8        708.72        793.55        14.49 o                         
  -2  13   8        101.69        107.53         4.53 o                         
  -1  13   8        299.18        297.06         8.12 o                         
   0  13   8        175.53        218.89         7.28 o                         
   1  13   8        297.82        283.68         7.41 o                         
   2  13   8         98.95        100.18         4.81 o                         
   3  13   8        710.30        804.11        14.66 o                         
   4  13   8        387.42        393.58         8.92 o                         
   5  13   8        101.82        109.66         4.83 o                         
   6  13   8         67.77         65.70         5.64 o                         
  -5  14   8        189.02        173.19        17.17 o                         
  -4  14   8          1.73         -2.73         2.73 o                         
  -3  14   8         13.82          9.74         2.16 o                         
  -2  14   8          4.03          8.88         1.89 o                         
  -1  14   8         17.99         30.27         2.46 o                         
   0  14   8        544.24        540.58        12.81 o                         
   1  14   8         17.87         34.75         2.63 o                         
   2  14   8          3.82          6.98         1.32 o                         
   3  14   8         14.55         12.11         1.56 o                         
   4  14   8          1.48         -1.04         1.04 o                         
   5  14   8        187.31        172.66         8.39 o                         
  -3  15   8         49.47         37.50         3.79 o                         
  -2  15   8         45.80         17.95         2.34 o                         
  -1  15   8        110.14         87.96         9.41 o                         
   0  15   8          0.03          0.06         0.91 o                         
   1  15   8        109.66        104.77         4.79 o                         
   2  15   8         46.89         23.44         2.50 o                         
   3  15   8         49.16         39.31         3.35 o                         
   1   0   9       1568.84       1508.48        44.83 o                         
   2   0   9        350.62        460.34        20.86 o                         
   3   0   9        413.03        404.44        17.91 o                         
   4   0   9        107.45         84.37         9.87 o                         
   5   0   9       1342.39       1117.64        26.16 o                         
   6   0   9        614.38        646.92        13.99 o                         
   7   0   9         83.82         75.40         4.28 o                         
   8   0   9        208.03        277.31         8.86 o                         
   9   0   9       1360.35       1686.66        31.39 o                         
  10   0   9        484.25        502.75        17.18 o                         
  11   0   9         36.37         28.22         2.72 o                         
 -11   1   9         53.08         44.04         2.88 o                         
 -10   1   9         81.34         85.59         4.16 o                         
  -9   1   9        178.29        163.70         5.78 o                         
  -8   1   9        236.85        278.50         8.82 o                         
  -7   1   9        636.22        647.54        13.51 o                         
  -6   1   9         18.22         13.51         1.82 o                         
  -5   1   9        461.14        353.70         8.53 o                         
  -4   1   9        306.32        346.98        21.27 o                         
  -3   1   9       1642.07       1662.51        53.22 o                         
  -2   1   9       1784.76       1777.26        49.52 o                         
  -1   1   9        677.22        596.96        39.28 o                         
   0   1   9       3050.43       3329.91        84.11 o                         
   1   1   9        676.72        626.87        28.45 o                         
   2   1   9       1777.98       1759.07        54.43 o                         
   3   1   9       1640.27       1766.92        60.65 o                         
   4   1   9        301.15        363.04        27.41 o                         
   5   1   9        460.04        351.24        11.04 o                         
   6   1   9         16.62         10.05         1.26 o                         
   7   1   9        627.56        643.45        11.31 o                         
   8   1   9        236.72        278.42         8.25 o                         
   9   1   9        179.19        164.97         6.41 o                         
  10   1   9         80.88         82.69         4.41 o                         
  11   1   9         54.99         50.52         3.66 o                         
 -11   2   9         64.12         56.58         3.66 o                         
 -10   2   9          3.39          3.78         1.17 o                         
  -9   2   9        272.72        273.57         8.54 o                         
  -8   2   9        381.30        400.74        11.03 o                         
  -7   2   9        462.47        451.89        10.44 o                         
  -6   2   9       1341.52       1203.35        17.80 o                         
  -5   2   9        148.29        163.11         5.59 o                         
  -4   2   9       1116.80       1070.16        38.98 o                         
  -3   2   9       2527.85       2872.27        66.89 o                         
  -2   2   9       1932.65       1956.52        44.66 o                         
  -1   2   9        515.03        631.01        42.14 o                         
   0   2   9        722.57        843.84        35.56 o                         
   1   2   9        515.38        621.94        38.29 o                         
   2   2   9       1928.93       2039.25        62.99 o                         
   3   2   9       2536.16       3035.82        88.45 o                         
   4   2   9       1127.22       1197.12        53.23 o                         
   5   2   9        148.85        155.20         4.77 o                         
   6   2   9       1344.56       1183.19        19.77 o                         
   7   2   9        464.17        454.04         9.84 o                         
   8   2   9        380.45        396.14         9.02 o                         
   9   2   9        272.05        281.82         8.09 o                         
  10   2   9          3.45          0.07         1.37 o                         
  11   2   9         64.13         55.30         3.71 o                         
 -11   3   9         61.24         49.55         2.89 o                         
 -10   3   9        127.89        103.97         4.18 o                         
  -9   3   9        612.85        596.78        13.69 o                         
  -8   3   9        159.24        192.38         6.50 o                         
  -7   3   9        413.37        445.02        11.12 o                         
  -6   3   9        200.78        237.07         7.08 o                         
  -5   3   9         41.95         33.59         2.55 o                         
  -4   3   9        377.96        374.43        10.40 o                         
  -3   3   9       2984.83       3015.90        79.39 o                         
  -2   3   9        818.02        914.91        31.23 o                         
  -1   3   9        346.50        300.73        16.58 o                         
   0   3   9       3024.46       3001.25       151.14 o                         
   1   3   9        338.91        295.44        15.92 o                         
   2   3   9        829.41        943.76        41.15 o                         
   3   3   9       2970.99       3082.00        91.16 o                         
   4   3   9        378.30        375.49        10.24 o                         
   5   3   9         43.96         35.11         2.04 o                         
   6   3   9        202.92        231.66         5.42 o                         
   7   3   9        414.36        434.06         9.20 o                         
   8   3   9        163.04        196.22         6.26 o                         
   9   3   9        615.51        607.79        13.02 o                         
  10   3   9        125.95        107.84         4.52 o                         
  11   3   9         61.81         53.83         3.91 o                         
 -11   4   9         84.21         74.14         4.07 o                         
 -10   4   9         22.25         21.24         1.96 o                         
  -9   4   9        162.39        169.75         6.88 o                         
  -8   4   9          9.92         12.05         1.70 o                         
  -7   4   9         47.98         47.46         2.94 o                         
  -6   4   9        692.85        686.45        12.98 o                         
  -5   4   9        686.64        676.78        15.90 o                         
  -4   4   9        342.08        394.67         8.04 o                         
  -3   4   9       2888.02       2672.68        48.05 o                         
  -2   4   9        315.41        309.01        15.95 o                         
  -1   4   9       3258.01       3143.36       101.78 o                         
   0   4   9       2903.93       2802.62        89.44 o                         
   1   4   9       3267.94       3379.57        77.67 o                         
   2   4   9        320.54        335.41        19.84 o                         
   3   4   9       2899.19       2781.89        70.31 o                         
   4   4   9        341.90        377.38         6.94 o                         
   5   4   9        678.92        675.89        15.15 o                         
   6   4   9        690.49        691.65        10.63 o                         
   7   4   9         47.69         48.43         2.72 o                         
   8   4   9          9.74         12.64         1.73 o                         
   9   4   9        163.33        170.20         6.96 o                         
  10   4   9         22.32         21.95         2.06 o                         
  11   4   9         83.57         75.44         4.31 o                         
 -11   5   9          2.39          4.47         1.24 o                         
 -10   5   9         68.78         69.19         3.47 o                         
  -9   5   9         24.23         16.13         2.06 o                         
  -8   5   9        205.68        163.60         6.39 o                         
  -7   5   9        109.61        114.20         5.20 o                         
  -6   5   9         29.91         21.52         1.89 o                         
  -5   5   9        765.24        671.77        12.15 o                         
  -4   5   9        260.73        183.80         6.12 o                         
  -3   5   9       1259.36       1234.60        19.45 o                         
  -2   5   9       1662.36       1693.71        39.61 o                         
  -1   5   9       1145.79       1176.14        35.25 o                         
   0   5   9       4331.87       3928.53       215.85 o                         
   1   5   9       1160.61       1114.22        36.18 o                         
   2   5   9       1663.89       1686.09        52.92 o                         
   3   5   9       1269.53       1223.58        17.82 o                         
   4   5   9        255.10        196.79         4.78 o                         
   5   5   9        757.88        672.04        10.33 o                         
   6   5   9         30.00         23.03         2.33 o                         
   7   5   9        111.90        109.66         4.30 o                         
   8   5   9        210.35        162.63         5.96 o                         
   9   5   9         23.58         15.97         2.00 o                         
  10   5   9         69.31         69.80         3.91 o                         
  11   5   9          2.16          2.71         0.80 o                         
 -10   6   9         66.77         69.40         4.46 o                         
  -9   6   9        692.68        700.24        17.54 o                         
  -8   6   9        467.42        479.27        13.40 o                         
  -7   6   9        114.13        130.93         5.44 o                         
  -6   6   9       1370.74       1429.05        34.56 o                         
  -5   6   9        902.35        836.15        11.00 o                         
  -4   6   9       1643.32       1665.84        23.66 o                         
  -3   6   9       1293.31       1118.97        20.32 o                         
  -2   6   9       4005.84       3438.38        83.49 o                         
  -1   6   9        496.62        544.99        18.98 o                         
   0   6   9        517.44        494.00        31.05 o                         
   1   6   9        498.11        527.09        12.84 o                         
   2   6   9       3988.22       3422.05        57.32 o                         
   3   6   9       1291.47       1103.85        22.92 o                         
   4   6   9       1640.25       1712.50        17.90 o                         
   5   6   9        906.23        861.29        13.51 o                         
   6   6   9       1367.06       1402.08        40.66 o                         
   7   6   9        114.16        133.87         5.46 o                         
   8   6   9        468.53        464.91        15.50 o                         
   9   6   9        687.97        662.68        25.62 o                         
  10   6   9         65.68         69.43         3.82 o                         
 -10   7   9        134.17        140.07         6.93 o                         
  -9   7   9         99.60         99.11         4.27 o                         
  -8   7   9       1371.05       1620.39        32.59 o                         
  -7   7   9        203.36        192.30         7.02 o                         
  -6   7   9       1270.58       1358.26        55.10 o                         
  -5   7   9        207.71        206.77         5.18 o                         
  -4   7   9       1456.90       1348.49        15.19 o                         
  -3   7   9        266.61        291.21         5.49 o                         
  -2   7   9       1111.03        822.46        18.74 o                         
  -1   7   9        616.46        607.48        18.17 o                         
   0   7   9         32.66          9.93         1.57 o                         
   1   7   9        615.46        607.82        18.89 o                         
   2   7   9       1116.08        862.76        11.65 o                         
   3   7   9        267.70        299.38         6.55 o                         
   4   7   9       1458.99       1341.64        15.19 o                         
   5   7   9        208.15        209.96         5.55 o                         
   6   7   9       1267.03       1348.19        31.56 o                         
   7   7   9        204.70        200.36         6.67 o                         
   8   7   9       1371.01       1555.55        45.95 o                         
   9   7   9        101.28        107.69         8.49 o                         
  10   7   9        135.19        128.87         5.90 o                         
 -10   8   9        209.92        195.12         7.66 o                         
  -9   8   9         52.05         31.89         2.44 o                         
  -8   8   9         58.26         58.05         4.29 o                         
  -7   8   9        378.53        423.37        11.51 o                         
  -6   8   9         67.86         89.82         5.22 o                         
  -5   8   9       1435.24       1533.29        42.59 o                         
  -4   8   9       1011.59       1100.63        17.15 o                         
  -3   8   9        334.05        299.06         6.49 o                         
  -2   8   9        381.14        348.66         6.64 o                         
  -1   8   9        101.02         72.53         3.16 o                         
   0   8   9          5.89          6.93         1.30 o                         
   1   8   9        100.07         69.40         2.71 o                         
   2   8   9        381.27        367.72         6.90 o                         
   3   8   9        336.34        302.42         6.88 o                         
   4   8   9       1010.20       1103.19        14.51 o                         
   5   8   9       1425.86       1570.54        19.62 o                         
   6   8   9         70.66         85.27         4.66 o                         
   7   8   9        377.97        381.25        14.26 o                         
   8   8   9         59.02         60.38         3.90 o                         
   9   8   9         51.90         29.86         3.79 o                         
  10   8   9        213.78        196.56         8.00 o                         
  -9   9   9        101.11         79.39         5.02 o                         
  -8   9   9        106.30        113.07         4.92 o                         
  -7   9   9        210.33        223.88         8.02 o                         
  -6   9   9         74.28         86.85         4.95 o                         
  -5   9   9        743.35        828.08        14.10 o                         
  -4   9   9        880.20        910.31        13.30 o                         
  -3   9   9        377.28        418.07         9.79 o                         
  -2   9   9        359.22        329.79         6.78 o                         
  -1   9   9       1308.11       1231.44        15.23 o                         
   0   9   9       1133.79       1167.00        13.04 o                         
   1   9   9       1304.51       1231.13        14.08 o                         
   2   9   9        357.31        329.68         6.39 o                         
   3   9   9        374.94        405.38         9.71 o                         
   4   9   9        873.10        896.33        17.36 o                         
   5   9   9        746.18        828.60        13.40 o                         
   6   9   9         72.25         89.82         4.44 o                         
   7   9   9        209.87        211.17         7.03 o                         
   8   9   9        102.32        107.19         5.01 o                         
   9   9   9         99.20         80.77         5.22 o                         
  -9  10   9         87.40         69.26         6.21 o                         
  -8  10   9        131.26        124.28         4.49 o                         
  -7  10   9        620.55        659.21        13.03 o                         
  -6  10   9         19.97         16.37         1.69 o                         
  -5  10   9       1245.91       1216.04        17.71 o                         
  -4  10   9        560.75        638.32        11.56 o                         
  -3  10   9        155.15        150.07         5.22 o                         
  -2  10   9        825.74        853.80        17.02 o                         
  -1  10   9         97.57        118.31         4.29 o                         
   0  10   9        181.75        222.41         5.48 o                         
   1  10   9         98.53        124.51         4.42 o                         
   2  10   9        821.40        845.88        20.05 o                         
   3  10   9        155.37        145.92         4.50 o                         
   4  10   9        562.96        627.06        11.38 o                         
   5  10   9       1239.10       1261.15        18.97 o                         
   6  10   9         19.13         17.46         1.97 o                         
   7  10   9        619.56        615.90        16.06 o                         
   8  10   9        131.27        129.99         5.56 o                         
   9  10   9         89.38         69.08         6.24 o                         
  -8  11   9         96.92         95.80         4.81 o                         
  -7  11   9         11.23          9.90         1.59 o                         
  -6  11   9          3.72          3.08         1.16 o                         
  -5  11   9        150.55        145.48         5.06 o                         
  -4  11   9       1001.60       1084.56        15.06 o                         
  -3  11   9        603.64        619.23        11.34 o                         
  -2  11   9        420.67        433.16         8.88 o                         
  -1  11   9        318.78        375.48         7.88 o                         
   0  11   9        524.27        630.80        10.12 o                         
   1  11   9        315.80        377.23         7.90 o                         
   2  11   9        428.36        447.20         9.00 o                         
   3  11   9        597.96        615.89        11.87 o                         
   4  11   9        993.23       1106.12        17.65 o                         
   5  11   9        149.64        153.80         5.16 o                         
   6  11   9          4.28          4.59         1.05 o                         
   7  11   9         11.42          8.79         1.53 o                         
   8  11   9         96.03         83.40         4.93 o                         
  -7  12   9         45.00         28.78         3.02 o                         
  -6  12   9         67.62         54.92         3.17 o                         
  -5  12   9         76.18         76.63         3.86 o                         
  -4  12   9        130.00        129.20         5.16 o                         
  -3  12   9        236.72        248.47         6.71 o                         
  -2  12   9        413.19        429.66         8.34 o                         
  -1  12   9         46.27         54.20         2.93 o                         
   0  12   9         64.11         55.42         2.93 o                         
   1  12   9         46.44         52.81         3.12 o                         
   2  12   9        414.95        431.26        11.02 o                         
   3  12   9        235.85        254.06         7.15 o                         
   4  12   9        131.28        133.63         5.06 o                         
   5  12   9         73.10         80.00         4.20 o                         
   6  12   9         67.75         59.70         3.79 o                         
   7  12   9         44.85         31.21         2.84 o                         
  -6  13   9        168.47        133.33         6.35 o                         
  -5  13   9         53.44         68.97         3.73 o                         
  -4  13   9         51.01         61.07         3.28 o                         
  -3  13   9        124.99        123.87         5.18 o                         
  -2  13   9        104.14         99.91         4.51 o                         
  -1  13   9        225.98        223.98         5.92 o                         
   0  13   9         27.26         25.91         2.51 o                         
   1  13   9        229.39        220.29         6.36 o                         
   2  13   9        104.55         93.98         4.40 o                         
   3  13   9        124.81        127.33         4.96 o                         
   4  13   9         49.80         59.39         3.48 o                         
   5  13   9         53.20         68.82         3.76 o                         
   6  13   9        168.60        142.57        10.47 o                         
  -4  14   9        185.44        153.06         7.12 o                         
  -3  14   9         33.94         23.54         2.63 o                         
  -2  14   9         26.46         15.32         3.09 o                         
  -1  14   9        301.61        281.20         9.56 o                         
   0  14   9        196.51        144.42         5.13 o                         
   1  14   9        299.83        298.29         8.28 o                         
   2  14   9         27.23         25.27         2.24 o                         
   3  14   9         33.96         23.59         2.09 o                         
   4  14   9        183.57        153.55         6.59 o                         
  -2  15   9         14.96         13.98         2.76 o                         
  -1  15   9         61.52         36.02         2.98 o                         
   0  15   9          0.00         -0.43         2.30 o                         
   1  15   9         63.32         35.99         2.96 o                         
   2  15   9         14.37         19.12         2.18 o                         
   0   0  10       1015.39       1217.80        63.64 o                         
   1   0  10       1439.90       1864.94        58.89 o                         
   2   0  10       2093.25       2763.79        89.41 o                         
   3   0  10          0.03         -1.58         3.72 o                         
   4   0  10       1057.79       1340.31        44.96 o                         
   5   0  10       1542.25       1347.46        45.27 o                         
   6   0  10        258.95        191.89         4.96 o                         
   7   0  10        372.43        371.72         8.72 o                         
   8   0  10        700.56        724.91        14.35 o                         
   9   0  10        191.81        244.65         8.02 o                         
  10   0  10         13.37         14.49         1.87 o                         
  11   0  10        240.16        226.08         7.65 o                         
 -11   1  10         34.08         37.33         2.76 o                         
 -10   1  10         92.92         80.46         3.78 o                         
  -9   1  10       1024.23       1112.90        22.83 o                         
  -8   1  10        188.59        224.83         7.43 o                         
  -7   1  10        452.18        459.39        10.53 o                         
  -6   1  10        138.92        134.31         5.14 o                         
  -5   1  10        602.69        585.70        11.85 o                         
  -4   1  10        992.22        925.90        37.48 o                         
  -3   1  10        369.54        351.38        17.01 o                         
  -2   1  10        503.77        542.42        24.22 o                         
  -1   1  10         11.50         11.81         4.68 o                         
   0   1  10          6.63         34.29         7.79 o                         
   1   1  10         11.48          5.57         3.72 o                         
   2   1  10        505.35        507.36        35.05 o                         
   3   1  10        368.20        324.88        19.13 o                         
   4   1  10        989.99        965.14        48.35 o                         
   5   1  10        605.98        577.36        12.14 o                         
   6   1  10        143.45        130.84         4.80 o                         
   7   1  10        452.46        458.15         9.45 o                         
   8   1  10        188.65        235.70         7.73 o                         
   9   1  10       1027.72       1152.57        20.44 o                         
  10   1  10         90.93         87.97         3.98 o                         
  11   1  10         34.14         41.98         3.26 o                         
 -11   2  10         62.67         46.63         2.77 o                         
 -10   2  10        193.15        191.17         6.54 o                         
  -9   2  10         95.30         81.14         3.84 o                         
  -8   2  10        185.78        198.82         7.60 o                         
  -7   2  10         21.07         18.77         2.02 o                         
  -6   2  10         38.31         34.32         2.61 o                         
  -5   2  10        379.90        387.20         9.74 o                         
  -4   2  10       4718.11       4291.88       142.06 o                         
  -3   2  10        247.68        264.69        14.59 o                         
  -2   2  10       1365.48       1379.05        49.33 o                         
  -1   2  10       1529.31       1191.18        94.88 o                         
   0   2  10      26246.92      28304.62       512.77 o                         
   1   2  10       1522.88       1307.22        47.94 o                         
   2   2  10       1362.65       1335.63        64.18 o                         
   3   2  10        249.13        316.74        25.09 o                         
   4   2  10       4729.48       4439.06       267.82 o                         
   5   2  10        380.12        376.12        12.25 o                         
   6   2  10         38.26         32.53         2.04 o                         
   7   2  10         21.74         17.67         2.13 o                         
   8   2  10        184.39        193.69         6.60 o                         
   9   2  10         94.91         85.94         4.97 o                         
  10   2  10        192.65        186.98         5.50 o                         
  11   2  10         61.42         53.57         3.57 o                         
 -11   3  10          0.71         -0.66         0.83 o                         
 -10   3  10        224.40        199.19         6.13 o                         
  -9   3  10        763.02        789.63        21.19 o                         
  -8   3  10        181.66        196.09         6.70 o                         
  -7   3  10        251.31        252.85         6.87 o                         
  -6   3  10        374.06        362.31         8.07 o                         
  -5   3  10        873.23        762.64        12.37 o                         
  -4   3  10       1443.61       1362.73        22.86 o                         
  -3   3  10        278.08        300.16        16.45 o                         
  -2   3  10       3117.69       3351.20        94.56 o                         
  -1   3  10       1191.03       1218.73        37.56 o                         
   0   3  10         46.45         52.03         7.60 o                         
   1   3  10       1179.30       1323.06        52.42 o                         
   2   3  10       3110.55       3577.48        96.87 o                         
   3   3  10        283.92        315.71        25.84 o                         
   4   3  10       1449.93       1343.00        22.37 o                         
   5   3  10        884.02        737.12        14.58 o                         
   6   3  10        376.12        348.45         6.85 o                         
   7   3  10        250.64        256.20         6.96 o                         
   8   3  10        177.03        182.38         6.44 o                         
   9   3  10        762.11        815.96        16.52 o                         
  10   3  10        232.28        219.67         6.96 o                         
  11   3  10          0.86          0.48         1.50 o                         
 -11   4  10         93.50         85.44         5.17 o                         
 -10   4  10        132.46        120.09         4.42 o                         
  -9   4  10          2.22          4.15         1.43 o                         
  -8   4  10        211.55        212.80         6.89 o                         
  -7   4  10         34.82         39.54         3.55 o                         
  -6   4  10         76.30         77.40         3.44 o                         
  -5   4  10        224.31        241.91         6.08 o                         
  -4   4  10        945.16        829.27        23.45 o                         
  -3   4  10         37.08         52.68         2.89 o                         
  -2   4  10        210.44        230.63        13.96 o                         
  -1   4  10       2637.34       2820.59        94.19 o                         
   0   4  10         84.47         77.66         9.14 o                         
   1   4  10       2633.92       3053.86       100.37 o                         
   2   4  10        214.01        231.39        16.61 o                         
   3   4  10         38.41         51.09         2.65 o                         
   4   4  10        944.48        849.01        14.12 o                         
   5   4  10        226.47        236.64         5.74 o                         
   6   4  10         75.77         72.22         3.50 o                         
   7   4  10         35.09         39.17         2.60 o                         
   8   4  10        210.82        216.56         7.00 o                         
   9   4  10          2.78          7.34         1.64 o                         
  10   4  10        134.78        127.02         4.79 o                         
  11   4  10         94.24         97.88         5.20 o                         
 -11   5  10         36.87         23.65         3.74 o                         
 -10   5  10         86.55         83.20         3.69 o                         
  -9   5  10        105.13        105.44         5.00 o                         
  -8   5  10        199.33        230.47         7.26 o                         
  -7   5  10        225.86        226.93         6.66 o                         
  -6   5  10        212.59        208.16         5.81 o                         
  -5   5  10        380.45        342.23         6.76 o                         
  -4   5  10         92.23         71.49         2.69 o                         
  -3   5  10       1341.97       1285.17        18.64 o                         
  -2   5  10        599.69        513.80        13.59 o                         
  -1   5  10        577.40        599.08        27.97 o                         
   0   5  10       3493.91       3845.00       108.22 o                         
   1   5  10        581.49        561.86        39.11 o                         
   2   5  10        606.26        502.71         9.81 o                         
   3   5  10       1337.26       1240.15        16.90 o                         
   4   5  10         90.04         77.96         2.87 o                         
   5   5  10        381.50        347.45         6.92 o                         
   6   5  10        212.16        211.23         5.55 o                         
   7   5  10        224.36        219.35         6.27 o                         
   8   5  10        196.76        215.56         7.41 o                         
   9   5  10        102.49        101.43         4.87 o                         
  10   5  10         87.61         85.64         4.43 o                         
  11   5  10         37.04         24.78         3.05 o                         
 -10   6  10        174.83        169.03         7.98 o                         
  -9   6  10          0.90          2.90         1.13 o                         
  -8   6  10        249.02        277.58        10.66 o                         
  -7   6  10       1505.93       1768.07        29.98 o                         
  -6   6  10        100.35        132.97         5.33 o                         
  -5   6  10        459.87        429.02         8.37 o                         
  -4   6  10        794.06        715.69         9.92 o                         
  -3   6  10        571.46        592.05         8.40 o                         
  -2   6  10       1199.62       1046.77        26.78 o                         
  -1   6  10       1089.52       1095.80        32.09 o                         
   0   6  10       3107.02       2815.69        78.52 o                         
   1   6  10       1086.23       1060.97        28.25 o                         
   2   6  10       1201.71       1089.81        14.02 o                         
   3   6  10        566.86        577.73         8.79 o                         
   4   6  10        782.25        702.35        10.27 o                         
   5   6  10        458.29        438.77         9.27 o                         
   6   6  10         99.42        133.38         5.47 o                         
   7   6  10       1502.40       1748.31        24.99 o                         
   8   6  10        250.59        283.43         8.37 o                         
   9   6  10          0.83          2.76         1.90 o                         
  10   6  10        171.03        167.48         5.83 o                         
 -10   7  10         50.38         37.73         3.43 o                         
  -9   7  10         61.57         57.04         3.19 o                         
  -8   7  10        702.01        795.61        21.35 o                         
  -7   7  10          5.08          4.88         1.57 o                         
  -6   7  10         59.92         52.15         3.31 o                         
  -5   7  10        271.03        318.75         6.81 o                         
  -4   7  10        723.68        760.73        11.17 o                         
  -3   7  10       1499.55       1427.75        15.35 o                         
  -2   7  10       2400.10       2226.29        30.49 o                         
  -1   7  10       2207.85       1753.01        53.33 o                         
   0   7  10        376.22        298.47         6.99 o                         
   1   7  10       2212.70       1743.51        54.29 o                         
   2   7  10       2409.75       2219.98        22.93 o                         
   3   7  10       1495.50       1439.61        16.98 o                         
   4   7  10        735.84        778.81        11.36 o                         
   5   7  10        272.71        318.10         8.98 o                         
   6   7  10         58.51         54.36         3.49 o                         
   7   7  10          5.47          7.46         1.69 o                         
   8   7  10        698.88        776.57        27.96 o                         
   9   7  10         62.44         57.32         4.33 o                         
  10   7  10         50.53         42.62         3.26 o                         
 -10   8  10         20.69         11.70         2.54 o                         
  -9   8  10        352.76        313.99        14.29 o                         
  -8   8  10         60.08         65.45         4.12 o                         
  -7   8  10        148.27        155.20         7.97 o                         
  -6   8  10        143.12        177.20         6.28 o                         
  -5   8  10        910.68        917.06        22.52 o                         
  -4   8  10        348.70        347.71        11.15 o                         
  -3   8  10        375.16        385.95         7.88 o                         
  -2   8  10        364.93        368.98         7.04 o                         
  -1   8  10        123.59         91.94         3.61 o                         
   0   8  10         72.86         72.82         2.92 o                         
   1   8  10        121.23         92.89         3.08 o                         
   2   8  10        362.23        373.91         7.13 o                         
   3   8  10        373.75        387.06         8.29 o                         
   4   8  10        342.45        365.19         7.70 o                         
   5   8  10        911.54        965.97        15.95 o                         
   6   8  10        142.67        179.68         6.33 o                         
   7   8  10        149.07        152.73         6.58 o                         
   8   8  10         59.18         61.66         4.68 o                         
   9   8  10        352.49        299.18        18.50 o                         
  10   8  10         20.66         14.56         2.42 o                         
  -9   9  10         55.08         60.84         3.55 o                         
  -8   9  10         98.92        115.45         4.89 o                         
  -7   9  10          3.86          7.12         1.73 o                         
  -6   9  10        939.65       1027.68        25.13 o                         
  -5   9  10        326.99        304.02         8.06 o                         
  -4   9  10        263.74        265.71         7.05 o                         
  -3   9  10          1.61          2.59         1.00 o                         
  -2   9  10        878.33        875.91        13.78 o                         
  -1   9  10       1104.63       1140.45        16.31 o                         
   0   9  10          7.06          2.20         0.90 o                         
   1   9  10       1102.25       1141.18        13.03 o                         
   2   9  10        875.46        897.37        13.85 o                         
   3   9  10          1.76          3.60         1.46 o                         
   4   9  10        262.81        270.78         6.72 o                         
   5   9  10        324.05        301.39         7.59 o                         
   6   9  10        931.65       1023.89        17.43 o                         
   7   9  10          3.45          5.04         1.43 o                         
   8   9  10        100.67        105.67         5.31 o                         
   9   9  10         54.79         63.91         4.03 o                         
  -8  10  10        122.23        135.41         4.61 o                         
  -7  10  10         63.70         59.08         3.63 o                         
  -6  10  10         31.05         34.86         2.77 o                         
  -5  10  10       1473.47       1598.40        24.69 o                         
  -4  10  10        241.22        322.95         8.33 o                         
  -3  10  10       2320.83       2311.06        41.50 o                         
  -2  10  10        376.47        381.05        11.33 o                         
  -1  10  10        250.37        239.83         5.73 o                         
   0  10  10         16.33          8.90         1.16 o                         
   1  10  10        252.80        245.28         6.06 o                         
   2  10  10        377.32        398.95         7.86 o                         
   3  10  10       2325.62       2303.92        29.46 o                         
   4  10  10        240.09        329.51         7.92 o                         
   5  10  10       1466.54       1703.71        24.35 o                         
   6  10  10         30.54         32.98         2.66 o                         
   7  10  10         64.19         56.27         3.70 o                         
   8  10  10        122.95        124.64         6.41 o                         
  -8  11  10         36.46         15.12         2.37 o                         
  -7  11  10        105.59        102.52         4.64 o                         
  -6  11  10         16.85         19.17         1.99 o                         
  -5  11  10        143.19        131.89         5.00 o                         
  -4  11  10       1590.97       1694.55        22.98 o                         
  -3  11  10       1729.34       1844.82        28.20 o                         
  -2  11  10        569.93        651.87        11.12 o                         
  -1  11  10        446.72        460.88         8.47 o                         
   0  11  10        250.47        358.35         7.66 o                         
   1  11  10        444.80        456.79         8.41 o                         
   2  11  10        568.34        657.99        10.77 o                         
   3  11  10       1729.66       1894.64        21.40 o                         
   4  11  10       1590.10       1726.36        22.14 o                         
   5  11  10        140.18        138.68         5.44 o                         
   6  11  10         16.68         19.05         2.15 o                         
   7  11  10        104.04        104.08         4.63 o                         
   8  11  10         36.20         23.76         5.59 o                         
  -7  12  10        473.92        463.57        14.63 o                         
  -6  12  10         26.50         31.03         2.51 o                         
  -5  12  10        192.99        193.42         6.01 o                         
  -4  12  10         13.59         12.67         1.78 o                         
  -3  12  10          2.66          1.25         1.69 o                         
  -2  12  10        486.77        468.05         9.59 o                         
  -1  12  10        677.28        682.65        10.46 o                         
   0  12  10         98.26        118.46         4.26 o                         
   1  12  10        681.75        691.87        11.39 o                         
   2  12  10        480.52        477.86         9.22 o                         
   3  12  10          2.79          1.54         1.32 o                         
   4  12  10         13.97         11.70         1.72 o                         
   5  12  10        193.11        198.41         6.99 o                         
   6  12  10         26.63         29.66         2.60 o                         
   7  12  10        468.16        445.62        12.33 o                         
  -6  13  10         41.00         37.32         4.73 o                         
  -5  13  10         61.34         53.79         3.18 o                         
  -4  13  10         39.50         33.52         2.41 o                         
  -3  13  10        276.31        279.41         7.84 o                         
  -2  13  10         49.49         62.70         3.55 o                         
  -1  13  10        883.15        833.76        20.04 o                         
   0  13  10         52.20         58.36         3.40 o                         
   1  13  10        879.25        845.37        19.63 o                         
   2  13  10         49.78         60.44         3.47 o                         
   3  13  10        276.48        290.16         8.56 o                         
   4  13  10         40.73         35.69         2.64 o                         
   5  13  10         61.54         60.10         3.40 o                         
   6  13  10         41.81         42.69         4.03 o                         
  -4  14  10         90.82         99.56         5.85 o                         
  -3  14  10        198.62        190.18         8.36 o                         
  -2  14  10        145.24        126.17         7.09 o                         
  -1  14  10        150.40        149.29         6.28 o                         
   0  14  10        254.38        265.77         7.35 o                         
   1  14  10        149.66        141.75         6.06 o                         
   2  14  10        143.24        115.15         5.32 o                         
   3  14  10        195.32        172.21         8.89 o                         
   4  14  10         90.10        101.42         5.01 o                         
  -1  15  10         45.72         49.55         3.88 o                         
   0  15  10         39.60         34.76         3.27 o                         
   1  15  10         47.73         52.78         3.96 o                         
   1   0  11        235.88        215.26        18.50 o                         
   2   0  11       1059.24       1155.50        38.83 o                         
   3   0  11        169.33        163.21        11.61 o                         
   4   0  11        486.11        428.09        13.83 o                         
   5   0  11        937.12        697.29        23.53 o                         
   6   0  11        377.08        334.13         6.91 o                         
   7   0  11         86.76        132.22         4.83 o                         
   8   0  11          0.55          0.71         1.35 o                         
   9   0  11         16.25         21.01         2.50 o                         
  10   0  11        451.96        437.32        11.05 o                         
  11   0  11        132.23        124.37         5.46 o                         
 -11   1  11        217.07        227.98         6.87 o                         
 -10   1  11        265.00        253.25         9.82 o                         
  -9   1  11        312.22        347.98         9.02 o                         
  -8   1  11        274.09        282.69         8.52 o                         
  -7   1  11       1008.04       1058.59        16.46 o                         
  -6   1  11        105.48         99.30         4.21 o                         
  -5   1  11       1427.51       1218.88        31.99 o                         
  -4   1  11        716.19        625.08        14.15 o                         
  -3   1  11        826.78        872.59        29.45 o                         
  -2   1  11       1322.12       1687.09        49.07 o                         
  -1   1  11        574.04        730.78        35.77 o                         
   0   1  11        385.36        518.34        29.37 o                         
   1   1  11        568.69        746.83        51.09 o                         
   2   1  11       1324.54       1619.43        66.41 o                         
   3   1  11        833.80        957.44        47.40 o                         
   4   1  11        713.91        636.00        24.71 o                         
   5   1  11       1428.34       1174.16        48.34 o                         
   6   1  11        102.28         91.86         3.88 o                         
   7   1  11       1013.65       1076.54        16.19 o                         
   8   1  11        274.84        291.73         8.17 o                         
   9   1  11        313.73        348.77        10.12 o                         
  10   1  11        270.08        270.00         7.04 o                         
  11   1  11        222.42        235.94         7.63 o                         
 -11   2  11         39.64         35.08         2.52 o                         
 -10   2  11        191.30        158.35         7.39 o                         
  -9   2  11        410.22        442.04         8.85 o                         
  -8   2  11         62.40         54.37         3.47 o                         
  -7   2  11        661.91        641.77        12.28 o                         
  -6   2  11        394.33        403.94        10.27 o                         
  -5   2  11        247.19        235.74         6.99 o                         
  -4   2  11        665.08        559.69        10.19 o                         
  -3   2  11       1787.32       1870.64        53.41 o                         
  -2   2  11        994.69       1003.54        43.39 o                         
  -1   2  11        394.71        427.20        22.40 o                         
   0   2  11      14657.85      16660.24       322.08 o                         
   1   2  11        393.48        442.95        28.12 o                         
   2   2  11       1003.40        844.98        49.04 o                         
   3   2  11       1768.90       1986.11        72.43 o                         
   4   2  11        666.91        547.26        18.56 o                         
   5   2  11        251.24        237.63         6.21 o                         
   6   2  11        393.09        381.83         7.84 o                         
   7   2  11        653.61        651.69        14.71 o                         
   8   2  11         63.20         59.60         3.93 o                         
   9   2  11        416.48        454.18        10.29 o                         
  10   2  11        191.38        166.64         5.12 o                         
  11   2  11         40.96         42.18         3.10 o                         
 -11   3  11         43.04         29.14         2.94 o                         
 -10   3  11        162.48        173.24         8.67 o                         
  -9   3  11        815.35        800.38        17.38 o                         
  -8   3  11        425.96        456.77         9.97 o                         
  -7   3  11        570.56        584.61        11.90 o                         
  -6   3  11        477.51        491.62         9.70 o                         
  -5   3  11        154.86        155.74         5.20 o                         
  -4   3  11        991.32        843.96        12.33 o                         
  -3   3  11       2614.28       2256.55        58.57 o                         
  -2   3  11        701.27        641.94        39.21 o                         
  -1   3  11       7082.82       7722.88       335.97 o                         
   0   3  11        191.82        202.04        14.92 o                         
   1   3  11       7124.74       7913.32       304.68 o                         
   2   3  11        706.61        642.32        35.32 o                         
   3   3  11       2619.74       2256.50        71.01 o                         
   4   3  11       1000.82        829.21        13.79 o                         
   5   3  11        158.57        156.39         4.87 o                         
   6   3  11        482.28        470.53        10.04 o                         
   7   3  11        564.42        580.26        16.42 o                         
   8   3  11        429.47        474.55        10.24 o                         
   9   3  11        817.85        837.75        22.26 o                         
  10   3  11        163.79        187.40         5.84 o                         
  11   3  11         44.33         36.30         2.76 o                         
 -11   4  11         84.78         75.35         4.71 o                         
 -10   4  11         40.70         40.28         2.48 o                         
  -9   4  11        134.03        130.35         5.21 o                         
  -8   4  11         47.49         50.74         3.15 o                         
  -7   4  11        159.74        156.20         5.50 o                         
  -6   4  11        379.50        358.71         8.57 o                         
  -5   4  11        544.22        512.05         8.95 o                         
  -4   4  11        167.63        168.30         4.74 o                         
  -3   4  11        849.99        685.56        12.67 o                         
  -2   4  11        657.73        597.71        23.61 o                         
  -1   4  11       2567.99       2878.22        76.92 o                         
   0   4  11       7467.74       7908.47       208.02 o                         
   1   4  11       2576.61       2931.94       162.39 o                         
   2   4  11        661.90        645.12        39.65 o                         
   3   4  11        856.33        661.50        11.74 o                         
   4   4  11        168.34        164.71         4.07 o                         
   5   4  11        539.71        495.69         9.00 o                         
   6   4  11        380.11        345.96         7.33 o                         
   7   4  11        157.33        149.87         5.37 o                         
   8   4  11         47.72         48.77         3.13 o                         
   9   4  11        134.70        133.37         5.25 o                         
  10   4  11         38.92         41.79         2.90 o                         
  11   4  11         85.91         80.53         4.88 o                         
 -10   5  11         17.42         15.30         1.61 o                         
  -9   5  11         28.80         30.49         2.73 o                         
  -8   5  11        414.90        437.05        15.37 o                         
  -7   5  11         27.04         26.53         2.28 o                         
  -6   5  11        561.92        571.99        12.45 o                         
  -5   5  11        398.35        394.79         7.55 o                         
  -4   5  11        926.12        822.00        15.93 o                         
  -3   5  11       1963.47       1655.70        19.85 o                         
  -2   5  11        655.03        675.31        10.35 o                         
  -1   5  11       1729.20       1522.46        28.24 o                         
   0   5  11       3448.44       3205.27       196.81 o                         
   1   5  11       1727.34       1499.68        23.67 o                         
   2   5  11        657.31        649.91         9.82 o                         
   3   5  11       1958.49       1594.10        17.47 o                         
   4   5  11        925.65        804.38        14.19 o                         
   5   5  11        394.23        385.40         7.38 o                         
   6   5  11        566.20        579.00        11.03 o                         
   7   5  11         26.70         31.32         2.35 o                         
   8   5  11        413.58        450.28        10.38 o                         
   9   5  11         27.85         29.78         2.67 o                         
  10   5  11         17.78         19.60         1.92 o                         
 -10   6  11        211.62        164.55         9.39 o                         
  -9   6  11        158.39        140.61         5.94 o                         
  -8   6  11        629.34        604.98        19.28 o                         
  -7   6  11         99.17        105.72         5.28 o                         
  -6   6  11          8.89          5.51         1.31 o                         
  -5   6  11        338.87        325.23         7.56 o                         
  -4   6  11       1628.24       1496.84        17.46 o                         
  -3   6  11        772.21        743.28        11.21 o                         
  -2   6  11       2058.67       1799.53        35.57 o                         
  -1   6  11       1364.70       1163.37        38.65 o                         
   0   6  11        299.98        246.95         9.78 o                         
   1   6  11       1368.70       1200.69        32.59 o                         
   2   6  11       2052.07       1818.75        19.30 o                         
   3   6  11        783.47        775.50        10.67 o                         
   4   6  11       1641.79       1506.73        16.66 o                         
   5   6  11        335.66        332.18         7.36 o                         
   6   6  11          8.26          5.56         1.36 o                         
   7   6  11         96.12        104.07         4.79 o                         
   8   6  11        628.48        616.36        17.88 o                         
   9   6  11        159.59        150.22         6.10 o                         
  10   6  11        209.07        174.06        10.04 o                         
 -10   7  11         29.22         24.55         2.38 o                         
  -9   7  11         60.20         55.16         2.97 o                         
  -8   7  11        645.71        660.09        20.08 o                         
  -7   7  11        135.86        162.45         6.38 o                         
  -6   7  11       1365.66       1408.40        26.03 o                         
  -5   7  11        664.24        614.32        15.79 o                         
  -4   7  11         95.42         80.96         3.30 o                         
  -3   7  11         73.22         62.21         2.68 o                         
  -2   7  11        699.88        545.31         9.36 o                         
  -1   7  11       2578.85       2186.87        60.01 o                         
   0   7  11       3051.88       2810.60        86.01 o                         
   1   7  11       2596.06       2270.51        44.90 o                         
   2   7  11        705.09        541.60         8.40 o                         
   3   7  11         70.98         57.74         3.04 o                         
   4   7  11         96.26         82.44         3.32 o                         
   5   7  11        663.28        634.69        11.13 o                         
   6   7  11       1371.71       1423.38        24.71 o                         
   7   7  11        138.20        152.35         5.82 o                         
   8   7  11        652.63        645.73        22.10 o                         
   9   7  11         59.20         54.14         3.76 o                         
  10   7  11         28.73         32.81         2.80 o                         
  -9   8  11         67.58         55.74         2.90 o                         
  -8   8  11        129.21        142.70         7.93 o                         
  -7   8  11       1144.06       1264.42        44.44 o                         
  -6   8  11          7.03         10.33         1.83 o                         
  -5   8  11        177.56        157.30         4.88 o                         
  -4   8  11        612.44        585.83        12.64 o                         
  -3   8  11        790.91        815.95        11.70 o                         
  -2   8  11        610.01        664.97        10.29 o                         
  -1   8  11       1301.62       1114.68        20.19 o                         
   0   8  11        297.71        252.16         5.91 o                         
   1   8  11       1298.47       1119.52        16.26 o                         
   2   8  11        615.67        668.18        10.01 o                         
   3   8  11        793.63        849.06        12.17 o                         
   4   8  11        613.55        608.81         9.89 o                         
   5   8  11        171.86        154.25         5.25 o                         
   6   8  11          7.79          8.06         1.38 o                         
   7   8  11       1146.57       1295.38        24.79 o                         
   8   8  11        132.85        148.54         8.02 o                         
   9   8  11         68.57         61.42         3.22 o                         
  -9   9  11         17.59          7.82         1.70 o                         
  -8   9  11          4.15          3.86         1.38 o                         
  -7   9  11         91.64        101.87         4.88 o                         
  -6   9  11         22.31         27.09         3.24 o                         
  -5   9  11        547.80        553.39        11.58 o                         
  -4   9  11        915.66        967.75        14.72 o                         
  -3   9  11        578.39        579.32        10.98 o                         
  -2   9  11        348.77        332.29         7.52 o                         
  -1   9  11        463.34        464.26         9.03 o                         
   0   9  11        600.79        774.85        10.48 o                         
   1   9  11        460.95        468.45         8.31 o                         
   2   9  11        345.83        336.59         6.04 o                         
   3   9  11        581.33        596.51        10.87 o                         
   4   9  11        923.82       1020.74        14.50 o                         
   5   9  11        548.41        568.36        10.21 o                         
   6   9  11         22.40         27.11         2.67 o                         
   7   9  11         90.99        103.92         5.25 o                         
   8   9  11          4.16          1.54         1.13 o                         
   9   9  11         16.43          9.14         1.82 o                         
  -8  10  11        211.71        190.60         8.24 o                         
  -7  10  11        382.37        408.64         9.59 o                         
  -6  10  11        139.44        182.43         6.14 o                         
  -5  10  11        514.61        560.26        12.50 o                         
  -4  10  11        509.23        574.07        11.48 o                         
  -3  10  11       1958.18       2103.67        27.00 o                         
  -2  10  11        255.79        206.68         6.70 o                         
  -1  10  11        100.41         96.73         3.46 o                         
   0  10  11        345.93        412.51         7.47 o                         
   1  10  11        101.23         98.30         3.63 o                         
   2  10  11        257.37        214.48         5.79 o                         
   3  10  11       1958.13       2074.66        28.71 o                         
   4  10  11        504.34        567.80         9.89 o                         
   5  10  11        515.75        588.43        12.79 o                         
   6  10  11        142.38        191.65         7.35 o                         
   7  10  11        375.68        398.03        10.80 o                         
   8  10  11        211.06        187.78         7.74 o                         
  -7  11  11        192.75        184.29         6.60 o                         
  -6  11  11        644.21        592.85        25.56 o                         
  -5  11  11         87.16         76.89         3.69 o                         
  -4  11  11         11.26         16.38         1.76 o                         
  -3  11  11        505.09        540.90        11.01 o                         
  -2  11  11        124.34        142.67         5.73 o                         
  -1  11  11         57.66         44.11         2.38 o                         
   0  11  11       1294.48       1190.53        16.76 o                         
   1  11  11         56.68         44.96         2.49 o                         
   2  11  11        122.83        144.26         4.93 o                         
   3  11  11        501.63        537.86        11.69 o                         
   4  11  11         11.93         16.40         2.05 o                         
   5  11  11         86.70         82.17         4.14 o                         
   6  11  11        651.48        594.91        21.65 o                         
   7  11  11        194.53        174.57         6.48 o                         
  -7  12  11        151.95        122.29         8.30 o                         
  -6  12  11        263.74        231.43        13.25 o                         
  -5  12  11         37.16         36.14         2.89 o                         
  -4  12  11        715.15        694.79        12.57 o                         
  -3  12  11        228.88        265.59         6.85 o                         
  -2  12  11        884.17        988.54        15.36 o                         
  -1  12  11         20.58         13.08         1.61 o                         
   0  12  11        109.56        143.20         4.65 o                         
   1  12  11         20.90         11.36         1.45 o                         
   2  12  11        872.76        970.55        17.24 o                         
   3  12  11        225.61        270.12         7.56 o                         
   4  12  11        718.82        716.81        17.76 o                         
   5  12  11         38.66         39.48         3.24 o                         
   6  12  11        262.38        223.43        18.40 o                         
   7  12  11        151.59        137.86        12.85 o                         
  -5  13  11         81.11         61.28         4.79 o                         
  -4  13  11        228.15        199.50         5.86 o                         
  -3  13  11         23.25         27.53         2.22 o                         
  -2  13  11         13.33          9.32         1.30 o                         
  -1  13  11        290.22        269.78         7.85 o                         
   0  13  11        357.45        414.15         9.95 o                         
   1  13  11        288.25        267.59         8.20 o                         
   2  13  11         13.85         10.37         1.61 o                         
   3  13  11         24.00         26.51         2.58 o                         
   4  13  11        227.19        208.98        11.85 o                         
   5  13  11         79.07         66.96         4.51 o                         
  -4  14  11         18.16         15.71         4.53 o                         
  -3  14  11        120.34        104.95         5.93 o                         
  -2  14  11        178.35        188.02         8.47 o                         
  -1  14  11        125.67        132.67         6.48 o                         
   0  14  11        493.35        511.93        12.14 o                         
   1  14  11        128.50        133.67         5.38 o                         
   2  14  11        178.17        190.08         6.89 o                         
   3  14  11        119.67        104.65         4.62 o                         
   4  14  11         17.93         22.27         3.05 o                         
   0  15  11          9.48          4.74         1.49 o                         
   0   0  12        568.45        763.87        53.99 o                         
   1   0  12        582.77        649.40        34.94 o                         
   2   0  12       2016.25       1969.41        55.83 o                         
   3   0  12        102.21         96.44         9.46 o                         
   4   0  12       2639.55       2270.18        45.55 o                         
   5   0  12          2.06          1.70         1.51 o                         
   6   0  12        238.29        204.13         5.37 o                         
   7   0  12         57.82         58.38         3.09 o                         
   8   0  12       1777.99       1855.22        39.43 o                         
   9   0  12          2.75          2.70         1.67 o                         
  10   0  12          0.05          0.75         1.14 o                         
  11   0  12         88.47         68.18         3.60 o                         
 -11   1  12         62.25         67.11         3.48 o                         
 -10   1  12         67.16         73.99         3.73 o                         
  -9   1  12        282.06        329.53         8.65 o                         
  -8   1  12        136.16        135.75         5.54 o                         
  -7   1  12        584.12        628.28        12.27 o                         
  -6   1  12        188.37        178.45         5.46 o                         
  -5   1  12         36.68         18.45         1.64 o                         
  -4   1  12         13.96         24.31         1.86 o                         
  -3   1  12       1150.11       1245.15        37.46 o                         
  -2   1  12        638.26        803.29        41.39 o                         
  -1   1  12       4960.57       5639.40       136.69 o                         
   0   1  12       1013.18       1333.42        51.49 o                         
   1   1  12       4960.73       5493.00       133.46 o                         
   2   1  12        643.92        776.16        32.65 o                         
   3   1  12       1154.28       1186.00        79.62 o                         
   4   1  12         13.98         24.73         1.77 o                         
   5   1  12         35.95         19.32         2.12 o                         
   6   1  12        189.09        183.02         5.90 o                         
   7   1  12        586.14        612.81        15.76 o                         
   8   1  12        137.08        142.08         5.93 o                         
   9   1  12        280.90        316.93         8.94 o                         
  10   1  12         65.80         72.82         3.81 o                         
  11   1  12         62.12         68.61         3.57 o                         
 -11   2  12        150.76        121.45         5.05 o                         
 -10   2  12        461.30        462.19        15.84 o                         
  -9   2  12        146.39        156.26         5.25 o                         
  -8   2  12         96.92        122.89         5.04 o                         
  -7   2  12         93.81         83.40         4.20 o                         
  -6   2  12        532.36        543.91        10.80 o                         
  -5   2  12        179.79        157.92         5.01 o                         
  -4   2  12        410.01        395.57         8.52 o                         
  -3   2  12        190.57        200.84         9.30 o                         
  -2   2  12        446.56        551.93        27.97 o                         
  -1   2  12       1896.18       2227.47        71.53 o                         
   0   2  12       5286.08       6085.39       140.65 o                         
   1   2  12       1887.59       2141.75        73.32 o                         
   2   2  12        448.23        566.89        57.45 o                         
   3   2  12        193.08        230.62        11.05 o                         
   4   2  12        405.37        387.72        10.56 o                         
   5   2  12        182.58        164.21         5.31 o                         
   6   2  12        533.54        521.82        12.52 o                         
   7   2  12         95.34         88.26         4.10 o                         
   8   2  12         95.22        123.37         5.34 o                         
   9   2  12        149.64        156.08         5.52 o                         
  10   2  12        465.00        495.69        11.39 o                         
  11   2  12        146.97        119.62         4.37 o                         
 -11   3  12         73.95         68.24         4.05 o                         
 -10   3  12        173.65        179.37         6.47 o                         
  -9   3  12        480.32        528.74        12.68 o                         
  -8   3  12        292.49        314.93         8.62 o                         
  -7   3  12        249.12        254.15         7.11 o                         
  -6   3  12        807.98        820.46        13.10 o                         
  -5   3  12        325.07        267.07         7.48 o                         
  -4   3  12        660.04        610.07        13.79 o                         
  -3   3  12        139.48        108.82         4.18 o                         
  -2   3  12       2436.22       2382.77        86.46 o                         
  -1   3  12       1425.11       1346.93        77.35 o                         
   0   3  12        837.10        950.89        35.29 o                         
   1   3  12       1426.57       1539.42        77.15 o                         
   2   3  12       2445.89       2561.60       197.24 o                         
   3   3  12        139.82        114.30         5.16 o                         
   4   3  12        659.01        613.04         9.08 o                         
   5   3  12        328.68        269.20         6.63 o                         
   6   3  12        811.05        793.00        12.91 o                         
   7   3  12        249.95        251.22         7.71 o                         
   8   3  12        293.47        315.30         7.77 o                         
   9   3  12        483.31        538.08        13.52 o                         
  10   3  12        175.00        189.41         6.22 o                         
  11   3  12         74.83         68.06         4.62 o                         
 -11   4  12         30.71         23.53         3.68 o                         
 -10   4  12          3.82          0.95         1.14 o                         
  -9   4  12         38.54         40.45         2.49 o                         
  -8   4  12        258.37        284.19         8.90 o                         
  -7   4  12       1263.89       1336.87        32.08 o                         
  -6   4  12        328.93        304.66         8.89 o                         
  -5   4  12         63.65         54.64         3.09 o                         
  -4   4  12        768.41        760.14        12.18 o                         
  -3   4  12        829.18        850.20        15.16 o                         
  -2   4  12        733.72        680.52        12.54 o                         
  -1   4  12       1371.38       1330.30        27.13 o                         
   0   4  12       1019.33        927.32        51.47 o                         
   1   4  12       1374.69       1336.45       100.82 o                         
   2   4  12        735.69        673.28        13.05 o                         
   3   4  12        831.84        824.37        19.73 o                         
   4   4  12        769.64        736.94         9.73 o                         
   5   4  12         62.60         59.94         2.83 o                         
   6   4  12        328.79        309.92         7.59 o                         
   7   4  12       1269.72       1321.93        32.91 o                         
   8   4  12        261.21        292.51         7.44 o                         
   9   4  12         37.25         40.55         3.10 o                         
  10   4  12          3.79          0.01         1.10 o                         
  11   4  12         30.32         20.58         2.69 o                         
 -10   5  12         81.64         68.61         3.70 o                         
  -9   5  12         65.20         58.65         3.56 o                         
  -8   5  12        464.68        501.93        14.29 o                         
  -7   5  12        213.67        236.02         7.31 o                         
  -6   5  12        116.30        147.64         5.03 o                         
  -5   5  12        718.23        780.08        19.09 o                         
  -4   5  12        858.40        822.22        14.15 o                         
  -3   5  12        429.21        368.99         7.27 o                         
  -2   5  12        327.67        279.79         6.57 o                         
  -1   5  12        547.58        518.42        15.61 o                         
   0   5  12        355.18        347.63         9.57 o                         
   1   5  12        538.01        492.83        10.22 o                         
   2   5  12        332.75        274.70         7.39 o                         
   3   5  12        433.68        372.64         6.97 o                         
   4   5  12        854.28        819.34        10.92 o                         
   5   5  12        715.60        782.93        11.94 o                         
   6   5  12        114.54        149.04         4.84 o                         
   7   5  12        216.15        231.16         6.74 o                         
   8   5  12        463.42        505.71        11.03 o                         
   9   5  12         67.21         66.64         4.10 o                         
  10   5  12         82.20         69.63         3.25 o                         
 -10   6  12        139.58        140.18         6.68 o                         
  -9   6  12         64.03         65.00         3.69 o                         
  -8   6  12        292.70        300.82         8.69 o                         
  -7   6  12         76.99         81.29         4.24 o                         
  -6   6  12        872.26        939.30        23.65 o                         
  -5   6  12       1119.23       1109.17        23.19 o                         
  -4   6  12        567.47        540.89        10.60 o                         
  -3   6  12        259.08        257.08         6.05 o                         
  -2   6  12        149.84        172.97         5.07 o                         
  -1   6  12       1025.00        931.03        26.57 o                         
   0   6  12        201.68        160.06         5.49 o                         
   1   6  12       1026.54        930.46        23.50 o                         
   2   6  12        152.27        169.31         5.04 o                         
   3   6  12        261.10        264.03         6.62 o                         
   4   6  12        568.35        536.19         9.95 o                         
   5   6  12       1120.76       1107.46        25.49 o                         
   6   6  12        871.33        938.33        14.21 o                         
   7   6  12         74.30         78.45         4.38 o                         
   8   6  12        294.05        300.22        12.61 o                         
   9   6  12         62.19         66.42         3.72 o                         
  10   6  12        141.12        158.35         5.44 o                         
 -10   7  12          3.70          5.85         2.02 o                         
  -9   7  12        166.27        160.15         4.85 o                         
  -8   7  12        335.53        308.10         9.12 o                         
  -7   7  12        125.88        112.77         4.95 o                         
  -6   7  12        225.51        265.93         7.87 o                         
  -5   7  12         36.81         52.57         2.99 o                         
  -4   7  12       1457.09       1502.04        27.52 o                         
  -3   7  12         49.56         37.52         2.12 o                         
  -2   7  12        879.03        857.23        13.45 o                         
  -1   7  12          6.72          2.55         0.99 o                         
   0   7  12        179.81        185.46         5.26 o                         
   1   7  12          6.72          2.78         0.96 o                         
   2   7  12        875.36        870.73        11.92 o                         
   3   7  12         47.00         37.16         2.39 o                         
   4   7  12       1463.67       1522.41        24.43 o                         
   5   7  12         36.26         51.54         2.93 o                         
   6   7  12        228.86        274.84         8.39 o                         
   7   7  12        128.46        123.59         5.52 o                         
   8   7  12        334.61        303.74        14.96 o                         
   9   7  12        167.46        163.57         7.89 o                         
  10   7  12          3.91          6.27         1.38 o                         
  -9   8  12        162.23        169.37         9.05 o                         
  -8   8  12         69.68         84.61         4.00 o                         
  -7   8  12          1.89          1.89         1.16 o                         
  -6   8  12        446.18        469.60        13.10 o                         
  -5   8  12         82.84        114.00         4.19 o                         
  -4   8  12        222.98        201.45         5.44 o                         
  -3   8  12        581.29        532.91         9.66 o                         
  -2   8  12        689.96        633.50        10.57 o                         
  -1   8  12        564.01        520.74         8.65 o                         
   0   8  12         14.99         19.21         1.71 o                         
   1   8  12        556.75        536.60         9.85 o                         
   2   8  12        692.10        649.36         9.96 o                         
   3   8  12        575.71        546.22         9.51 o                         
   4   8  12        226.07        206.21         6.01 o                         
   5   8  12         83.94        124.15         4.69 o                         
   6   8  12        452.70        480.88        10.78 o                         
   7   8  12          1.86          3.78         1.41 o                         
   8   8  12         71.77         83.12         4.97 o                         
   9   8  12        165.26        175.66         8.39 o                         
  -9   9  12        125.26        114.47         8.14 o                         
  -8   9  12         93.79         91.44         4.09 o                         
  -7   9  12        319.76        287.63         8.20 o                         
  -6   9  12        115.41        110.35         6.11 o                         
  -5   9  12        320.01        321.02         7.43 o                         
  -4   9  12        946.04       1008.03        15.90 o                         
  -3   9  12        889.92        882.33        16.19 o                         
  -2   9  12        176.62        212.77         6.29 o                         
  -1   9  12        249.01        217.44         6.05 o                         
   0   9  12        130.71        117.99         3.88 o                         
   1   9  12        254.96        224.88         5.88 o                         
   2   9  12        177.75        211.06         5.04 o                         
   3   9  12        885.71        881.50        12.52 o                         
   4   9  12        945.58       1014.31        14.51 o                         
   5   9  12        316.93        340.43         8.08 o                         
   6   9  12        114.98        102.80         4.90 o                         
   7   9  12        322.52        283.72         8.67 o                         
   8   9  12         94.86         89.34         3.97 o                         
   9   9  12        126.69        111.14         6.49 o                         
  -8  10  12         19.43         11.20         1.41 o                         
  -7  10  12        107.78        105.48         4.87 o                         
  -6  10  12        323.64        331.60         8.89 o                         
  -5  10  12       1386.28       1427.80        41.29 o                         
  -4  10  12         25.79         30.70         2.55 o                         
  -3  10  12        114.16        129.83         5.21 o                         
  -2  10  12        504.47        534.50        10.41 o                         
  -1  10  12         80.83         67.31         3.22 o                         
   0  10  12        144.50        102.06         3.91 o                         
   1  10  12         81.41         68.54         3.03 o                         
   2  10  12        503.88        534.34         9.93 o                         
   3  10  12        115.50        122.37         4.07 o                         
   4  10  12         27.17         33.18         2.30 o                         
   5  10  12       1383.19       1469.67        28.02 o                         
   6  10  12        318.59        326.07        10.21 o                         
   7  10  12        109.66        109.22         4.95 o                         
   8  10  12         19.31         11.40         1.36 o                         
  -7  11  12         18.04         15.70         1.75 o                         
  -6  11  12        142.93        150.63         5.88 o                         
  -5  11  12        103.84         86.32         4.06 o                         
  -4  11  12        240.90        241.94         7.50 o                         
  -3  11  12        853.43        900.29        15.87 o                         
  -2  11  12        156.96        180.52         6.08 o                         
  -1  11  12        376.86        432.76         8.48 o                         
   0  11  12         18.86         18.30         1.88 o                         
   1  11  12        374.38        443.52         8.58 o                         
   2  11  12        155.55        180.42         5.28 o                         
   3  11  12        854.29        906.81        24.58 o                         
   4  11  12        242.50        254.51         9.24 o                         
   5  11  12        106.08         94.23         4.33 o                         
   6  11  12        142.94        137.27         5.51 o                         
   7  11  12         17.71         18.92         1.99 o                         
  -6  12  12         39.45         26.13         2.35 o                         
  -5  12  12        149.86        128.47         9.60 o                         
  -4  12  12        178.76        160.64         5.51 o                         
  -3  12  12         95.24        109.95         4.28 o                         
  -2  12  12        541.44        518.03        10.86 o                         
  -1  12  12        568.00        611.82        11.47 o                         
   0  12  12        169.60        215.52         6.23 o                         
   1  12  12        571.47        643.71        11.85 o                         
   2  12  12        535.86        512.18         9.81 o                         
   3  12  12         94.10        107.80         4.79 o                         
   4  12  12        178.88        154.93         5.13 o                         
   5  12  12        151.69        142.31         5.60 o                         
   6  12  12         39.10         33.08         3.01 o                         
  -5  13  12         31.64         22.65         4.25 o                         
  -4  13  12        168.46        132.96         5.10 o                         
  -3  13  12        122.69        123.89         7.27 o                         
  -2  13  12        296.98        257.52         8.93 o                         
  -1  13  12        438.50        414.32        14.67 o                         
   0  13  12        229.00        171.88         5.74 o                         
   1  13  12        436.48        435.64        10.12 o                         
   2  13  12        299.56        279.74         9.14 o                         
   3  13  12        125.58        137.78         6.07 o                         
   4  13  12        166.68        152.32         6.17 o                         
   5  13  12         30.05         20.77         2.32 o                         
  -3  14  12          2.44          4.90         2.74 o                         
  -2  14  12        128.04        118.88         6.39 o                         
  -1  14  12        286.53        308.45         9.88 o                         
   0  14  12          6.84          3.02         1.04 o                         
   1  14  12        283.35        292.99        11.64 o                         
   2  14  12        125.69        121.06         5.23 o                         
   3  14  12          2.66          0.97         1.09 o                         
   1   0  13       2071.71       2309.75        81.01 o                         
   2   0  13       8030.44       9163.13       211.58 o                         
   3   0  13        218.08        174.68         5.98 o                         
   4   0  13          9.54          3.98         1.01 o                         
   5   0  13        294.83        227.71         5.86 o                         
   6   0  13        962.48        865.61        13.80 o                         
   7   0  13        947.86        980.14        24.16 o                         
   8   0  13         60.59         56.72         4.22 o                         
   9   0  13         65.62         83.77         4.94 o                         
  10   0  13       1431.49       1349.24        25.70 o                         
  11   0  13         21.23         11.68         1.34 o                         
 -11   1  13        331.65        301.72         7.59 o                         
 -10   1  13        416.54        405.74        10.90 o                         
  -9   1  13        313.74        334.06         9.26 o                         
  -8   1  13         94.79         88.40         4.47 o                         
  -7   1  13        781.07        787.37        15.33 o                         
  -6   1  13         58.94         54.72         2.86 o                         
  -5   1  13        242.04        162.05         4.83 o                         
  -4   1  13        273.10        201.98         5.62 o                         
  -3   1  13        262.23        266.50         8.67 o                         
  -2   1  13        543.13        554.59        28.88 o                         
  -1   1  13       5188.97       6610.81       157.86 o                         
   0   1  13      13632.49      17482.97       344.58 o                         
   1   1  13       5180.40       6508.76       155.69 o                         
   2   1  13        550.31        547.95        28.20 o                         
   3   1  13        257.24        266.00         6.73 o                         
   4   1  13        277.94        218.55         5.64 o                         
   5   1  13        238.56        162.38         4.62 o                         
   6   1  13         58.35         58.91         3.02 o                         
   7   1  13        780.05        810.93        16.24 o                         
   8   1  13         95.07         93.71         4.39 o                         
   9   1  13        314.26        316.04         8.86 o                         
  10   1  13        418.38        413.54         8.60 o                         
  11   1  13        332.84        302.68         7.55 o                         
 -11   2  13         78.72         61.29         3.49 o                         
 -10   2  13         90.02         73.18         3.34 o                         
  -9   2  13        144.59        144.94         4.96 o                         
  -8   2  13       2645.38       2846.60        43.06 o                         
  -7   2  13        380.16        412.58         9.78 o                         
  -6   2  13         23.09         15.55         1.69 o                         
  -5   2  13         32.51         32.81         2.45 o                         
  -4   2  13       1119.93        994.54        14.98 o                         
  -3   2  13         65.94         60.32         3.00 o                         
  -2   2  13         43.84         34.10         3.69 o                         
  -1   2  13        928.64       1124.12        51.15 o                         
   0   2  13        654.80        849.00        38.88 o                         
   1   2  13        924.29       1170.23        54.65 o                         
   2   2  13         44.09         31.67         6.37 o                         
   3   2  13         67.43         69.15         3.32 o                         
   4   2  13       1115.57        964.94        27.51 o                         
   5   2  13         32.44         33.98         2.30 o                         
   6   2  13         22.58         15.58         1.51 o                         
   7   2  13        381.87        406.34        11.08 o                         
   8   2  13       2645.94       2814.90        47.96 o                         
   9   2  13        143.09        140.36         5.15 o                         
  10   2  13         91.67         81.84         3.57 o                         
  11   2  13         76.11         58.79         3.41 o                         
 -11   3  13         49.47         43.63         3.49 o                         
 -10   3  13        119.46        130.23         5.35 o                         
  -9   3  13        269.30        306.20         7.36 o                         
  -8   3  13        171.37        166.16         6.15 o                         
  -7   3  13        418.31        429.42        17.68 o                         
  -6   3  13        871.68        959.06        18.06 o                         
  -5   3  13          9.49         10.79         1.68 o                         
  -4   3  13        528.32        465.15         8.78 o                         
  -3   3  13        584.18        468.41        10.71 o                         
  -2   3  13        200.61        168.12         5.84 o                         
  -1   3  13        881.60        820.47        23.43 o                         
   0   3  13       6877.61       7238.09       227.45 o                         
   1   3  13        881.91        967.89        66.04 o                         
   2   3  13        204.89        175.39         5.21 o                         
   3   3  13        576.81        465.64         9.50 o                         
   4   3  13        524.77        460.40         7.99 o                         
   5   3  13         10.11         12.59         1.79 o                         
   6   3  13        866.27        917.32        21.24 o                         
   7   3  13        421.76        442.86         9.70 o                         
   8   3  13        171.82        162.47         5.43 o                         
   9   3  13        267.49        318.40         7.83 o                         
  10   3  13        117.21        127.47         4.42 o                         
  11   3  13         51.60         43.36         3.51 o                         
 -10   4  13        117.49        117.40         5.55 o                         
  -9   4  13        250.41        252.23         8.60 o                         
  -8   4  13        218.29        291.73         8.18 o                         
  -7   4  13        164.87        187.65         6.54 o                         
  -6   4  13        403.66        387.48        12.20 o                         
  -5   4  13        142.37        158.08         5.40 o                         
  -4   4  13        244.29        256.41         7.09 o                         
  -3   4  13        589.55        544.47         9.25 o                         
  -2   4  13       1223.46        982.50        26.58 o                         
  -1   4  13        228.45        200.32         6.29 o                         
   0   4  13        227.53        258.29         7.11 o                         
   1   4  13        227.54        198.91         5.58 o                         
   2   4  13       1227.53        983.51        13.95 o                         
   3   4  13        588.16        545.84         9.03 o                         
   4   4  13        248.46        252.15         5.82 o                         
   5   4  13        140.38        147.99         5.00 o                         
   6   4  13        403.50        369.65         8.12 o                         
   7   4  13        162.55        172.92         6.38 o                         
   8   4  13        220.35        292.98         7.42 o                         
   9   4  13        249.81        263.69         7.81 o                         
  10   4  13        115.52        116.64         4.54 o                         
 -10   5  13          1.18          3.25         0.97 o                         
  -9   5  13        108.45         96.09         4.23 o                         
  -8   5  13         68.38         70.97         3.88 o                         
  -7   5  13         48.94         54.41         3.78 o                         
  -6   5  13        524.06        489.15        12.69 o                         
  -5   5  13        271.14        269.59         7.02 o                         
  -4   5  13       1302.43       1342.33        17.94 o                         
  -3   5  13        105.87        103.16         3.69 o                         
  -2   5  13       1263.15       1258.76        16.05 o                         
  -1   5  13       1586.49       1348.14        46.20 o                         
   0   5  13        503.52        535.84        13.84 o                         
   1   5  13       1589.28       1354.23        39.39 o                         
   2   5  13       1265.77       1207.12        19.50 o                         
   3   5  13        107.01        101.58         3.90 o                         
   4   5  13       1308.58       1302.06        19.48 o                         
   5   5  13        274.52        270.73         7.01 o                         
   6   5  13        518.37        476.82        15.14 o                         
   7   5  13         49.85         57.46         3.53 o                         
   8   5  13         66.68         65.53         3.88 o                         
   9   5  13        108.77        103.24         4.99 o                         
  10   5  13          1.44          1.89         0.87 o                         
 -10   6  13         39.92         34.70         2.59 o                         
  -9   6  13        492.31        505.34        10.65 o                         
  -8   6  13        207.90        238.70         8.16 o                         
  -7   6  13        144.10        167.22         6.49 o                         
  -6   6  13        173.30        165.84         6.06 o                         
  -5   6  13        264.85        271.93         7.38 o                         
  -4   6  13       1205.93       1115.26        16.02 o                         
  -3   6  13        631.59        629.37        10.59 o                         
  -2   6  13         78.57         83.21         3.66 o                         
  -1   6  13       2361.04       2155.12        41.07 o                         
   0   6  13          4.37          2.51         0.79 o                         
   1   6  13       2366.54       2195.63        33.35 o                         
   2   6  13         78.92         78.95         3.48 o                         
   3   6  13        642.72        626.33        10.88 o                         
   4   6  13       1210.86       1071.05        19.53 o                         
   5   6  13        268.06        271.12         9.13 o                         
   6   6  13        178.64        165.62         5.78 o                         
   7   6  13        144.50        163.48         6.39 o                         
   8   6  13        208.51        231.08         6.91 o                         
   9   6  13        488.38        491.06        12.08 o                         
  10   6  13         39.02         35.41         2.65 o                         
  -9   7  13         27.88         18.80         1.66 o                         
  -8   7  13         67.58         66.10         3.35 o                         
  -7   7  13        227.53        219.33         6.54 o                         
  -6   7  13        586.56        593.57        11.53 o                         
  -5   7  13        881.53        896.01        14.97 o                         
  -4   7  13        326.56        354.34         7.35 o                         
  -3   7  13         69.59         62.42         2.99 o                         
  -2   7  13        871.17        870.19        14.28 o                         
  -1   7  13        195.63        126.42         4.27 o                         
   0   7  13       1382.97       1368.29        25.13 o                         
   1   7  13        193.62        137.88         4.71 o                         
   2   7  13        866.17        857.75        11.96 o                         
   3   7  13         67.64         61.32         3.26 o                         
   4   7  13        322.84        351.28         7.89 o                         
   5   7  13        883.84        893.13        17.43 o                         
   6   7  13        589.96        603.29        16.46 o                         
   7   7  13        226.97        216.66         7.79 o                         
   8   7  13         69.61         69.06         3.63 o                         
   9   7  13         27.33         17.73         2.15 o                         
  -9   8  13          4.40          7.63         1.17 o                         
  -8   8  13        210.75        233.84         8.10 o                         
  -7   8  13        164.17        150.80         7.19 o                         
  -6   8  13        581.56        617.42        14.59 o                         
  -5   8  13       1727.43       1815.22        36.32 o                         
  -4   8  13        921.57        899.25        14.15 o                         
  -3   8  13        508.13        482.00        14.77 o                         
  -2   8  13        927.74        892.25        18.23 o                         
  -1   8  13         31.06         23.86         1.75 o                         
   0   8  13         11.13         35.88         2.39 o                         
   1   8  13         31.56         28.37         2.34 o                         
   2   8  13        922.14        913.12        12.85 o                         
   3   8  13        511.20        502.57         9.66 o                         
   4   8  13        916.86        928.68        14.90 o                         
   5   8  13       1725.88       1856.25        29.41 o                         
   6   8  13        581.81        634.73        14.87 o                         
   7   8  13        164.92        149.11         6.33 o                         
   8   8  13        207.59        207.97         8.02 o                         
   9   8  13          4.52          7.55         1.27 o                         
  -8   9  13        265.78        222.79         7.29 o                         
  -7   9  13        168.42        136.92         5.73 o                         
  -6   9  13        620.98        660.81        23.33 o                         
  -5   9  13        217.11        219.70         6.33 o                         
  -4   9  13        133.92        120.80         5.28 o                         
  -3   9  13        429.13        462.09        10.05 o                         
  -2   9  13        196.76        184.07         7.62 o                         
  -1   9  13        275.89        245.51         6.48 o                         
   0   9  13        729.12        689.31        10.54 o                         
   1   9  13        272.04        258.73         6.68 o                         
   2   9  13        194.80        190.68         5.85 o                         
   3   9  13        429.88        474.15         8.57 o                         
   4   9  13        136.05        128.46         4.71 o                         
   5   9  13        217.03        229.66         7.26 o                         
   6   9  13        624.99        707.42        14.93 o                         
   7   9  13        164.14        126.94         5.66 o                         
   8   9  13        268.37        213.33        12.09 o                         
  -8  10  13          8.52          9.41         1.55 o                         
  -7  10  13        155.74        126.76         5.69 o                         
  -6  10  13        124.70        146.92         6.76 o                         
  -5  10  13        535.85        474.96        18.59 o                         
  -4  10  13        338.09        332.98         8.36 o                         
  -3  10  13         63.53         60.79         3.55 o                         
  -2  10  13        137.06        137.11         5.06 o                         
  -1  10  13        298.34        350.25         7.51 o                         
   0  10  13        281.32        248.64         6.27 o                         
   1  10  13        301.56        368.17         7.79 o                         
   2  10  13        137.10        150.09         5.57 o                         
   3  10  13         62.24         56.04         2.94 o                         
   4  10  13        340.09        341.09         7.64 o                         
   5  10  13        538.40        511.13         9.80 o                         
   6  10  13        122.08        142.34         5.56 o                         
   7  10  13        154.42        133.51         5.30 o                         
   8  10  13          9.31         11.68         3.05 o                         
  -7  11  13          3.67          0.51         1.41 o                         
  -6  11  13         32.53         30.31         3.43 o                         
  -5  11  13         70.11         59.91         3.45 o                         
  -4  11  13        477.82        447.49        10.39 o                         
  -3  11  13        381.80        408.33         9.27 o                         
  -2  11  13         98.25         99.46         4.47 o                         
  -1  11  13        525.63        549.53         9.62 o                         
   0  11  13         20.26         17.64         1.95 o                         
   1  11  13        525.79        566.16        10.27 o                         
   2  11  13         94.93        103.93         4.35 o                         
   3  11  13        379.02        402.25        12.40 o                         
   4  11  13        478.92        512.25        13.15 o                         
   5  11  13         66.80         64.77         4.32 o                         
   6  11  13         33.66         30.32         2.82 o                         
   7  11  13          3.93          1.32         0.98 o                         
  -6  12  13        348.52        297.11         8.85 o                         
  -5  12  13        354.53        282.11        19.15 o                         
  -4  12  13        342.80        354.28        10.82 o                         
  -3  12  13        259.51        275.24         7.09 o                         
  -2  12  13        218.19        186.22         6.23 o                         
  -1  12  13        186.52        251.62         7.33 o                         
   0  12  13       1789.81       1854.12        27.58 o                         
   1  12  13        185.97        258.24         7.06 o                         
   2  12  13        215.30        179.14         5.46 o                         
   3  12  13        260.52        294.38         8.23 o                         
   4  12  13        345.46        379.61         9.09 o                         
   5  12  13        352.75        303.47        21.57 o                         
   6  12  13        348.68        328.68        10.62 o                         
  -5  13  13         16.81         11.02         2.61 o                         
  -4  13  13        150.66        130.73         5.85 o                         
  -3  13  13         46.92         39.32         2.82 o                         
  -2  13  13         66.17         63.48         3.27 o                         
  -1  13  13         22.06         17.12         1.79 o                         
   0  13  13        169.92        172.21         6.92 o                         
   1  13  13         20.97         15.69         1.96 o                         
   2  13  13         67.51         68.88         3.71 o                         
   3  13  13         46.61         42.71         3.25 o                         
   4  13  13        150.09        163.93         6.73 o                         
   5  13  13         16.72         14.85         2.09 o                         
  -3  14  13         25.34         22.37         3.67 o                         
  -2  14  13         17.27          5.10         1.39 o                         
  -1  14  13        376.24        362.24        10.49 o                         
   0  14  13         18.36         24.46         1.95 o                         
   1  14  13        376.54        326.49        24.67 o                         
   2  14  13         17.56          8.11         1.40 o                         
   3  14  13         26.26         21.37         3.59 o                         
   0   0  14       6181.41       8482.51       276.06 o                         
   1   0  14         58.77        120.29        16.68 o                         
   2   0  14        120.93         82.06         3.91 o                         
   3   0  14         59.75         66.51         2.63 o                         
   4   0  14        497.13        381.39        13.77 o                         
   5   0  14         13.64          7.49         1.06 o                         
   6   0  14        742.67        725.97        14.52 o                         
   7   0  14        210.43        224.13         6.28 o                         
   8   0  14       2175.09       2406.28        35.84 o                         
   9   0  14         26.57         26.58         2.49 o                         
  10   0  14          3.14          3.88         1.09 o                         
  11   0  14         72.10         59.11         4.06 o                         
 -11   1  14         47.11         51.20         3.78 o                         
 -10   1  14         72.51         72.55         3.68 o                         
  -9   1  14        376.59        387.70         9.97 o                         
  -8   1  14         86.01         91.94         4.31 o                         
  -7   1  14         21.34         14.70         1.96 o                         
  -6   1  14        340.97        332.81         7.58 o                         
  -5   1  14        354.90        322.88         7.12 o                         
  -4   1  14        215.44        159.61         4.57 o                         
  -3   1  14       1604.17       1340.61        33.93 o                         
  -2   1  14        486.43        459.80        13.37 o                         
  -1   1  14       2426.91       2870.04        92.24 o                         
   0   1  14         39.69         46.76        10.19 o                         
   1   1  14       2444.11       2709.90        89.18 o                         
   2   1  14        484.37        464.81        11.96 o                         
   3   1  14       1601.02       1376.19        27.78 o                         
   4   1  14        217.29        157.86         4.65 o                         
   5   1  14        348.55        325.77         6.58 o                         
   6   1  14        341.65        342.90         8.19 o                         
   7   1  14         20.37         11.04         1.61 o                         
   8   1  14         84.21         82.75         4.01 o                         
   9   1  14        376.24        373.68         9.59 o                         
  10   1  14         73.93         74.48         3.11 o                         
  11   1  14         47.37         51.51         3.80 o                         
 -11   2  14         74.13         67.06         6.07 o                         
 -10   2  14        131.29        121.35         5.20 o                         
  -9   2  14        673.00        734.13        12.74 o                         
  -8   2  14        188.32        199.22         6.72 o                         
  -7   2  14        205.89        191.70         5.92 o                         
  -6   2  14        458.96        480.80        10.10 o                         
  -5   2  14        548.83        460.49         9.19 o                         
  -4   2  14        241.60        208.42         5.59 o                         
  -3   2  14         70.24         61.41         2.68 o                         
  -2   2  14       1022.64       1008.22        21.41 o                         
  -1   2  14        747.50        649.46        28.73 o                         
   0   2  14        220.53        170.89        10.83 o                         
   1   2  14        743.20        606.96        12.41 o                         
   2   2  14       1029.48       1028.64        16.50 o                         
   3   2  14         69.23         58.15         2.50 o                         
   4   2  14        243.78        207.85         5.17 o                         
   5   2  14        554.49        483.70         8.96 o                         
   6   2  14        455.74        473.56         8.93 o                         
   7   2  14        203.94        198.53         6.09 o                         
   8   2  14        189.97        201.05         6.41 o                         
   9   2  14        672.83        732.05        12.44 o                         
  10   2  14        128.92        117.81         3.96 o                         
  11   2  14         73.14         52.30         5.33 o                         
 -10   3  14        359.81        320.65        14.20 o                         
  -9   3  14        119.73        120.76         4.99 o                         
  -8   3  14        725.37        785.53        13.54 o                         
  -7   3  14        460.38        517.09        10.71 o                         
  -6   3  14        101.00        102.05         4.97 o                         
  -5   3  14        103.02         79.24         3.46 o                         
  -4   3  14        214.69        188.31         5.49 o                         
  -3   3  14        578.76        513.71        11.36 o                         
  -2   3  14       1645.66       1351.99        34.51 o                         
  -1   3  14        260.53        264.71         6.38 o                         
   0   3  14       1363.70       1351.12        18.45 o                         
   1   3  14        263.89        265.12         6.25 o                         
   2   3  14       1634.75       1359.96        16.52 o                         
   3   3  14        581.79        502.84        17.88 o                         
   4   3  14        217.30        187.37         5.39 o                         
   5   3  14        106.71         87.51         3.85 o                         
   6   3  14         95.59        101.65         4.11 o                         
   7   3  14        454.73        504.18        11.14 o                         
   8   3  14        725.86        772.03        14.41 o                         
   9   3  14        119.36        117.00         4.56 o                         
  10   3  14        358.46        333.20        10.16 o                         
 -10   4  14         48.61         40.00         2.41 o                         
  -9   4  14        106.48        105.42         4.70 o                         
  -8   4  14        173.34        176.46         6.18 o                         
  -7   4  14         81.01         79.72         4.03 o                         
  -6   4  14         71.81         76.08         4.37 o                         
  -5   4  14        341.81        339.44         9.93 o                         
  -4   4  14        577.54        550.26        11.00 o                         
  -3   4  14        143.97        139.02         3.98 o                         
  -2   4  14       1582.36       1232.76        31.89 o                         
  -1   4  14        153.81        134.99         3.95 o                         
   0   4  14        218.35        182.16         4.81 o                         
   1   4  14        153.12        137.48         4.39 o                         
   2   4  14       1572.09       1278.38        21.86 o                         
   3   4  14        141.26        139.47         4.40 o                         
   4   4  14        580.72        546.29         9.10 o                         
   5   4  14        348.67        339.65         7.90 o                         
   6   4  14         70.23         71.18         3.68 o                         
   7   4  14         81.71         83.13         3.73 o                         
   8   4  14        171.97        173.86         5.54 o                         
   9   4  14        102.01         96.65         4.54 o                         
  10   4  14         48.66         40.82         2.60 o                         
 -10   5  14        266.73        199.69         7.89 o                         
  -9   5  14         93.54         94.30         3.90 o                         
  -8   5  14        604.89        672.02        18.50 o                         
  -7   5  14        108.73        126.53         5.65 o                         
  -6   5  14        620.28        705.10        13.45 o                         
  -5   5  14        229.46        248.09        10.62 o                         
  -4   5  14        408.25        449.49         8.76 o                         
  -3   5  14        914.38        926.37        13.39 o                         
  -2   5  14         23.69         30.81         2.01 o                         
  -1   5  14        959.21        812.16        25.80 o                         
   0   5  14       1783.12       1672.90        33.50 o                         
   1   5  14        966.78        851.68        14.30 o                         
   2   5  14         23.73         30.83         2.05 o                         
   3   5  14        910.75        888.37        12.54 o                         
   4   5  14        407.43        423.67         7.71 o                         
   5   5  14        233.07        258.24         6.89 o                         
   6   5  14        617.65        689.35        12.45 o                         
   7   5  14        107.83        127.53         5.33 o                         
   8   5  14        601.35        678.14        12.82 o                         
   9   5  14         93.18         90.37         4.24 o                         
  10   5  14        267.80        209.55         5.89 o                         
 -10   6  14         91.21         65.39         5.95 o                         
  -9   6  14        166.40        150.21         5.54 o                         
  -8   6  14        179.74        223.45         6.51 o                         
  -7   6  14        121.78        138.96         5.93 o                         
  -6   6  14        155.61        178.53         6.08 o                         
  -5   6  14        309.53        301.37         7.19 o                         
  -4   6  14        146.00        136.52         4.79 o                         
  -3   6  14        999.30       1005.81        14.26 o                         
  -2   6  14         52.03         57.98         3.26 o                         
  -1   6  14        642.71        632.75        10.61 o                         
   0   6  14        455.22        485.65        13.66 o                         
   1   6  14        653.33        649.20        10.74 o                         
   2   6  14         52.41         55.29         2.93 o                         
   3   6  14       1013.01        998.25        14.70 o                         
   4   6  14        146.93        136.83         5.29 o                         
   5   6  14        304.29        289.04         8.50 o                         
   6   6  14        155.49        182.17         6.06 o                         
   7   6  14        121.20        131.76         5.71 o                         
   8   6  14        176.95        207.51         6.84 o                         
   9   6  14        170.52        157.48         6.73 o                         
  10   6  14         91.60         67.81         4.98 o                         
  -9   7  14        231.52        209.40         9.97 o                         
  -8   7  14        228.41        223.94         8.48 o                         
  -7   7  14         19.18         15.62         1.98 o                         
  -6   7  14         66.52         66.24         3.66 o                         
  -5   7  14        175.83        186.45         5.68 o                         
  -4   7  14       2604.20       2728.57        30.43 o                         
  -3   7  14        410.83        433.25         8.51 o                         
  -2   7  14        480.99        446.64        10.31 o                         
  -1   7  14        928.57        826.94        12.86 o                         
   0   7  14       1962.07       1734.20        29.52 o                         
   1   7  14        928.43        848.29        13.72 o                         
   2   7  14        481.51        456.61         8.42 o                         
   3   7  14        410.42        421.08         8.19 o                         
   4   7  14       2604.79       2710.86        31.45 o                         
   5   7  14        174.35        179.58         6.67 o                         
   6   7  14         65.23         63.16         4.27 o                         
   7   7  14         19.84         17.67         2.25 o                         
   8   7  14        229.40        217.41         8.18 o                         
   9   7  14        228.35        229.83         7.95 o                         
  -9   8  14        168.45        141.36         9.83 o                         
  -8   8  14         80.79        100.89         5.04 o                         
  -7   8  14         57.39         53.33         3.66 o                         
  -6   8  14         47.03         60.21         3.62 o                         
  -5   8  14        545.25        587.80        11.49 o                         
  -4   8  14       2010.79       2204.08        38.32 o                         
  -3   8  14        585.26        624.71        12.74 o                         
  -2   8  14        293.90        265.65         7.86 o                         
  -1   8  14        243.49        305.83         6.60 o                         
   0   8  14          6.78          3.21         1.12 o                         
   1   8  14        242.94        312.06         7.92 o                         
   2   8  14        295.62        278.51         6.94 o                         
   3   8  14        586.25        633.62        10.25 o                         
   4   8  14       2010.26       2236.39        25.24 o                         
   5   8  14        546.09        584.29        12.68 o                         
   6   8  14         48.30         60.76         3.61 o                         
   7   8  14         57.40         55.11         3.28 o                         
   8   8  14         78.80         97.28         4.66 o                         
   9   8  14        168.22        157.29         6.92 o                         
  -8   9  14          3.37          2.13         1.57 o                         
  -7   9  14         33.53         28.15         3.08 o                         
  -6   9  14        224.18        237.52         9.00 o                         
  -5   9  14        238.33        287.99        11.03 o                         
  -4   9  14          8.57          5.03         1.54 o                         
  -3   9  14        384.81        356.04         9.22 o                         
  -2   9  14         31.68         31.71         2.49 o                         
  -1   9  14        112.07        100.08         4.13 o                         
   0   9  14        108.63        118.03         4.51 o                         
   1   9  14        114.55        107.70         4.61 o                         
   2   9  14         32.70         30.08         2.10 o                         
   3   9  14        385.73        349.62         7.52 o                         
   4   9  14          8.52          4.57         1.30 o                         
   5   9  14        235.49        294.11         7.76 o                         
   6   9  14        226.64        261.65         8.00 o                         
   7   9  14         32.23         23.96         2.44 o                         
   8   9  14          3.31          3.95         0.96 o                         
  -7  10  14        150.32        164.12         8.33 o                         
  -6  10  14         14.61         23.83         2.46 o                         
  -5  10  14        104.14         98.12         5.00 o                         
  -4  10  14        765.64        879.57        19.97 o                         
  -3  10  14         23.48         28.62         2.30 o                         
  -2  10  14         82.12         98.03         4.27 o                         
  -1  10  14         53.25         77.50         3.79 o                         
   0  10  14         39.84         42.30         2.55 o                         
   1  10  14         53.12         77.11         3.47 o                         
   2  10  14         83.06         99.19         4.48 o                         
   3  10  14         23.56         28.30         2.14 o                         
   4  10  14        759.99        870.67        19.13 o                         
   5  10  14        103.87         99.60         4.77 o                         
   6  10  14         14.35         25.40         2.54 o                         
   7  10  14        151.57        167.55         5.89 o                         
  -7  11  14         75.46         67.57         6.31 o                         
  -6  11  14         95.57         74.55         4.19 o                         
  -5  11  14         63.05         65.21         3.69 o                         
  -4  11  14        153.75        166.83         5.18 o                         
  -3  11  14         72.08         67.59         3.55 o                         
  -2  11  14         51.16         41.78         2.86 o                         
  -1  11  14         83.61         74.84         3.66 o                         
   0  11  14       3213.59       3350.08        50.98 o                         
   1  11  14         80.99         72.31         3.43 o                         
   2  11  14         50.65         39.08         2.61 o                         
   3  11  14         72.11         70.81         3.65 o                         
   4  11  14        152.18        182.88         6.87 o                         
   5  11  14         64.00         67.04         4.25 o                         
   6  11  14         97.23         81.74         4.46 o                         
   7  11  14         75.65         63.37         5.37 o                         
  -6  12  14        138.62        138.03         9.01 o                         
  -5  12  14         11.15         12.80         1.78 o                         
  -4  12  14         74.35         76.37         3.78 o                         
  -3  12  14        133.15        127.94         4.68 o                         
  -2  12  14         39.05         53.10         3.45 o                         
  -1  12  14          1.03          1.43         1.14 o                         
   0  12  14         41.12         15.44         1.85 o                         
   1  12  14          1.33          2.45         0.92 o                         
   2  12  14         39.18         43.99         2.69 o                         
   3  12  14        133.53        125.08         5.15 o                         
   4  12  14         73.99         80.90         4.27 o                         
   5  12  14         11.42         14.16         1.74 o                         
   6  12  14        140.06        145.84         6.54 o                         
  -4  13  14         72.01         61.87         4.93 o                         
  -3  13  14        109.35         75.62         4.01 o                         
  -2  13  14         61.57         45.79         2.77 o                         
  -1  13  14        334.40        307.01        10.43 o                         
   0  13  14        100.13        107.54         4.67 o                         
   1  13  14        338.75        301.69         8.61 o                         
   2  13  14         61.60         47.13         2.88 o                         
   3  13  14        107.22         95.25         5.21 o                         
   4  13  14         71.74         75.83         4.93 o                         
  -2  14  14          4.67         11.90         2.88 o                         
  -1  14  14        175.98        185.41         6.99 o                         
   0  14  14         12.77         25.36         2.36 o                         
   1  14  14        177.17        182.49         6.87 o                         
   2  14  14          4.23          6.08         4.29 o                         
   1   0  15        361.69        296.05         6.98 o                         
   2   0  15        115.41        146.26         3.84 o                         
   3   0  15        908.27        831.43        16.62 o                         
   4   0  15        392.84        288.35         7.05 o                         
   5   0  15        224.88        153.01         4.65 o                         
   6   0  15         81.43         90.75         3.92 o                         
   7   0  15        335.43        288.42         7.34 o                         
   8   0  15          8.99          3.04         2.11 o                         
   9   0  15          0.30          1.69         1.35 o                         
  10   0  15        189.22        181.83         4.79 o                         
 -10   1  15         14.95         12.96         1.38 o                         
  -9   1  15        233.42        235.08         7.04 o                         
  -8   1  15         69.05         69.54         3.82 o                         
  -7   1  15        236.80        239.64         7.03 o                         
  -6   1  15        181.41        183.23         5.60 o                         
  -5   1  15        902.18        905.72        14.03 o                         
  -4   1  15         80.78         74.33         3.13 o                         
  -3   1  15        576.40        548.40        12.34 o                         
  -2   1  15        755.98        756.06        15.05 o                         
  -1   1  15        537.57        503.50        12.58 o                         
   0   1  15        335.64        317.33         7.78 o                         
   1   1  15        529.54        501.54        11.06 o                         
   2   1  15        758.25        734.92        12.83 o                         
   3   1  15        578.68        554.85        10.39 o                         
   4   1  15         78.84         76.11         3.02 o                         
   5   1  15        902.97        924.73        13.51 o                         
   6   1  15        186.88        189.24         5.73 o                         
   7   1  15        238.87        257.06         6.96 o                         
   8   1  15         68.77         68.25         3.83 o                         
   9   1  15        230.98        223.63         6.73 o                         
  10   1  15         14.31         10.66         1.15 o                         
 -10   2  15        188.55        170.08         8.19 o                         
  -9   2  15          2.31          3.48         1.05 o                         
  -8   2  15       1266.03       1401.69        26.30 o                         
  -7   2  15         70.15         66.85         3.41 o                         
  -6   2  15        228.04        261.62         6.80 o                         
  -5   2  15        131.15        144.11         4.79 o                         
  -4   2  15       1030.65        920.62        12.92 o                         
  -3   2  15        269.94        243.84         5.25 o                         
  -2   2  15        248.52        227.76         5.65 o                         
  -1   2  15        911.42        864.83        16.11 o                         
   0   2  15        406.37        439.22         8.56 o                         
   1   2  15        907.64        842.70        13.33 o                         
   2   2  15        247.43        213.64         5.94 o                         
   3   2  15        265.99        240.14         7.64 o                         
   4   2  15       1039.28        930.35        14.88 o                         
   5   2  15        135.26        153.84         4.52 o                         
   6   2  15        231.18        266.72         6.30 o                         
   7   2  15         71.25         71.01         3.51 o                         
   8   2  15       1263.54       1381.47        25.48 o                         
   9   2  15          2.28          3.81         1.05 o                         
  10   2  15        188.06        167.53         6.31 o                         
 -10   3  15         26.13         27.12         2.30 o                         
  -9   3  15        749.32        793.61        13.92 o                         
  -8   3  15        279.51        304.53         7.86 o                         
  -7   3  15        331.52        301.74         7.63 o                         
  -6   3  15        383.96        454.62         9.77 o                         
  -5   3  15        690.70        675.04        15.40 o                         
  -4   3  15        226.84        206.49         5.10 o                         
  -3   3  15        641.58        595.92         8.86 o                         
  -2   3  15          5.86          3.43         0.78 o                         
  -1   3  15        241.82        240.24         5.62 o                         
   0   3  15       1062.79        974.04        15.49 o                         
   1   3  15        242.84        238.68         6.38 o                         
   2   3  15          6.34          4.25         1.48 o                         
   3   3  15        634.46        606.07         9.83 o                         
   4   3  15        225.88        203.54         4.88 o                         
   5   3  15        695.94        681.74        10.75 o                         
   6   3  15        386.29        453.58         9.84 o                         
   7   3  15        334.28        296.81         7.48 o                         
   8   3  15        277.61        297.46         7.03 o                         
   9   3  15        743.55        776.15        21.93 o                         
  10   3  15         27.14         22.86         1.76 o                         
 -10   4  15        157.00        137.13         4.75 o                         
  -9   4  15         51.54         42.76         2.65 o                         
  -8   4  15         43.74         48.42         3.44 o                         
  -7   4  15        123.60        150.53         5.83 o                         
  -6   4  15        830.17        937.37        16.88 o                         
  -5   4  15        571.14        530.93        17.57 o                         
  -4   4  15       2072.48       1898.67        28.45 o                         
  -3   4  15        272.35        246.56         5.69 o                         
  -2   4  15        127.77        107.95         3.35 o                         
  -1   4  15        990.89        789.55        27.11 o                         
   0   4  15       2293.38       2222.56        27.46 o                         
   1   4  15        996.33        868.73        12.86 o                         
   2   4  15        128.70        114.52         4.28 o                         
   3   4  15        273.86        245.35         6.03 o                         
   4   4  15       2051.92       1869.34        24.23 o                         
   5   4  15        578.63        555.24        11.52 o                         
   6   4  15        829.67        910.81        15.23 o                         
   7   4  15        122.73        148.39         5.47 o                         
   8   4  15         46.03         47.78         2.85 o                         
   9   4  15         52.49         44.80         2.98 o                         
  10   4  15        151.92        131.46         4.56 o                         
 -10   5  15        134.30        137.65         5.75 o                         
  -9   5  15         34.84         40.03         2.44 o                         
  -8   5  15         44.30         51.94         3.09 o                         
  -7   5  15        545.61        629.08        18.39 o                         
  -6   5  15        361.84        429.84         9.86 o                         
  -5   5  15        252.77        243.14         6.25 o                         
  -4   5  15       1942.92       1916.71        31.58 o                         
  -3   5  15        273.08        282.85         7.01 o                         
  -2   5  15       1020.47        983.52        13.76 o                         
  -1   5  15         48.37         42.23         2.51 o                         
   0   5  15         49.10         79.51         3.27 o                         
   1   5  15         48.75         41.34         2.34 o                         
   2   5  15       1021.97        975.97        18.17 o                         
   3   5  15        273.62        266.86         6.42 o                         
   4   5  15       1940.07       1888.86        27.73 o                         
   5   5  15        259.13        243.16         6.43 o                         
   6   5  15        361.55        407.79         8.91 o                         
   7   5  15        546.26        639.29        12.82 o                         
   8   5  15         43.91         51.81         3.13 o                         
   9   5  15         36.64         39.79         2.72 o                         
  10   5  15        132.42        125.81         4.93 o                         
  -9   6  15         84.36         78.22         3.74 o                         
  -8   6  15        674.43        696.91        15.05 o                         
  -7   6  15        213.88        217.03         6.96 o                         
  -6   6  15         17.48         21.38         2.27 o                         
  -5   6  15        856.02        814.48        17.27 o                         
  -4   6  15        421.21        409.82         9.48 o                         
  -3   6  15        108.71        100.63         4.04 o                         
  -2   6  15        452.54        459.32        10.08 o                         
  -1   6  15       1401.04       1245.36        18.13 o                         
   0   6  15       1072.98       1075.69        15.60 o                         
   1   6  15       1408.97       1271.48        15.86 o                         
   2   6  15        453.56        453.08         8.95 o                         
   3   6  15        103.62         96.08         3.93 o                         
   4   6  15        420.85        403.52         9.47 o                         
   5   6  15        860.39        813.13        16.93 o                         
   6   6  15         17.46         22.05         2.08 o                         
   7   6  15        212.97        211.41         6.74 o                         
   8   6  15        681.43        680.54        21.57 o                         
   9   6  15         84.70         76.73         4.17 o                         
  -9   7  15        154.05        136.13         5.46 o                         
  -8   7  15         34.82         42.44         2.91 o                         
  -7   7  15        219.59        214.63         7.13 o                         
  -6   7  15        725.54        825.12        13.93 o                         
  -5   7  15        672.17        675.72        11.39 o                         
  -4   7  15        204.11        213.31         6.55 o                         
  -3   7  15       1042.72       1022.58        15.79 o                         
  -2   7  15       1798.02       1592.43        41.38 o                         
  -1   7  15        281.71        279.67         7.07 o                         
   0   7  15          2.03          2.48         1.23 o                         
   1   7  15        281.40        280.36         7.45 o                         
   2   7  15       1803.76       1649.27        19.48 o                         
   3   7  15       1043.39       1017.84        14.64 o                         
   4   7  15        208.93        224.01         6.67 o                         
   5   7  15        677.53        700.13        15.24 o                         
   6   7  15        723.35        797.96        22.80 o                         
   7   7  15        224.18        225.46         6.79 o                         
   8   7  15         34.95         42.23         2.67 o                         
   9   7  15        154.43        125.82         6.30 o                         
  -8   8  15        109.50        105.47         6.45 o                         
  -7   8  15        176.59        208.93         7.72 o                         
  -6   8  15        188.87        195.82         6.49 o                         
  -5   8  15         42.01         37.59         2.80 o                         
  -4   8  15        562.63        612.98        12.50 o                         
  -3   8  15         22.00          9.26         1.39 o                         
  -2   8  15         69.65         66.18         3.75 o                         
  -1   8  15         49.20         55.88         4.27 o                         
   0   8  15          0.30          0.76         0.96 o                         
   1   8  15         49.05         59.43         3.10 o                         
   2   8  15         67.72         67.13         3.42 o                         
   3   8  15         20.78         11.11         1.47 o                         
   4   8  15        566.85        615.79        11.27 o                         
   5   8  15         43.60         43.25         3.37 o                         
   6   8  15        191.65        195.68         6.89 o                         
   7   8  15        178.11        206.62         7.82 o                         
   8   8  15        109.27        107.32         7.20 o                         
  -8   9  15        280.63        276.81        13.67 o                         
  -7   9  15        288.44        296.54        10.66 o                         
  -6   9  15        236.40        252.65        11.46 o                         
  -5   9  15        157.52        176.93         6.74 o                         
  -4   9  15        278.80        239.70         6.95 o                         
  -3   9  15        125.70        126.03         5.35 o                         
  -2   9  15       1164.43       1335.66        20.12 o                         
  -1   9  15        720.10        693.74        12.57 o                         
   0   9  15         15.28         39.95         2.61 o                         
   1   9  15        721.31        703.17        11.67 o                         
   2   9  15       1165.12       1331.55        17.54 o                         
   3   9  15        126.69        129.27         4.45 o                         
   4   9  15        282.23        250.74         6.29 o                         
   5   9  15        158.25        186.92         6.40 o                         
   6   9  15        241.04        276.03         8.04 o                         
   7   9  15        289.00        285.50         8.17 o                         
   8   9  15        280.41        298.22         8.99 o                         
  -7  10  15         66.10         50.67         3.86 o                         
  -6  10  15         74.07         79.39         4.54 o                         
  -5  10  15        175.39        149.70         6.84 o                         
  -4  10  15        116.28        116.36         5.00 o                         
  -3  10  15          2.58          6.59         1.52 o                         
  -2  10  15        530.77        597.55        12.26 o                         
  -1  10  15        766.05        769.08        13.40 o                         
   0  10  15          1.75          3.90         1.13 o                         
   1  10  15        761.91        765.47        11.76 o                         
   2  10  15        534.74        597.01        11.09 o                         
   3  10  15          2.79          8.77         1.39 o                         
   4  10  15        115.77        118.38         4.96 o                         
   5  10  15        175.28        155.22         5.88 o                         
   6  10  15         76.11         80.45         4.51 o                         
   7  10  15         67.91         55.54         3.19 o                         
  -6  11  15         33.20         26.82         2.80 o                         
  -5  11  15         15.29          8.98         1.69 o                         
  -4  11  15         47.65         35.60         2.40 o                         
  -3  11  15         16.27         15.08         1.67 o                         
  -2  11  15        700.60        715.00        13.55 o                         
  -1  11  15          0.31          4.08         1.20 o                         
   0  11  15        112.01         94.58         4.11 o                         
   1  11  15          0.37          4.90         1.18 o                         
   2  11  15        700.39        712.90        11.48 o                         
   3  11  15         16.77         19.77         1.87 o                         
   4  11  15         47.94         36.37         3.15 o                         
   5  11  15         16.78         11.92         2.54 o                         
   6  11  15         32.93         28.06         2.46 o                         
  -5  12  15         93.21         69.89         5.64 o                         
  -4  12  15         18.74         13.36         2.04 o                         
  -3  12  15        194.13        173.08         5.58 o                         
  -2  12  15        151.51        123.75         5.19 o                         
  -1  12  15        136.32        121.98         4.87 o                         
   0  12  15        167.73        196.19         5.64 o                         
   1  12  15        141.10        127.20         4.43 o                         
   2  12  15        152.08        127.18         4.42 o                         
   3  12  15        192.36        185.38         6.56 o                         
   4  12  15         17.98         17.41         1.84 o                         
   5  12  15         93.51         72.89         4.26 o                         
  -4  13  15         49.38         32.19         4.29 o                         
  -3  13  15         18.44         14.64         1.57 o                         
  -2  13  15        145.58        160.38         5.03 o                         
  -1  13  15        158.73        130.13         5.26 o                         
   0  13  15        106.53         58.97         3.30 o                         
   1  13  15        159.19        126.57         4.80 o                         
   2  13  15        144.33        144.66         9.95 o                         
   3  13  15         18.42         20.85         2.11 o                         
   4  13  15         48.66         32.72         4.52 o                         
  -1  14  15         42.29         46.94         5.22 o                         
   0  14  15          0.00          4.44         1.95 o                         
   1  14  15         42.18         51.26         7.99 o                         
   0   0  16        805.08        930.67        20.51 o                         
   1   0  16       2572.08       2376.00        70.85 o                         
   2   0  16          0.06          4.38         0.79 o                         
   3   0  16        572.71        471.84         7.82 o                         
   4   0  16         38.83         18.47         1.59 o                         
   5   0  16        437.04        453.77         8.51 o                         
   6   0  16       1564.83       1588.39        25.73 o                         
   7   0  16        334.25        361.71         9.63 o                         
   8   0  16         70.77         70.33         4.13 o                         
   9   0  16         13.07          9.00         1.49 o                         
  10   0  16        229.01        219.73         5.12 o                         
 -10   1  16        242.60        206.96         6.31 o                         
  -9   1  16         74.34         72.43         3.59 o                         
  -8   1  16        224.25        238.40         6.95 o                         
  -7   1  16        248.74        253.08         6.84 o                         
  -6   1  16        303.75        315.17         7.55 o                         
  -5   1  16        666.00        619.03        12.16 o                         
  -4   1  16        222.17        241.00         5.85 o                         
  -3   1  16        522.75        554.18         9.83 o                         
  -2   1  16        246.83        180.79         5.30 o                         
  -1   1  16       2220.98       2260.32        41.92 o                         
   0   1  16          0.95          1.15         0.68 o                         
   1   1  16       2228.05       2159.60        56.73 o                         
   2   1  16        251.37        179.24         4.85 o                         
   3   1  16        527.89        573.03         9.19 o                         
   4   1  16        218.57        232.33         5.48 o                         
   5   1  16        665.24        620.54         9.13 o                         
   6   1  16        306.06        308.14         7.14 o                         
   7   1  16        248.18        257.40         6.95 o                         
   8   1  16        225.71        233.74         6.16 o                         
   9   1  16         72.64         64.95         3.17 o                         
  10   1  16        239.62        201.42         6.08 o                         
 -10   2  16         19.34         11.61         1.35 o                         
  -9   2  16        311.74        363.22         8.60 o                         
  -8   2  16        528.44        546.96        10.83 o                         
  -7   2  16        220.00        249.79         6.57 o                         
  -6   2  16        228.44        256.00         6.81 o                         
  -5   2  16        557.99        530.43         9.82 o                         
  -4   2  16        572.11        515.98         8.85 o                         
  -3   2  16       1114.34       1034.97        12.62 o                         
  -2   2  16         51.06         37.15         2.12 o                         
  -1   2  16        742.02        726.58        11.78 o                         
   0   2  16       2984.56       2566.09        62.78 o                         
   1   2  16        732.25        675.48        18.59 o                         
   2   2  16         51.67         36.58         2.13 o                         
   3   2  16       1123.44       1034.22        21.48 o                         
   4   2  16        575.92        523.36         9.26 o                         
   5   2  16        557.33        531.78         9.26 o                         
   6   2  16        228.91        257.31         6.04 o                         
   7   2  16        218.38        236.88         6.10 o                         
   8   2  16        529.55        528.12        10.25 o                         
   9   2  16        315.41        335.45        11.78 o                         
  10   2  16         19.75         12.13         1.40 o                         
 -10   3  16         57.61         51.67         3.03 o                         
  -9   3  16        311.34        282.65        10.60 o                         
  -8   3  16         41.32         39.50         2.77 o                         
  -7   3  16        782.56        855.66        13.63 o                         
  -6   3  16        165.19        167.39         5.52 o                         
  -5   3  16       1666.67       1713.39        41.89 o                         
  -4   3  16         37.53         37.91         2.27 o                         
  -3   3  16       1014.65        973.09        13.29 o                         
  -2   3  16        170.42        171.78         4.26 o                         
  -1   3  16        139.76        125.03         3.90 o                         
   0   3  16        696.67        701.41        11.48 o                         
   1   3  16        145.06        131.64         4.53 o                         
   2   3  16        172.39        178.25         5.19 o                         
   3   3  16       1005.55        988.03        14.04 o                         
   4   3  16         37.97         36.15         2.08 o                         
   5   3  16       1671.58       1739.64        34.05 o                         
   6   3  16        167.19        169.32         5.09 o                         
   7   3  16        772.94        803.97        18.45 o                         
   8   3  16         40.90         45.08         2.86 o                         
   9   3  16        313.24        273.83         6.75 o                         
  10   3  16         56.72         44.24         2.46 o                         
 -10   4  16         89.17         80.66         3.89 o                         
  -9   4  16        222.46        213.66         5.87 o                         
  -8   4  16         32.64         29.51         2.48 o                         
  -7   4  16        337.39        329.94         8.31 o                         
  -6   4  16        743.86        793.10        13.76 o                         
  -5   4  16       2014.88       2100.22        48.91 o                         
  -4   4  16       3343.32       3402.96        48.08 o                         
  -3   4  16        418.34        381.45         7.38 o                         
  -2   4  16        827.29        780.41        12.53 o                         
  -1   4  16        265.93        307.25         8.03 o                         
   0   4  16        672.91        510.91         9.75 o                         
   1   4  16        264.59        322.57         7.52 o                         
   2   4  16        831.05        805.96        13.60 o                         
   3   4  16        422.16        402.49         8.04 o                         
   4   4  16       3347.47       3388.16        51.26 o                         
   5   4  16       2008.68       2038.09        43.62 o                         
   6   4  16        747.06        773.67        12.77 o                         
   7   4  16        339.94        334.68         7.93 o                         
   8   4  16         33.17         31.34         2.47 o                         
   9   4  16        222.58        206.96         6.40 o                         
  10   4  16         88.27         78.81         3.93 o                         
  -9   5  16         22.79         19.61         1.84 o                         
  -8   5  16         50.72         49.77         3.18 o                         
  -7   5  16         36.95         29.25         2.41 o                         
  -6   5  16        293.72        321.41         7.85 o                         
  -5   5  16       1728.85       1884.68        22.41 o                         
  -4   5  16       4705.29       5088.90        94.97 o                         
  -3   5  16       1548.77       1449.13        25.07 o                         
  -2   5  16          9.44         14.57         1.64 o                         
  -1   5  16        578.57        563.16        11.10 o                         
   0   5  16        703.77        671.17        11.82 o                         
   1   5  16        581.99        555.18         9.92 o                         
   2   5  16          8.98         11.09         1.42 o                         
   3   5  16       1545.76       1436.16        17.80 o                         
   4   5  16       4716.12       5017.90        46.67 o                         
   5   5  16       1733.27       1755.21        56.91 o                         
   6   5  16        295.59        309.93         7.24 o                         
   7   5  16         37.56         28.23         2.31 o                         
   8   5  16         49.82         42.30         2.72 o                         
   9   5  16         22.62         15.52         1.82 o                         
  -9   6  16         45.28         34.76         2.58 o                         
  -8   6  16         68.98         76.02         4.04 o                         
  -7   6  16         70.43         67.54         3.74 o                         
  -6   6  16         54.05         68.73         3.80 o                         
  -5   6  16        312.21        365.00         8.44 o                         
  -4   6  16        850.52        938.29        14.35 o                         
  -3   6  16        811.64        799.24        13.99 o                         
  -2   6  16        230.91        199.91         6.55 o                         
  -1   6  16       1256.48       1121.40        19.34 o                         
   0   6  16         16.20         16.34         1.85 o                         
   1   6  16       1255.89       1142.42        15.67 o                         
   2   6  16        231.36        200.08         6.16 o                         
   3   6  16        809.93        775.46        12.96 o                         
   4   6  16        846.96        930.40        14.90 o                         
   5   6  16        313.60        366.14         9.87 o                         
   6   6  16         51.72         60.62         3.19 o                         
   7   6  16         69.84         71.68         3.63 o                         
   8   6  16         70.33         69.99         3.35 o                         
   9   6  16         44.17         34.52         2.72 o                         
  -9   7  16         49.20         30.13         2.96 o                         
  -8   7  16         34.68         29.70         2.69 o                         
  -7   7  16         97.83        117.21         5.12 o                         
  -6   7  16        501.71        585.09        11.95 o                         
  -5   7  16        546.01        621.12        12.47 o                         
  -4   7  16        378.91        344.62         9.10 o                         
  -3   7  16       1134.86       1204.32        18.32 o                         
  -2   7  16        358.95        382.77        11.61 o                         
  -1   7  16        111.28        119.38         4.56 o                         
   0   7  16        677.87        694.92        12.21 o                         
   1   7  16        113.91        124.08         4.92 o                         
   2   7  16        366.05        397.46         8.06 o                         
   3   7  16       1137.67       1175.74        25.17 o                         
   4   7  16        370.06        332.04         8.36 o                         
   5   7  16        541.03        631.90        13.36 o                         
   6   7  16        502.36        565.33        12.81 o                         
   7   7  16         99.38        112.00         4.58 o                         
   8   7  16         35.17         26.52         2.03 o                         
   9   7  16         48.22         28.90         2.89 o                         
  -8   8  16          4.65          2.49         1.05 o                         
  -7   8  16          9.04          9.73         1.87 o                         
  -6   8  16        140.07        177.04         6.40 o                         
  -5   8  16        571.61        557.93        15.03 o                         
  -4   8  16        125.98        126.55         5.92 o                         
  -3   8  16        916.78       1088.96        17.53 o                         
  -2   8  16       1099.88       1146.50        25.45 o                         
  -1   8  16       1875.42       1906.60        47.53 o                         
   0   8  16         43.69         78.33         4.24 o                         
   1   8  16       1867.18       1951.32        51.73 o                         
   2   8  16       1096.52       1179.33        16.57 o                         
   3   8  16        924.21       1090.24        15.10 o                         
   4   8  16        126.77        128.00         4.84 o                         
   5   8  16        565.33        566.00        12.43 o                         
   6   8  16        139.93        187.96         6.60 o                         
   7   8  16          9.41          9.25         1.42 o                         
   8   8  16          4.81          2.59         0.76 o                         
  -8   9  16        234.49        217.97         9.47 o                         
  -7   9  16          7.78          1.16         1.27 o                         
  -6   9  16        142.93        122.41         5.36 o                         
  -5   9  16         90.81         92.06         4.59 o                         
  -4   9  16         80.39         79.89         4.14 o                         
  -3   9  16        485.46        498.70        11.52 o                         
  -2   9  16        632.03        666.17        13.51 o                         
  -1   9  16        163.59        131.09         5.16 o                         
   0   9  16        934.64        912.39        14.75 o                         
   1   9  16        165.15        136.03         4.63 o                         
   2   9  16        630.32        659.97        11.25 o                         
   3   9  16        480.62        510.81         9.64 o                         
   4   9  16         80.51         82.80         3.89 o                         
   5   9  16         91.22        100.32         4.61 o                         
   6   9  16        141.65        137.11         5.45 o                         
   7   9  16          7.01          2.30         1.02 o                         
   8   9  16        240.35        215.50         9.37 o                         
  -7  10  16          0.29          2.31         0.99 o                         
  -6  10  16         59.30         60.42         4.12 o                         
  -5  10  16        414.69        485.63        18.74 o                         
  -4  10  16        170.60        146.02         5.84 o                         
  -3  10  16        210.82        206.11         6.79 o                         
  -2  10  16         69.46         96.98         4.63 o                         
  -1  10  16        431.35        475.23        10.70 o                         
   0  10  16          6.36          5.22         1.18 o                         
   1  10  16        426.81        456.73         8.68 o                         
   2  10  16         67.27         97.49         3.85 o                         
   3  10  16        209.88        203.88         5.48 o                         
   4  10  16        170.00        140.44         5.63 o                         
   5  10  16        412.89        483.61        19.79 o                         
   6  10  16         61.93         62.86         3.64 o                         
   7  10  16          0.34          0.55         0.83 o                         
  -6  11  16          4.54          2.83         1.13 o                         
  -5  11  16        137.95        152.98         9.70 o                         
  -4  11  16        331.44        315.13         9.66 o                         
  -3  11  16         10.48          7.60         1.76 o                         
  -2  11  16        282.82        275.19         9.73 o                         
  -1  11  16          6.79          7.37         1.28 o                         
   0  11  16         36.05         59.06         3.17 o                         
   1  11  16          6.52          5.63         1.16 o                         
   2  11  16        286.37        275.73         6.60 o                         
   3  11  16         10.41          8.43         1.47 o                         
   4  11  16        330.62        326.36         9.83 o                         
   5  11  16        136.82        175.56         8.05 o                         
   6  11  16          4.17         -1.10         1.15 o                         
  -5  12  16         25.30         21.25         3.69 o                         
  -4  12  16        124.83        129.93         5.90 o                         
  -3  12  16          8.54          4.20         0.96 o                         
  -2  12  16          3.52          4.35         1.50 o                         
  -1  12  16         44.71         50.89         3.10 o                         
   0  12  16         38.99         37.36         2.70 o                         
   1  12  16         44.12         48.80         2.69 o                         
   2  12  16          4.09          4.02         1.01 o                         
   3  12  16          8.10          4.21         1.24 o                         
   4  12  16        128.36        124.17         5.53 o                         
   5  12  16         25.13         16.62         2.68 o                         
  -3  13  16         46.28         30.05         3.44 o                         
  -2  13  16         72.52         72.12         3.14 o                         
  -1  13  16        106.93         71.99         3.74 o                         
   0  13  16        618.49        650.28        13.36 o                         
   1  13  16        107.85         71.24         4.60 o                         
   2  13  16         73.26         66.10         5.23 o                         
   3  13  16         45.14         36.37         4.85 o                         
   1   0  17       2938.77       2691.99        63.79 o                         
   2   0  17         19.68         14.46         1.60 o                         
   3   0  17          8.67          9.92         1.25 o                         
   4   0  17        354.61        298.21         6.39 o                         
   5   0  17          1.40         10.51         1.32 o                         
   6   0  17       1935.28       2014.11        24.46 o                         
   7   0  17        167.73        203.39         5.61 o                         
   8   0  17          4.81          3.47         1.26 o                         
   9   0  17        190.75        227.73         6.23 o                         
  10   0  17         39.09         27.00         1.83 o                         
 -10   1  17         81.64         65.88         2.84 o                         
  -9   1  17        304.02        314.33         7.42 o                         
  -8   1  17        444.81        481.98         9.85 o                         
  -7   1  17        157.00        145.81         5.15 o                         
  -6   1  17         88.09        110.63         4.12 o                         
  -5   1  17       1745.64       1649.45        24.40 o                         
  -4   1  17        144.21        142.12         4.54 o                         
  -3   1  17        852.22        822.22        13.12 o                         
  -2   1  17        506.40        536.81         9.32 o                         
  -1   1  17       1073.20        980.40        14.45 o                         
   0   1  17       1730.44       1616.20        38.67 o                         
   1   1  17       1083.52        966.83        19.52 o                         
   2   1  17        513.89        516.73         9.46 o                         
   3   1  17        853.88        849.90        11.83 o                         
   4   1  17        143.46        140.76         4.46 o                         
   5   1  17       1741.01       1647.90        26.46 o                         
   6   1  17         89.05        105.09         4.02 o                         
   7   1  17        154.20        140.51         4.84 o                         
   8   1  17        446.41        475.61        12.01 o                         
   9   1  17        308.68        304.45         6.78 o                         
  10   1  17         81.86         63.98         2.80 o                         
 -10   2  17        149.41        151.31         5.55 o                         
  -9   2  17         76.90         71.09         3.36 o                         
  -8   2  17        305.57        377.51         7.96 o                         
  -7   2  17        116.96        116.49         4.26 o                         
  -6   2  17        113.52        118.38         4.15 o                         
  -5   2  17       1332.19       1451.49        22.23 o                         
  -4   2  17        214.81        252.12         6.07 o                         
  -3   2  17        437.29        401.72         8.80 o                         
  -2   2  17         41.58         35.66         2.17 o                         
  -1   2  17       1497.09       1458.06        17.79 o                         
   0   2  17       6252.33       5709.45        77.39 o                         
   1   2  17       1492.75       1389.61        27.98 o                         
   2   2  17         42.49         33.79         2.12 o                         
   3   2  17        432.12        397.29         7.79 o                         
   4   2  17        214.35        256.82         6.03 o                         
   5   2  17       1329.78       1428.34        26.01 o                         
   6   2  17        114.98        119.19         4.11 o                         
   7   2  17        117.28        114.74         4.34 o                         
   8   2  17        305.58        355.01         7.91 o                         
   9   2  17         75.11         63.63         3.83 o                         
  10   2  17        150.91        151.79         5.23 o                         
 -10   3  17         19.15         12.65         1.55 o                         
  -9   3  17        699.95        616.96        18.32 o                         
  -8   3  17        860.31        887.86        21.99 o                         
  -7   3  17        259.00        261.77         6.70 o                         
  -6   3  17        389.93        441.07         9.33 o                         
  -5   3  17       1375.42       1426.23        28.85 o                         
  -4   3  17        131.83        119.60         4.18 o                         
  -3   3  17        194.79        186.27         5.58 o                         
  -2   3  17        128.13        100.11         3.44 o                         
  -1   3  17        584.44        587.32         9.38 o                         
   0   3  17         79.72        101.77         3.91 o                         
   1   3  17        576.11        570.41        11.38 o                         
   2   3  17        128.90        103.89         4.19 o                         
   3   3  17        196.19        189.32         6.06 o                         
   4   3  17        131.78        120.69         4.20 o                         
   5   3  17       1373.17       1409.06        32.26 o                         
   6   3  17        392.17        423.94         8.65 o                         
   7   3  17        257.80        243.54         6.06 o                         
   8   3  17        855.96        886.09        18.45 o                         
   9   3  17        698.18        595.31        14.29 o                         
  10   3  17         18.94         14.11         2.06 o                         
  -9   4  17        214.50        206.38         6.27 o                         
  -8   4  17        171.56        207.73         6.53 o                         
  -7   4  17        182.54        220.03         6.38 o                         
  -6   4  17         23.93         23.66         2.25 o                         
  -5   4  17       1229.64       1334.79        45.47 o                         
  -4   4  17       1366.82       1447.18        27.01 o                         
  -3   4  17       1121.40       1185.23        16.71 o                         
  -2   4  17       1435.85       1434.85        17.70 o                         
  -1   4  17        453.05        426.69         8.17 o                         
   0   4  17         73.45         85.06         3.63 o                         
   1   4  17        452.76        428.90         9.02 o                         
   2   4  17       1437.17       1441.19        19.97 o                         
   3   4  17       1107.71       1162.45        16.58 o                         
   4   4  17       1374.51       1460.62        18.33 o                         
   5   4  17       1239.54       1285.03        37.31 o                         
   6   4  17         24.11         20.48         2.04 o                         
   7   4  17        183.39        213.12         6.15 o                         
   8   4  17        172.45        212.20         6.53 o                         
   9   4  17        214.78        204.75         6.58 o                         
  -9   5  17        252.52        238.34         6.63 o                         
  -8   5  17        425.89        446.90        10.25 o                         
  -7   5  17         49.36         56.70         4.10 o                         
  -6   5  17        405.67        512.09        11.26 o                         
  -5   5  17        355.77        443.30         9.82 o                         
  -4   5  17       1180.01       1330.34        17.67 o                         
  -3   5  17        165.70        150.60         4.92 o                         
  -2   5  17        781.50        746.72        12.67 o                         
  -1   5  17        637.68        668.22        12.51 o                         
   0   5  17       1298.57       1304.96        20.72 o                         
   1   5  17        638.96        661.14        12.01 o                         
   2   5  17        783.45        748.61        15.12 o                         
   3   5  17        163.94        151.72         5.28 o                         
   4   5  17       1181.53       1264.66        17.20 o                         
   5   5  17        356.79        443.46        10.31 o                         
   6   5  17        407.48        476.36        14.42 o                         
   7   5  17         48.60         49.16         3.04 o                         
   8   5  17        427.83        421.63         9.75 o                         
   9   5  17        253.50        222.60        11.43 o                         
  -9   6  17         98.66         72.61         3.79 o                         
  -8   6  17        362.13        359.55         9.37 o                         
  -7   6  17        151.22        170.09         6.31 o                         
  -6   6  17         46.26         68.15         3.65 o                         
  -5   6  17        540.05        570.55        12.41 o                         
  -4   6  17        505.01        586.67        11.01 o                         
  -3   6  17        262.50        288.79         8.00 o                         
  -2   6  17        387.89        432.82        12.71 o                         
  -1   6  17        758.52        669.96        13.72 o                         
   0   6  17         36.18         19.69         2.00 o                         
   1   6  17        758.74        658.39        11.87 o                         
   2   6  17        386.15        427.24         9.47 o                         
   3   6  17        265.08        275.16         7.32 o                         
   4   6  17        502.49        567.63        11.23 o                         
   5   6  17        538.15        566.41        12.57 o                         
   6   6  17         47.32         67.93         3.68 o                         
   7   6  17        152.70        157.87         6.26 o                         
   8   6  17        358.19        329.86        15.81 o                         
   9   6  17         96.38         70.94         4.54 o                         
  -8   7  17         78.13         79.29         4.27 o                         
  -7   7  17         86.98        113.56         5.22 o                         
  -6   7  17        170.41        180.39         7.10 o                         
  -5   7  17        218.14        207.93         6.59 o                         
  -4   7  17        110.61        115.96         5.18 o                         
  -3   7  17        669.53        665.21        13.07 o                         
  -2   7  17        361.99        415.16        13.57 o                         
  -1   7  17        280.73        328.28        11.34 o                         
   0   7  17        367.86        387.26         8.30 o                         
   1   7  17        277.38        346.90         9.29 o                         
   2   7  17        362.73        411.64        12.37 o                         
   3   7  17        674.90        677.78        12.40 o                         
   4   7  17        109.35        103.14         4.58 o                         
   5   7  17        219.45        220.33         7.52 o                         
   6   7  17        169.40        183.42         7.08 o                         
   7   7  17         89.00        110.10         4.76 o                         
   8   7  17         78.86         75.25         5.53 o                         
  -8   8  17         62.30         68.09         4.66 o                         
  -7   8  17         13.41          9.27         2.00 o                         
  -6   8  17          7.33          6.04         1.32 o                         
  -5   8  17         49.86         49.70         3.04 o                         
  -4   8  17         82.35         69.44         3.74 o                         
  -3   8  17       1410.03       1440.70        22.23 o                         
  -2   8  17        100.30         72.30         4.30 o                         
  -1   8  17        957.70        986.39        22.89 o                         
   0   8  17        310.63        243.14         7.40 o                         
   1   8  17        966.01       1025.00        16.10 o                         
   2   8  17        100.03         73.15         3.89 o                         
   3   8  17       1410.70       1455.97        19.97 o                         
   4   8  17         81.82         69.45         3.43 o                         
   5   8  17         51.00         51.16         3.56 o                         
   6   8  17          7.02          9.29         1.73 o                         
   7   8  17         12.89         10.34         1.45 o                         
   8   8  17         61.65         73.03         4.25 o                         
  -7   9  17         11.20          8.84         1.40 o                         
  -6   9  17         98.10        107.06         5.44 o                         
  -5   9  17          1.08          1.45         1.51 o                         
  -4   9  17       1128.64       1116.08        26.82 o                         
  -3   9  17         33.68         49.70         3.33 o                         
  -2   9  17         93.16         74.51         3.60 o                         
  -1   9  17        306.04        257.40         7.68 o                         
   0   9  17         88.78         61.06         3.39 o                         
   1   9  17        303.68        262.37         6.30 o                         
   2   9  17         94.82         82.48         3.91 o                         
   3   9  17         32.26         46.04         3.01 o                         
   4   9  17       1135.03       1135.09        19.92 o                         
   5   9  17          1.11          2.30         1.35 o                         
   6   9  17         99.31        113.90         4.81 o                         
   7   9  17         12.03          7.01         1.34 o                         
  -7  10  17         12.60         18.44         4.66 o                         
  -6  10  17         54.13         56.23         3.97 o                         
  -5  10  17         35.25         30.53         2.60 o                         
  -4  10  17         52.42         49.95         3.39 o                         
  -3  10  17        139.11        120.60         5.75 o                         
  -2  10  17        242.06        252.08         8.60 o                         
  -1  10  17        536.52        697.07        14.09 o                         
   0  10  17          0.00          1.23         1.09 o                         
   1  10  17        535.55        680.81        11.25 o                         
   2  10  17        242.21        252.50         6.46 o                         
   3  10  17        138.40        128.53         4.92 o                         
   4  10  17         52.26         52.31         3.62 o                         
   5  10  17         35.30         30.54         2.62 o                         
   6  10  17         54.88         53.37         3.16 o                         
   7  10  17         12.79         20.44         5.03 o                         
  -6  11  17         13.41          8.47         5.09 o                         
  -5  11  17         51.18         41.31         3.24 o                         
  -4  11  17          3.08          3.32         1.10 o                         
  -3  11  17         28.53         32.63         2.65 o                         
  -2  11  17        369.06        395.58         9.43 o                         
  -1  11  17         30.42         30.68         2.76 o                         
   0  11  17        587.84        507.63        10.62 o                         
   1  11  17         30.13         27.83         2.25 o                         
   2  11  17        365.66        397.49         8.31 o                         
   3  11  17         29.90         35.83         2.53 o                         
   4  11  17          3.04          4.45         1.32 o                         
   5  11  17         50.02         58.24         3.69 o                         
   6  11  17         13.22          6.84         1.66 o                         
  -4  12  17         13.43         15.79         2.04 o
[truncated: 134,218 more chars]
